# Supplementary material for: Chaperone mediated detection of small molecule target binding in cells
Source: Nat Commun. 2020 Jan 23;11:465. doi: 10.1038/s41467-019-14033-0 (PMC6978363; doi:10.1038/s41467-019-14033-0)
Supplement: Supplementary file 4 — Supplementary Data 1 [file 41467_2019_14033_MOESM4_ESM.xlsx]

## Sheet: Supplementary Data 1
	Supplementary Data 1
	Kinase	% Inhibition (at 10mM)	Kinase	% Inhibition (at 10mM)	Kinase	% Inhibition (at 10mM)	Kinase	% Inhibition (at 10mM)	Kinase	% Inhibition (at 10mM)	Kinase	% Inhibition (at 10mM)	Kinase	% Inhibition (at 10mM)	Kinase	% Inhibition (at 10mM)
	ACVR1B	-5	CK2_alpha2	6.5	EphA5	2	HIPK1	4.5	MELK	5.5	PASK	2.5	PRK1	-7	Syk	3.5
	AKT1	1.5	CLK1	10.5	EphA8	8	HIPK2	6	MKNK1	6	PCTK2	0.5	PRKAA1	6	TAO2	-5
	AKT2	5.5	CLK2	18.5	EphB1	-6	HIPK3	0	MLK1	6.5	PCTK3	6	PRKAA1_B2_G3	0.5	TBK1	8
	AKT3	5	CLK3	8.5	EphB2	12	HIPK4	5.5	MRCK_alpha	-3.5	PDGFR_alpha	1.5	PRKAA2	10.5	TNK1	12
	ALK	8.5	CSF1R	10.5	EphB3	6.5	Hck	36	MRCK_beta	1.5	PDGFR_beta	-4	PRKAA2_B1_G2	4.5	TSSK1	-6.5
	Abl	9	CSK	56.5	EphB4	8	Hyl	-2.5	MSK1	2.5	PDK1(direct)	9	PRKAA2_B1_G3	4	TSSK2	10.5
	Aurora_A	17.5	CaMKII_beta	24.5	ErbB2	99	IGF1R	5	MSK2	9.5	PEAK1	11	PRKAA2_B2_G3	9.5	TXK	15
	Aurora_B	68	CaMKI_delta	0	ErbB4	98.5	IKK_beta	-0.5	MSSK1	5	PIM1	5.5	PhK_gamma1	7.5	TYK2	4.5
	Aurora_C	22.5	CamK1_gamma	10	FAK	7.5	IKK_epsilon	5.5	MST1	2	PIM2	5.5	PhK_gamma2	-0.5	Tie2	-6
	Axl	5	CamKII_alpha	2.5	FAK2	4	IRAK4	6	MST2	6	PIM3	1	PrKX	6.5	TrkA	29
	BTK	36	CamKII_delta	6	FGFR1	4	IRR	6.5	MST3	7	PKA	2.5	ROCK1	-1.5	TrkB	4.5
	Blk	25	CamKIV	6.5	FGFR2	2	ITK	1	MST4	-2.5	PKC_alpha	13.5	ROCK2	-0.5	TrkC	6
	Bmx	13.5	DCAMKL1	-2.5	FGFR3	-6	InsR	9.5	MYLK2(skMLCK)	-3	PKC_beta1	5	RSK1	14.5	YSK1	5.5
	BrSK1	5	DCAMKL2	-9.5	FGFR4	6	JAK1	0	Mer	49.5	PKC_beta2	9.5	RSK2	8.5	YSK4	1
	Brk	65	DMPK2	2	Fer	12.5	JAK2	2	Met	40.5	PKC_delta	15.5	RSK3	2.5	Yes	83
	CDK1/cyclinB	0.5	DNA-PK	11.5	Fes	15.5	JAK3	2	Mink1	7	PKC_epsilon	16	RSK4	2.5	ZAP-70	2
	CDK2/cyclinA	4.5	DYRK1A	9.5	Fgr	65	KHS1	40.5	MuSK	17.5	PKC_eta	5.5	Ret	15.5	ZIPK	7
	CDK5/p25	8	DYRK1B	3	Flt1	-1.5	KSR2	0	NEK1	1.5	PKC_gamma	8	Ron	28	eEF-2K	7
	CDK5/p35	3.5	DYRK3	-0.5	Flt3	27	Kit	-1.5	NEK2	4	PKC_iota	8	Ros	7.5	mTOR	9.5
	CDKL5	8.5	DYRK4	1.5	Frk	4.5	LTK	0.5	NEK4	8.5	PKC_theta	12	Rse	10.5	p38_alpha(direct)	4
	CHK1	4.5	EGFR	92.5	Fyn	53	Lck	92.5	NEK6	6	PKC_zeta	8.5	SBK1	8.5	p38_beta	1
	CHK2	20	EGFR(L858R)	77	GCK	6.5	Lyn	39.5	NEK7	7	PKD1	76	SGK1	2	p38_delta	5.5
	CK1_alpha1	5.5	EGFR(T790M)	35	GRK2	0	LynB	37	NEK9	0	PKD2	80.5	SGK2	3.5	p38_gamma	12.5
	CK1_alpha1L	3	EGFR(T790M,L858R)	19	GRK3	-5.5	MAP4K4	-0.5	NIM1	8.5	PKD3	31.5	SGK3	2	p70S6K	7.5
	CK1_delta	-1.5	ERK1	3	GRK4	-11.5	MAPKAPK2	7.5	PAK1	16	PKG1_alpha	0	SIK2	9.5	p70S6Kb	2.5
	CK1_epsilon1	10.5	ERK2	12.5	GRK5	-4.5	MAPKAPK3	14.5	PAK2	10.5	PKG2	-11	SRPK1	10.5
	CK1_gamma1	2.5	ERK5	0.5	GRK6	-1.5	MARK1	10	PAK3	12	PLK1	8	SRPK2	2.5
	CK1_gamma2	-5	EphA1	7	GRK7	5.5	MARK2	5.5	PAK4	5.5	PLK2	2.5	Src	37.5
	CK1_gamma3	2.5	EphA2	7.5	GSK3_alpha	10	MARK3	6.5	PAK6	5.5	PLK3	-8.5	Src_N1	23
	CK2_alpha1	-2.5	EphA4	9	GSK3_beta	9	MARK4	3.5	PAK7	5.5	PRAK	3.5	Srm	13.5
	Highlights indicate % Inhibition at 10 mM
	Supplementary Data 1. Biochemical kinase selectivity profiling of TAK-285.
	Summary of the selectivity of TAK-285 inhibition across a panel of 235 protein kinase biochemical assays: Data show the percentage inhibition of each kinase tested using the ZLYTE assay format and ATP concentration of 10μM.
