# Supplementary material for: Chaperone mediated detection of small molecule target binding in cells
Source: Nat Commun. 2020 Jan 23;11:465. doi: 10.1038/s41467-019-14033-0 (PMC6978363; doi:10.1038/s41467-019-14033-0)
Supplement: Supplementary file 5 — Supplementary Data 2 [file 41467_2019_14033_MOESM5_ESM.xlsx]

## Sheet: Supplementary Data 2
	Supplementary Data 2
	HIPStA Hits vs CETSA Analysis				HIPStA Data															CETSA data from Savitski et al 2014
					HIPStA criteria			Stauro.DMSO		17AAG.DMSO		Combo.DMSO		17AAG.Stauro		Combo.Stauro		Combo.17AAG
	Gene	Alternative Protein Name	HIPStA: Protein Detected?	CETSA: Protein Detected?	Elevated by Stauro (P<0.05) re: 17-AAG only	Reduced by 17-AAG (P<0.05); >15%	Elevated by Stauro >15% (0.201634) re: 17-AAG only	log2ratio	pvalue	log2ratio	pvalue	log2ratio	pvalue	log2ratio	pvalue	log2ratio	pvalue	log2ratio	pvalue	Detected in 2 Expts	diff_meltP_Expt_1	diff_meltP_Expt_2	Fullfilling all requirements	Effect Observed
	ADRBK1	ARBK1	Y	Y	Y	Y	Y	-0.10444	0.292833	-0.356017	0.00514215	-0.149534	0.0847473	-0.251577	0.126501	-0.0450943	0.630336	0.206483	0.045652	Y	4.22	4.5736	YES	Stabilized
	AGL		Y	Y	Y			0.0248745	0.134331	-0.0682538	0.0384466	0.0568436	0.018236	-0.0931283	0.0233082	0.0319691	0.079733	0.125097	0.00599244	Y	-0.422474	-0.124855	NO	Destabilized
	AKR7A2	AFAR	Y	Y	Y		Y	0.115859	0.0200093	-0.0904435	0.0400226	0.127516	0.0335275	-0.206303	0.000745486	0.0116566	0.732246	0.217959	0.0202656	Y	-0.110646	-0.302436	NO	Destabilized
	AKT2		Y	Y	Y	Y		0.0140315	0.755137	-0.29745	0.0020281	-0.15217	0.0161448	-0.311481	0.0117419	-0.166202	0.0591678	0.14528	0.0201137	Y	0.551159	0.359643	NO	Stabilized
	ATG7		Y	Y	Y			0.0200457	0.265718	-0.117579	0.012422	0.00970993	0.621126	-0.137625	0.00775796	-0.0103358	0.625107	0.127289	0.00670292	Y	-0.683469	-0.261014	NO	Destabilized
	CBWD1		Y		Y			0.0285701	0.353901	-0.226333	0.0148161	-0.0591403	0.126748	-0.254904	0.023009	-0.0877104	0.0239743	0.167193	0.0428817				NO
	COPA		Y	Y	Y			0.0834588	0.0819728	-0.0723449	0.0123953	0.0135756	0.551641	-0.155804	0.00935815	-0.0698831	0.05312	0.0859206	0.0297967	Y	-0.999301	-0.14965	NO	Destabilized
	CPS1	CPSASE1	Y	Y	Y		Y	0.0909481	0.280923	-0.214385	0.0348567	0.0189801	0.723821	-0.305333	0.027841	-0.071968	0.346264	0.233365	0.0253497	Y	1.85977	0.097286	NO	Stabilized
	DCLK1		Y		Y			0.0888072	0.0366987	-0.0878566	0.04679	0.0324399	0.266301	-0.176664	0.00573072	-0.0563672	0.0516822	0.120297	0.0172128
	EIF2B3		Y	Y	Y			0.033923	0.516289	-0.0875537	0.00660238	0.0193294	0.192502	-0.121477	0.160516	-0.0145937	0.755044	0.106883	0.00320035	Y	-0.736009	-0.91217	NO	Destabilized
	ERBB2	HER2	Y		Y	Y	Y	-0.102753	0.194639	-1.74115	8.32096e-08	-1.10074	2.23135e-05	-1.6384	0.0173706	-0.997987	0.0151467	0.640412	0.000313705
	EXOSC9		Y	Y	Y			0.0131413	0.775218	-0.0718265	0.00890723	0.0224461	0.273204	-0.0849679	0.236354	0.00930479	0.839659	0.0942726	0.00993532	Y	0.0471897	-0.99929	NO
	FKBP5		Y	Y	Y			0.022194	0.0828816	-0.0997433	0.0242733	-0.0284522	0.16833	-0.121937	0.0198181	-0.0506461	0.056601	0.0712911	0.0483283	Y	-0.161699	0.0761928	NO
	IDI1	IPP1	Y		Y		Y	0.103919	0.344303	-0.184642	0.0312884	0.121599	0.23819	-0.288561	0.0901016	0.0176802	0.86599	0.306241	0.0408654				NO
	ILK		Y	Y	Y			0.0671223	0.311466	-0.223085	0.00145367	-0.049746	0.106978	-0.290207	0.0543846	-0.116868	0.189859	0.173339	0.00349694	Y	0.686227	0.109782	NO	Stabilized
	KNTC1		Y	Y	Y			0.0381905	0.567072	-0.122364	0.0285748	-0.0273781	0.48633	-0.160554	0.166247	-0.0655686	0.376889	0.0949855	0.0404082	Y	-0.268601	-0.595975	NO	Destabilized
	LLGL2		Y		Y			0.0658809	0.0181818	-0.0670699	0.0163821	-0.0081995	0.651162	-0.132951	0.000497327	-0.0740804	0.0153139	0.0588704	0.0260003				NO
	LRRC47		Y	Y	Y			0.0388755	0.22994	-0.127607	0.0159672	-0.0308083	0.264442	-0.166482	0.0124406	-0.0696838	0.0828626	0.0967984	0.0374446	Y	-0.0673571	0.169506	NO
	MASTL	GWL	Y	Y	Y	Y	Y	0.0357936	0.749188	-0.285077	0.0280359	0.0856465	0.266569	-0.32087	0.105219	0.0498529	0.633144	0.370723	0.00764287	Y	1.00263	3.62742	NO	Stabilized
	MSH3		Y	Y	Y			0.0430694	0.0230233	-0.0891553	0.037289	0.0439757	0.202823	-0.132225	0.0212686	0.000906328	0.973223	0.133131	0.0157724	Y	-0.789664	-0.866425	NO	Destabilized
	MYL6		Y	Y	Y			0.0178212	0.82243	-0.103774	0.0104257	0.0167372	0.394478	-0.121596	0.304564	-0.00108393	0.988787	0.120512	0.00238886	Y	8.82583	2.84324	NO	Stabilized
	NCAPD2		Y	Y	Y			-0.0336994	0.691161	-0.0911459	0.0468762	0.0313471	0.177622	-0.0574466	0.53856	0.0650464	0.48525	0.122493	0.0149593	Y	-0.612718	-0.343115	NO	Destabilized
	NSUN5		Y	Y	Y	Y		-0.17278	0.3725	-0.368434	0.00856243	-0.332007	0.00887814	-0.195654	0.386226	-0.159227	0.445381	0.0364275	0.0408633	Y	1.29815	1.44311	NO	Stabilized
	PAIP2		Y		Y	Y	Y	0.0458648	0.715485	-0.247626	0.0383757	0.0390886	0.516408	-0.293491	0.162194	-0.00677622	0.956348	0.286715	0.0207239			0.895408	NO
	POLD2		Y	Y	Y			0.0358797	0.609383	-0.142996	0.00392897	-0.00823627	0.774544	-0.178876	0.165046	-0.044116	0.542253	0.13476	0.0180543	Y	-0.323518	-0.210496	NO	Destabilized
	PPP1R7		Y	Y	Y			0.0185495	0.600906	-0.148435	0.0288701	0.0118097	0.738893	-0.166985	0.00582045	-0.00673984	0.530811	0.160245	0.00105413	Y	0.0367943	0.63465	NO
	QARS		Y		Y			0.0550758	0.0998423	-0.0733547	0.0183439	0.0274834	0.328526	-0.12843	0.0336162	-0.0275923	0.352791	0.100838	0.0241069			-1.24413	NO
	RAC1		Y	Y	Y			0.0722039	0.0787675	-0.0647103	0.036462	0.0452961	0.221318	-0.136914	0.0439814	-0.0269078	0.448461	0.110006	0.0403683	Y	-0.198835	0.242217	NO
	RHOB		Y		Y		Y	0.38555	0.0652205	-0.191632	0.0209282	0.32075	0.0204776	-0.577182	0.052483	-0.0648005	0.499529	0.512382	0.00909023
	RPL15		Y		Y			-0.017877	0.399836	-0.0772877	0.025066	-0.00326847	0.885443	-0.0594107	0.038906	0.0146085	0.468495	0.0740192	0.0241052				NO
	RPS6KB1		Y	Y	Y			0.00914457	0.894193	-0.107718	0.0443979	0.0414215	0.382407	-0.116863	0.236251	0.0322769	0.661252	0.149139	0.0339255	Y	0.705831	1.82295	NO	Stabilized
	RPS6KB2		Y		Y	Y		0.142651	0.475193	-0.44401	0.00447998	-0.258119	0.026508	-0.586661	0.16143	-0.40077	0.22393	0.185891	0.011065			0.938409	NO
	RRM2	RIR2	Y		Y	Y	Y	0.159576	0.174162	-0.446127	0.018974	0.0750224	0.529348	-0.605702	0.0131889	-0.0845531	0.42794	0.521149	0.0151091			-0.859077	NO
	SMG5		Y	Y	Y			-0.0116648	0.626591	-0.167557	0.0038028	-0.0741625	0.0446832	-0.155892	0.00702712	-0.0624977	0.0555618	0.0933943	0.0266144	Y	-2.01191	0.3369	NO
	SMG8		Y		Y	Y		-0.145328	0.0383517	-0.796518	0.00217998	-0.764164	0.00240438	-0.65119	0.0291247	-0.618836	0.0313804	0.0323542	0.0153252
	SPATA5		Y	Y	Y			0.0548016	0.0143014	-0.0537229	0.0381756	0.102503	0.0883667	-0.108524	0.0056052	0.0477013	0.276788	0.156226	0.0323219	Y	0.729794	0.405517	NO	Stabilized
	STK32C		Y		Y	Y	Y	-0.0250893	0.706026	-0.42472	0.00160656	-0.184921	0.010099	-0.399631	0.0693463	-0.159832	0.161006	0.239799	0.00181554			6.53503	NO
	STXBP2		Y	Y	Y			-0.017836	0.786228	-0.168022	0.00459501	-0.0851663	0.0223131	-0.150186	0.210235	-0.0673303	0.411404	0.0828555	0.00750589	Y	-0.205496	-0.380479	NO	Destabilized
	SYTL2		Y		Y			-0.0372867	0.155946	-0.19913	0.000503993	-0.00810442	0.858497	-0.161844	0.00662046	0.0291823	0.551187	0.191026	0.0368439			-0.64482	NO
	TBCD		Y	Y	Y			0.115076	0.100211	-0.154555	0.00209587	-0.00577094	0.838904	-0.269631	0.0199606	-0.120847	0.0468158	0.148784	0.012136	Y	-1.0883	-0.030208	NO
	TBCE		Y	Y	Y			-0.0353726	0.200901	-0.16289	0.00397639	-0.06065	0.0858917	-0.127517	0.0200274	-0.0252774	0.313332	0.10224	0.020725	Y	-0.0162536	-0.0691082	NO
	TP53RK		Y	Y	Y			-0.0499591	0.0478333	-0.169353	0.0170369	0.00964593	0.85272	-0.119394	0.0543158	0.059605	0.320393	0.178999	0.0421984	Y	0.731987	-0.669159	NO
	UCHL5		Y	Y	Y			0.0617152	0.25661	-0.0630179	0.0219256	0.0312008	0.213151	-0.124733	0.0987108	-0.0305144	0.450881	0.0942187	0.0163836	Y	0.060226	-0.453282	NO
	UNC119B		Y	Y	Y			-0.07279	0.455216	-0.139549	0.0410981	0.0158568	0.72757	-0.0667589	0.491572	0.0886468	0.369615	0.155406	0.0437727	Y	-0.080535	0.68566	NO
	MAP3K20	MLTK, ZAK	Y	Y	Y	Y	Y	0.057967	0.647329	-0.274255	0.037474	0.000928298	0.987491	-0.332223	0.185588	-0.0570387	0.646221	0.275184	0.000198533	Y	-0.335641	-0.573365	NO	Destabilized
	ZMYM2		Y	Y	Y			-0.0476649	0.243058	-0.175268	0.0198197	-0.122634	0.0341871	-0.127603	0.103353	-0.0749693	0.157187	0.052634	0.00642179	Y	0.464493	-0.248404	NO
	ZMYM3		Y	Y	Y			0.0437078	0.742436	-0.152661	0.0156749	0.00633375	0.838817	-0.196369	0.308122	-0.0373741	0.777002	0.158995	0.0134448	Y	-1.04561	0.726397	NO
			p < 0.05				Stauro.DMSO: indicates the comparison between the data for each protein from samples treated with DMSO (vehicle control) and staurosporine
							17AAG.DMSO: indicates the comparison between the data for each protein from samples treated with DMSO (vehicle control) and 17AAG
			log2ratio < -0.235 (-15%)				Combo.DMSO: indicates the comparison between the data for each protein from samples treated with DMSO (vehicle control) and the combination of 17AAG and staurosporine
							17AAG.Stauro: indicates the comparison between the data for each protein from samples treated with 17AAG only and staurosporine only
			log2ratio > 0.202 (15%)				Combo.Stauro: indicates the comparison between the data for each protein from samples treated with staurosporine only and the combination of 17AAG and staurosporine
							Combo.17AAG: indicates the comparison between the data for each protein from samples treated with 17AAG only and the combination of 17AAG and staurosporine
							log2ratio - indicates the log2 of the ratio of the protein levels in the comparator treatment groups
							p value - indicates p-values for the comparator treatment group protein levels calculated based on student t-test with two-tailed comparison assuming equal variance
							diff_meltP_Expt_1 or 2 indicates the change in thermal denaturation temperature caused by staurosporine in 2 independent experiments, as reported by Savitski et al 2014
							Y - indicates "Yes"
Supplementary Data 2. Comparison of HIPStA and CETSA data for those proteins with significant reduction by 17-AAG (p<0.05) and significant elevation by staurosporine (p<0.05) in the HIPStA global proteomics profiling study
Supplementary Data 2 compares the HIPStA and published CETSA data for proteins that demonstrated both a significant reduction by 17-AAG (p<0.05) and a significant elevation by pretreatment with staurosporine relative to the 17-AAG only samples in the HIPStA study. The tabulated data from Savitski et al39 were combined with the HIPStA global proteomics profiling data depicted in Supplemental Figur…
