# Supplementary material for: Chaperone mediated detection of small molecule target binding in cells
Source: Nat Commun. 2020 Jan 23;11:465. doi: 10.1038/s41467-019-14033-0 (PMC6978363; doi:10.1038/s41467-019-14033-0)
Supplement: Supplementary file 6 — Supplementary Data 3 [file 41467_2019_14033_MOESM6_ESM.xlsx]

## Sheet: Supplementary Data 3
	Supplementary Data 3
	CETSA Hits vs HIPStA Analysis				HIPStA Data																CETSA data from Savitski et al 2014
					HIPStA criteria				Stauro.DMSO		17AAG.DMSO		Combo.DMSO		17AAG.Stauro		Combo.Stauro		Combo.17AAG
	Gene	Alternative Protein Name	HIPStA: Protein Detected	CETSA: Protein Detected	Elevated by Stauro (P<0.05) re: 17-AAG only	Reduced by 17-AAG (P<0.05)	Reduced by 17-AAG (P<0.05); >15%	Elevated by Stauro re: 17-AAG only (0.201634) >15%	log2ratio	pvalue	log2ratio	pvalue	log2ratio	pvalue	log2ratio	pvalue	log2ratio	pvalue	log2ratio	pvalue	Detected in 2 Expts	diff_meltP_Expt_1	diff_meltP_Expt_2	Fullfilling all requirements	Effect Seen
	AAK1		Y	Y					-0.0953715	0.226752	-0.0758113	0.26077	-0.110115	0.12768	0.0195602	0.750661	-0.0147435	0.799389	-0.0343038	0.475116	Y	11.3048	10.4298	YES	Stabilized
	ADK		Y	Y					0.177998	0.183195	-0.019167	0.640484	0.100017	0.423107	-0.197165	0.105709	-0.077981	0.52302	0.119184	0.36016	Y	2.36546	3.01749	YES	Stabilized
	ADRBK1	ARBK1	Y	Y	Y	Y	Y	Y	-0.10444	0.292833	-0.356017	0.00514215	-0.149534	0.0847473	-0.251577	0.126501	-0.0450943	0.630336	0.206483	0.045652	Y	4.22	4.5736	YES	Stabilized
	ALS2			Y																	Y	7.21377	1.86308	YES	Stabilized
	AURKA		Y	Y					-0.0825867	0.388803	0.178373	0.101442	-0.197696	0.243977	0.26096	0.0217405	-0.115109	0.44969	-0.376069	0.0592858	Y	9.99797	7.90136	YES	Stabilized
	BMP2K			Y																	Y	15.4627	13.5238	YES	Stabilized
	CAMK2G		Y	Y					-0.016242	0.690394	-0.0469132	0.167424	-0.0594073	0.518387	-0.0306712	0.509272	-0.0431653	0.644083	-0.0124941	0.889673	Y	18.5296	15.3646	YES	Stabilized
	CAMKK2		Y	Y					0.031686	0.666593	-0.185404	0.0938069	-0.194172	0.0997972	-0.21709	0.00724271	-0.225858	0.0337315	-0.0087678	0.793993	Y	11.0851	8.7165	YES	Stabilized
	CCNB2		Y	Y					0.117704	0.348346	0.215362	0.109888	0.130883	0.504353	0.0976579	0.287827	0.0131783	0.938854	-0.0844796	0.612616	Y	3.02276	3.16373	YES	Stabilized
	CCNC			Y																	Y	2.00629	2.46368	YES	Stabilized
	CDC42BPA		Y	Y					0.0497425	0.345916	-0.152838	0.142911	-0.127878	0.124157	-0.20258	0.0813242	-0.17762	0.0652175	0.0249601	0.798906	Y	3.26923	3.43731	YES	Stabilized
	CDK2		Y	Y	Y				0.0922294	0.195714	-0.0322909	0.566299	0.132352	0.03327	-0.12452	0.126532	0.040123	0.481382	0.164643	0.0401832	Y	7.10103	9.07955	YES	Stabilized
	CDK5		Y	Y					-0.0548136	0.455811	-0.180746	0.0870467	-0.0555503	0.558912	-0.125932	0.116202	-0.000736749	0.992087	0.125196	0.216482	Y	5.4983	6.04725	YES	Stabilized
	CHEK2		Y	Y					0.137309	0.112246	0.0293673	0.416922	0.140456	0.115611	-0.107942	0.086175	0.00314624	0.960227	0.111088	0.158161	Y	3.33617	4.36187	YES	Stabilized
	CSK		Y	Y		Y			0.029758	0.31208	-0.145311	0.0432943	0.001039	0.967755	-0.175069	0.042697	-0.028719	0.0353358	0.14635	0.0614881	Y	2.80301	3.76338	YES	Stabilized
	FECH		Y	Y					0.0061034	0.951089	0.0471958	0.35661	0.0657294	0.137534	0.0410924	0.688765	0.059626	0.574228	0.0185336	0.649873	Y	6.39813	5.62873	YES	Stabilized
	FER			Y																	Y	4.44568	3.94074	YES	Stabilized
	GSK3A		Y	Y		Y	Y		-0.0354051	0.632432	-0.235441	0.0343158	-0.199834	0.0382415	-0.200036	0.0767298	-0.164429	0.107097	0.0356063	0.639435	Y	4.7755	4.84908	YES	Stabilized
	GSK3B		Y	Y		Y			0.0313943	0.687266	-0.0883659	0.0245783	-0.0459331	0.113113	-0.11976	0.276977	-0.0773274	0.407949	0.0424327	0.173502	Y	6.91948	6.55983	YES	Stabilized
	HEBP1		Y	Y					0.0621169	0.428175	-0.0427448	0.412534	0.00819739	0.82263	-0.104862	0.240611	-0.0539195	0.470526	0.0509422	0.380455	Y	2.83069	2.52521	YES	Stabilized
	IRAK1		Y	Y		Y	Y		-0.118384	0.299407	-0.307819	0.00675597	-0.167226	0.0539593	-0.189435	0.172379	-0.0488419	0.598095	0.140593	0.0771887	Y	3.40266	3.37384	YES	Stabilized
	IRAK4		Y	Y					0.082568	0.204814	-0.0478727	0.423723	0.0696106	0.378619	-0.130441	0.0379198	-0.0129573	0.8368	0.117483	0.154186	Y	3.45577	4.07444	YES	Stabilized
	LYN			Y																	Y	3.02303	3.4407	YES	Stabilized
	MAP2K1	MP2K1	Y	Y	Y				0.0603237	0.0255632	-0.0848797	0.0642134	0.0848071	0.0443586	-0.145203	0.0185923	0.0244834	0.378926	0.169687	0.00718389	Y	4.33122	6.26177	YES	Stabilized
	MAP2K2	MP2K2	Y	Y	Y				0.0640582	0.199184	-0.0880103	0.155806	0.0564491	0.234941	-0.152068	0.0475029	-0.00760915	0.485878	0.144459	0.0454378	Y	3.56704	4.73322	YES	Stabilized
	MAP2K4		Y	Y					0.0519876	0.386955	-0.0682342	0.195216	0.00924503	0.903344	-0.120222	0.128442	-0.0427426	0.603572	0.0774793	0.370169	Y	1.92151	3.09354	YES	Stabilized
	MAP2K7		Y	Y					0.0581547	0.552987	0.161722	0.138899	0.10388	0.432154	0.103568	0.196749	0.0457249	0.686127	-0.0578429	0.5856	Y	3.43861	5.52833	YES	Stabilized
	MAP3K2		Y	Y					-0.0985556	0.41682	-0.0693003	0.663806	-0.361398	0.0715158	0.0292552	0.82506	-0.262842	0.132068	-0.292097	0.154707	Y	-3.38202	-2.52545	YES	Destabilized
	MAP4K2			Y																	Y	3.90921	4.19139	YES	Stabilized
	MAPK12			Y																	Y	5.0456	4.1986	YES	Stabilized
	MAPK3		Y	Y					0.0692041	0.0156374	-0.0307585	0.393745	0.0694394	0.105422	-0.0999625	0.0582779	0.000235348	0.993696	0.100198	0.0589234	Y	2.08858	2.20639	YES	Stabilized
	MAPK8		Y	Y				Y	-0.0225535	0.628394	-0.0811168	0.420808	0.130736	0.0523008	-0.0585633	0.531395	0.153289	0.0131136	0.211853	0.0927264	Y	3.85986	4.58453	YES	Stabilized
	MAPKAPK5			Y																	Y	3.54224	3.73269	YES	Stabilized
	MARK2		Y	Y					0.0292791	0.404452	-0.0118182	0.76272	0.0110144	0.825044	-0.0410973	0.375923	-0.0182647	0.729862	0.0228326	0.693467	Y	6.90081	5.19469	YES	Stabilized
	MARK3		Y	Y					0.00847817	0.870077	-0.0125835	0.742465	0.0101787	0.814328	-0.0210616	0.645625	0.00170055	0.970753	0.0227622	0.440917	Y	3.63915	3.44868	YES	Stabilized
	MATK			Y																	Y	3.49416	2.57906	YES	Stabilized
	MKNK1			Y																	Y	1.99768	1.82269	YES	Stabilized
	OSBPL3			Y																	Y	3.0606	2.63266	YES	Stabilized
	PAK4		Y	Y					0.00599733	0.886372	-0.0405971	0.398087	0.0348526	0.485922	-0.0465944	0.0732604	0.0288553	0.383368	0.0754497	0.0851772	Y	7.70493	9.94997	YES	Stabilized
	PCTK2			Y																	Y	6.16697	4.22158	YES	Stabilized
	PDPK1		Y	Y		Y			-0.117461	0.221114	-0.203691	0.0205874	-0.125712	0.157074	-0.08623	0.35414	-0.00825076	0.927436	0.0779793	0.338901	Y	3.32951	4.00797	YES	Stabilized
	PHKG2		Y	Y					-0.218119	0.00139488	-0.0179712	0.818026	-0.203026	0.0710337	0.200148	0.113207	0.0150933	0.833107	-0.185055	0.123795	Y	14.8216	14.7426	YES	Stabilized
	PIK3CD			Y																	Y	1.81036	1.64852	YES	Stabilized
	PKN1		Y	Y					0.129054	0.453363	-0.0680313	0.256579	0.119361	0.195563	-0.197085	0.342932	-0.00969321	0.947124	0.187392	0.0971341	Y	-2.65797	-1.83504	YES	Destabilized
	PMPCA		Y	Y					0.0143118	0.87048	0.0275739	0.226221	0.0495345	0.583441	0.0132621	0.878822	0.0352227	0.753304	0.0219606	0.800066	Y	3.08025	3.01318	YES	Stabilized
	PRKACA		Y	Y					-0.059964	0.664931	-0.0594828	0.308536	-0.16589	0.195276	0.000481134	0.997168	-0.105926	0.524784	-0.106408	0.371087	Y	5.87312	7.98862	YES	Stabilized
	PRKAR2B		Y	Y					0.018968	0.482988	-0.0269447	0.573053	0.0512752	0.336125	-0.0459127	0.377561	0.0323072	0.526298	0.0782199	0.240942	Y	-3.44598	-2.21361	YES	Destabilized
	PRKCD	KPCD	Y	Y					-0.291583	0.0533298	-0.0887705	0.116683	-0.354603	0.00113995	0.202812	0.048297	-0.0630196	0.373248	-0.265832	0.00779216	Y	-3.3106	-1.20526	YES	Destabilized
	PRKCE	KPCE	Y	Y	Y				0.0278417	0.615995	-0.0171067	0.706812	0.0762009	0.162075	-0.0449484	0.388452	0.0483592	0.3541	0.0933076	0.0426187	Y	-3.2569	-2.70666	YES	Destabilized
	PRKCQ			Y																	Y	-1.9351	-3.38341	YES	Destabilized
	PTK2		Y	Y					0.0351781	0.715266	-0.0893957	0.054753	-0.058464	0.174365	-0.124574	0.337379	-0.0936421	0.414972	0.0309317	0.363524	Y	3.07832	3.79235	YES	Stabilized
	RPS6KA5		Y	Y					0.104902	0.339421	0.0611841	0.192725	-0.0130545	0.91939	-0.0437182	0.621972	-0.117957	0.424078	-0.0742385	0.576402	Y	4.00553	3.45243	YES	Stabilized
	SGK3			Y																	Y	5.20473	6.46572	YES	Stabilized
	STK24		Y	Y					0.0228341	0.776159	-0.0526303	0.455949	0.107682	0.166054	-0.0754644	0.414116	0.0848477	0.352613	0.160312	0.0807458	Y	3.24373	2.95393	YES	Stabilized
	STK3		Y	Y					-0.350025	0.0778379	0.0509509	0.308032	-0.26683	0.000198044	0.400976	0.0204306	0.0831951	0.384531	-0.317781	0.0123595	Y	7.96652	6.38863	YES	Stabilized
	STK38		Y	Y		Y			-0.0471846	0.0584731	-0.16684	0.015524	-0.138091	0.04666	-0.119656	0.0452793	-0.0909062	0.121434	0.0287497	0.586012	Y	4.57639	4.35747	YES	Stabilized
	STK4		Y	Y					-0.366642	0.0159077	0.236955	0.0264616	-0.159589	0.0988151	0.603597	0.00181105	0.207053	0.0426876	-0.396545	0.0022834	Y	9.49252	7.49593	YES	Stabilized
	TNIK			Y																	Y	3.77277	4.41831	YES	Stabilized
	TTK		Y	Y					-0.558042	0.00583471	-0.119918	0.120285	-0.195473	0.350926	0.438124	0.0085249	0.362569	0.205073	-0.0755551	0.702729	Y	7.03907	3.82497	YES	Stabilized
	VRK1		Y	Y					0.0504016	0.209932	-0.0093376	0.794006	0.0554561	0.147401	-0.0597392	0.132282	0.00505453	0.837416	0.0647937	0.0729324	Y	2.87113	2.96242	YES	Stabilized
			p < 0.05
									Stauro.DMSO: indicates the comparison between the data for each protein from samples treated with DMSO (vehicle control) and staurosporine
			log2ratio < -0.235 (-15%)						17AAG.DMSO: indicates the comparison between the data for each protein from samples treated with DMSO (vehicle control) and 17AAG
									Combo.DMSO: indicates the comparison between the data for each protein from samples treated with DMSO (vehicle control) and the combination of 17AAG and staurosporine
			log2ratio > 0.202 (15%)						17AAG.Stauro: indicates the comparison between the data for each protein from samples treated with 17AAG only and staurosporine only
									Combo.Stauro: indicates the comparison between the data for each protein from samples treated with staurosporine only and the combination of 17AAG and staurosporine
									Combo.17AAG: indicates the comparison between the data for each protein from samples treated with 17AAG only and the combination of 17AAG and staurosporine
									log2ratio - indicates the log2 of the ratio of the protein levels in the comparator treatment groups
									p value - indicates p-values for the comparator treatment group protein levels calculated based on student t-test with two-tailed comparison assuming equal variance
									diff_meltP_Expt_1 or 2 indicates the change in thermal denaturation temperature caused by staurosporine in 2 independent experiments, as reported by Savitski et al 2014
									Y - indicates "Yes"
Supplementary Data 3. Comparison of HIPStA and CETSA data for those proteins that were defined as having a significant interaction with staurosporine in the published CETSA study
Supplementary Data 3 compares the HIPStA and CETSA data for proteins that were defined as having a significant response in the published CETSA study of staurosporine. The tabulated data from Savitski et al 39were combined with the HIPStA global proteomics profiling data depicted in Supplemental Figure 8 using gene names to match the data sets. Only data for fully annotated genes were used for the…
