# Supplementary material for: Chaperone mediated detection of small molecule target binding in cells
Source: Nat Commun. 2020 Jan 23;11:465. doi: 10.1038/s41467-019-14033-0 (PMC6978363; doi:10.1038/s41467-019-14033-0)
Supplement: Supplementary file 8 — Source Data [file 41467_2019_14033_MOESM8_ESM.xlsx]

## Sheet: Figure 1
Figure 1B and D and E raw data
ER-alpha data
Data are expressed as percentage change in ER-alpha protein relative to DMSO control and no primary antibody pixel fluorescence intensity values
Conc Log Molarity	4h 100 nM E/Z Endoxifen				4h 10 nM E/Z Endoxifen				4h 5 nM E/Z Endoxifen				4h 17-AAG Only
-5.69897	-34.6734	-36.7755	-42.8946	-39.155	-41.815	-42.014	-45.8502	-45.1505	-43.2927	-52.0085	-46.7187	-51.6074	-72.275	-75.6618	-70.001	-73.8854
-6	-41.2058	-47.4606	-42.8494	-37.7526	-42.2251	-66.936930*	-37.9155	-41.245	-46.6071	-40.9162	-50.4011	-51.4144	-69.3979	-61.3124	-69.5698	-69.5215
-6.30103	-36.1904	-43.4526	-34.8242	-45.5335	-46.3086	-48.8117	-48.3865	-48.5312	-43.0032	-47.4244	-49.8311	-46.4986	-69.624	-68.7525	-73.1556	-73.4361
-6.60206	-36.1964	-39.2304	-43.3561	-48.296	-41.7094	-44.0919	-47.0806	-44.9092	-47.6265	-47.4093	-51.3782	-54.584	-65.1003	-67.5642	-71.6055	-68.4569
-6.90309	-41.9748	-37.1223	-41.2631	-40.8499	-42.6232	-43.0937	-45.7537	-42.2131	-41.4229	-46.4262	-45.6813	-49.816	-69.241	-59.524	-70.2875	-70.7007
-7.20412	-33.6631	-38.4734	-37.0861	-42.8102	-40.4066	-45.8049	-42.1889	-36.2809	-44.3543	-46.9027	-44.4659	-49.1404	-62.2684	-58.761	-62.0633	-62.944
-7.50515	-39.1701	-33.4942	-35.3068	-42.961	-41.5466	-31.929	-43.5219	-42.7167	-39.9451	-42.7649	-39.1429	-42.771	-43.7421	-42.02	-47.0625	-47.8527
-7.80618	-35.6023	-29.2992	-34.5377	-31.6998	-33.9949	-37.9366	-37.249	-41.0791	-41.6702	-38.5729	-37.7978	-42.6051	-6.07419	-15.9571	-28.3492	-19.9803
-8.10721	-30.2281	-30.2854	-35.2314	-38.9439	-29.4862	-37.062	-36.8147	-40.6689	-39.9391	-39.8667	-37.9456	-39.8758	-3.81834	-8.78544	-16.0205	-12.2597
-8.40824	-28.3703	-35.6476	-37.1645	-37.3606	-31.4043	-37.1464	-40.304	-40.6327	-39.2636	-42.397	-39.1309	-43.8959	-7.00006	-3.88469	-14.2079	-4.2285
-8.70927	-31.9682	-26.8534	-35.6385	-31.4706	-31.4344	-37.1102	-38.8926	-42.7951	-42.7408	-37.3485	-40.868	-38.4915	-2.16265	-3.09756	-10.3295	-12.8086
-9.0103	-31.742	-25.6048	-33.0811	-38.7177	-36.2688	-34.8936	-39.6918	-38.389	-41.1243	-38.6182	-39.8758	-41.6491	5.26236	-1.84598	-3.41724	-5.9234
-9.31133	-29.8089	-24.5764	-33.4188	-38.0331	-35.4666	-34.025	-37.7798	-39.8426	-43.1238	-44.5292	-40.5935	-42.4423	-0.947261	-0.699962	1.37192	-4.92818
-9.61236	-28.506	-32.7463	-28.9072	-38.6724	-35.8888	-32.1341	-38.4282	-42.2734	-35.6385	-36.6669	-36.0517	-41.9808	7.23774	-2.06011	-8.90004	0.388757
-9.91339	-31.6395	-27.1549	-35.5692	-38.8986	-38.5217	-36.9444	-41.0851	-38.2623	-37.5958	-39.2304	-41.2269	-42.014	2.41842	4.55364	-1.65297	-6.62609
-10.2144	-29.8089	-28.3281	-32.2939	-38.6845	-37.3425	-34.598	-34.7036	-41.1786	-38.6423	-39.158	-43.7722	-41.64	-4.79849	-0.455679	-6.51752	-12.7935
-10.5154	-32.9997	-32.2246	-30.4482	-39.0434	-31.7812	-40.1382	-36.0577	-40.0537	-35.2645	-40.0748	-43.0394	-41.0097	-1.80678	-0.597423	-6.47229	-7.51577
-10.8165	-26.2834	-32.7704	-35.8014	-29.9114	-34.9117	-33.7023	-36.9775	-38.9801	-36.9594	-40.874	-35.2163	-40.7172	-13.7887	-3.42327	-12.4135	-11.1468
-11.1175	-27.1791	-31.3138	-33.9044	-34.3477	-30.4905	-33.5546	-32.7433	-36.3623	-34.9961	-39.3721	-23.843540*	-37.3455	-3.9993	-8.89099	3.63079	-9.59368
-11.4185	-29.4771	-31.0635	-32.9031	-39.0374	-36.492	-38.4282	-36.0034	-37.5475	-35.3701	-38.3347	-39.2213	-38.1959	-5.22976	-10.7126	-9.4248	-11.2253
Conc Log Molarity	4h 1 nM E/Z Endoxifen				4h 0.5 nM E/Z Endoxifen				4h 0.1 nM E/Z Endoxifen				4h 17-AAG Only
-5.69897	-47.8687	-48.8401	-50.1531	-53.8545	-49.8852	-46.3681	-51.9519	-45.7585	-55.4991	-52.2868	-56.8892	-59.6325	-75.1981	-69.9426	-70.5489	-68.1941
-6	-49.8517	-44.154	-45.869	-50.4412	-48.1099	-50.7293	-45.1187	-50.8733	-53.7741	-48.1534	-58.0046	-58.1822	-68.4219	-67.5778	-73.1917	-71.182
-6.30103	-46.2676	-45.8757	-46.1504	-50.9202	-45.2929	-44.1172	-45.8355	-46.8471	-47.4433	-51.6136	-54.4473	-52.0356	-69.7584	-66.5093	-70.4015	-71.1686
-6.60206	-42.9347	-44.7837	-41.625	-40.3555	-40.868	-49.6976	-46.1336	-46.3547	-55.8508	-54.7722	-59.8101	-46.4887	-72.3577	-66.2212	-65.0689	-68.7435
-6.90309	-45.7786	-37.783	-42.1342	-46.6026	-35.4551	-45.4235	-48.9707	-50.1866	-49.8751	-52.2098	-50.6891	-55.5025	-68.308	-66.7973	-68.6296	-64.6368
-7.20412	-41.0857	-41.0255	-34.3229	-42.784	-41.7423	-44.0535	-41.9901	-47.9391	-44.6062	-40.9417	-47.4634	-52.4811	-54.8057	-59.4751	-58.4401	-64.9283
-7.50515	-34.2392	-29.0607	-29.0004	-33.5893	-38.1783	-38.0309	-32.1256	-32.4672	-29.2147	-33.3448	-41.759	-35.0431	-39.421	-45.8589	-39.5315	-46.4518
-7.80618	-36.6375	-34.5105	-29.3923	-34.9895	-34.3195	-31.9715	-33.1974	-36.8117	-27.7744	-36.3193	-33.8942	-35.2239	-17.6586	-8.22276	-18.1811	-27.2418
-8.10721	-27.0911	-26.9705	-29.0372	-27.0442	-22.5423	-31.1374	-32.283	-35.3713	-28.776	-29.3588	-33.04	-26.803	-10.2794	-5.21816	-11.2843	-12.8352
-8.40824	-26.6925	-32.8759	-36.0346	-32.226	-27.8448	-30.1995	-26.4647	-22.6495	-19.0052	-26.7427	-24.6358	-34.2894	2.96157	-0.632553	-3.25195	4.89765
-8.70927	-30.357	-33.1204	-33.4219	-31.9681	-28.5549	-32.9831	-29.8746	-29.4961	-23.2524	-29.0238	-27.4596	-28.2903	9.38947	1.0389	3.82577	4.72012
-9.0103	-27.6672	-23.5673	-31.6566	-33.3113	-29.62	-33.7568	-30.1526	-29.3554	-23.4702	-31.526	-24.3913	-27.8716	11.2251	8.16351	-0.729692	9.01431
-9.31133	-29.6803	-33.0936	-29.7775	-33.5223	-30.1828	-35.0297	-28.5951	-28.317	-25.7981	-32.3835	-27.3658	-28.8195	5.25271	11.1212	-2.27721	-0.974213
-9.61236	-20.9881	-26.0427	-18.831	-34.7885	-29.7674	-30.2866	-22.0164	-26.0226	-29.7976	-28.0993	-23.8286	-30.1191	10.659	3.19605	4.39521	12.8731
-9.91339	-33.2276	-25.3259	-25.4029	-37.3242	-29.7406	-30.2866	-24.0262	-32.8256	-27.8515	-25.0277	-30.2665	-23.2491	0.566606	4.31817	4.58279	3.09556
-10.2144	-26.3877	-32.4103	-30.29	-28.8094	-28.2869	-31.7705	-34.0248	-32.3265	-23.018	-22.3648	-26.2604	-23.7348	8.43483	12.9166	-5.40574	-4.96024
-10.5154	-34.0717	-32.1959	-23.5305	-31.9581	-31.1475	-30.367	-27.4864	-33.7568	-26.1164	-27.3256	-26.3743	-32.0184	-0.538764	8.46498	-2.66242	-2.70931
-10.8165	-31.1274	-36.3327	-24.8703	-29.3353	-22.2342	-31.1709	-27.2586	-29.4693	-18.6266	-22.0767	-24.3143	-25.902	2.23806	0.0407178	2.01364	-8.7587
-11.1175	-19.1659	-26.0293	-28.23	-32.1423	-25.7613	-27.1078	-31.469	-30.4575	-21.7217	-21.2661	-17.8864	-30.6082	-0.74644	0.121108	-8.03853	-2.89354
-11.4185	-22.1638	-26.5217	-22.8907	-28.9166	-23.3529	-24.7933	-29.4526	-25.8316	-28.039	-11.5858	-26.2035	-29.8478	0.797729	-7.76722	9.12485	2.89458
Conc Log Molarity	4h 0.05 nM E/Z Endoxifen				4h 0.01 nM E/Z Endoxifen				4h 0.001 nM E/Z Endoxifen				4h 17-AAG Only
-5.69897	-58.8619	-66.4296	-66.9753	-69.0517	-65.5819	-70.2221	-62.5308	-73.3247	-66.6184	-64.0546	-75.7237	-73.153	-77.1686	-76.2316	-73.8154	-73.4619
-6	-62.8294	-57.9524	-64.0684	-63.5604	-62.1705	-64.6141	-68.8389	-59.7303	-68.0427	-66.8518	-69.8583	-70.8433	-72.6348	-66.8861	-71.54	-73.963
-6.30103	-61.611	-64.971	-59.0267	-59.5243	-58.8654	-68.8321	-62.8328	-68.6399	-74.1003	-66.7248	-73.359	-66.0624	-76.4444	-64.2846	-67.346	-76.3689
-6.60206	-57.8804	-53.8443	-57.1631	-42.793	-63.9963	-66.0693	-71.2414	-64.4493	-65.2627	-68.307	-67.3185	-72.5765	-58.0279	-70.8124	-71.1659	-68.4854
-6.90309	-50.2543	-45.8476	-51.5208	-59.3081	-63.6943	-67.0474	-67.823	-64.0409	-61.8341	-56.7478	-70.9874	-74.5362	-63.3202	-72.8648	-73.6747	-68.4168
-7.20412	-47.3954	-54.2973	-50.7074	-52.921	-59.7405	-56.6311	-58.7075	-61.738	-63.5124	-62.9461	-63.9277	-70.8192	-63.5845	-61.7792	-62.3729	-65.527
-7.50515	-36.1177	-29.9606	-39.9582	-39.1962	-38.0842	-39.5326	-34.5492	-26.6452	-43.071	-29.2776	-40.8333	-43.5309	-49.8047	-48.8781	-47.9343	-48.9707
-7.80618	-22.3517	-9.83495	-26.8237	-21.9776	-31.4981	-22.6434	-26.8545	-22.1457	-26.9712	-27.4414	-22.3551	-27.0467	-17.1144	-22.0188	-21.2877	-25.444
-8.10721	-16.1122	-1.7044	-23.5289	-8.31798	-22.1972	-8.22531	-16.5034	-14.7531	-9.77317	-13.696	-19.0157	-16.4417	-10.161	-13.6068	-18.5009	-20.5224
-8.40824	-3.9421	-4.67656	-16.3524	-4.12743	-6.4578	-11.2867	-13.4729	-3.32776	-6.79071	-8.94948	-5.34924	-13.5553	-4.04849	3.70453	-10.8817	-11.9045
-8.70927	-8.79847	7.78525	-3.4067	1.46683	-7.98507	0.382297	-5.84003	-10.2537	-5.35954	-0.348732	10.2632	-8.94261	-7.96791	-12.7076	-8.17726	-7.68991
-9.0103	-6.19696	-10.2777	-3.10811	-7.7105	-0.956207	12.3808	-11.3657	-7.04125	-10.7101	-1.43326	-9.0799	4.05117	-3.84943	-5.73364	-12.3163	-1.93778
-9.31133	-10.2262	-2.51779	-12.4365	10.2838	-2.96396	-8.8877	-12.3506	1.19226	0.351409	5.53725	-10.0477	-9.93105	-10.8165	-9.88986	-7.70364	-12.9959
-9.61236	-12.3953	1.17854	-5.0129	9.01736	-8.59254	-1.86227	-6.04595	7.8333	-6.70491	0.804441	-6.08371	-10.566	13.7124	-1.28225	5.4995	-5.87092
-9.91339	-9.86927	0.996636	-3.56457	-12.7797	2.32141	-2.28785	-7.20256	-8.19442	6.85173	-2.18488	-10.6964	-12.9272	-5.62724	-12.8929	-1.9515	-3.19734
-10.2144	-6.97947	-1.45385	-9.48488	-5.51398	-6.86278	-6.66372	-9.96194	-12.4673	-9.39565	-6.50585	-17.7081	-4.34365	-8.9735	-12.2957	5.60246	-13.6274
-10.5154	-2.88159	-0.0398462	-14.7531	-3.76363	-0.897861	-14.4682	-9.08676	-11.0877	-3.99358	-2.04417	3.96194	-9.03871	-8.62	-10.3463	1.38103	-6.6294
-10.8165	-4.10684	7.68572	-16.1156	1.66589	-10.5076	1.70707	-11.7535	-7.79974	-4.14116	-1.57741	-12.814		-10.2571	-8.17726	-8.96664	-13.14
-11.1175	-7.27463	12.2195	3.79377	-4.83444	-8.52733	-7.22315	-8.81563	-0.880701	-1.04887	-8.86711	-12.6458	-7.82033	-8.27336	-10.6655	-5.5689	-14.2932
-11.4185	10.7059	-4.25099	-1.04201	-6.10773	-0.125648	6.10698	-10.7959	-0.0638707	-1.03171	3.56725	-11.3794	-4.54271	-10.0683	-11.1288	-13.9534	-13.6995
Conc Log Molarity	4h Endoxifen Only Titration								Plate 4 - 4h 17-AAG Only
-5.69897	41.004410*	-20.5179	-14.2937	-15.6379	-15.177	-10.3201	-36.5917	-16.7286	-67.428330*	-63.062960*	-72.569480*	-42.564920*	-65.541370*	-61.229760*	-64.376410*	-61.649650*
-6	1.5983	-13.9685	4.06646	-2.38814	-16.1499	-8.06696	-28.3499	-32.4644	-64.678530*	-54.580570*	-59.445210*	-65.920300*	-60.638320*	-55.108000*	-60.986530*	-53.487310*
-6.30103	6.17618	2.47649	3.63633	36.3472	-11.6873	-32.2877	-32.6001	-35.4421	-50.432830*	-55.000470*	-69.133510*	-54.237480*	-58.359620*	-56.567390*	-70.521220*	-65.313490*
-6.60206	-30.5851	-18.1803	-16.4725	-5.82923	-32.0855	-19.0047	-24.5606	-27.4615	-47.416750*	-59.936790*	-66.739600*	-45.629640*	-48.545860*	-58.864010*	-52.342840*	-57.268920*
-6.90309	34.0889	-10.443	-10.9089	-23.3035	-23.1294	-33.212	-40.6754	-27.0774	-37.797570*	-50.601810*	-59.934230*	-49.441980*	-61.923610*	-64.668290*	-69.893940*	-48.871020*
-7.20412	-12.3683	-13.8277	-4.55419	-18.718	-12.1251	-14.2911	-36.0642	-28.5522	-59.767810*	-35.237240*	-60.855950*	-45.355680*	-42.431780*	-60.100650*	-51.702760*	-59.219900*
-7.50515	19.6359	25.4657	-2.76195	3.14474	-14.5625	1.98235	-34.5946	-18.6079	-38.048490*	-35.278210*	-54.063380*	-47.089030*	-42.513710*	-41.899230*	-44.152330*	-44.766810*
-7.80618	38.0037	-19.7139	-6.58453	4.22776	-24.6682	-7.20669	-35.3089	-22.5329	-10.084510*	-12.488660*	-27.141460*	-22.230740*	-26.076360*	-6.832884*	-13.884050*	-25.395310*
-8.10721	39.8728	-7.89542	-3.95763	4.32762	2.28703	-2.9719	-34.6432	-26.2658	-7.160606*	-5.306924*	-9.083418*	26.346500*	-3.706715*	4.852485*	-0.5088564*	4.481237*
-8.40824	22.5085	25.3633	59.8382	-8.51758	-5.56552	1.01966	-18.1214	27.1044	-19.534710*	2.284469*	-2.477754*	5.454164*	-8.817143*	0.517838*	-4.280230*	8.518885*
-8.70927	12.1469	-23.6082	-10.6017	3.70802	-2.54176	-6.89177	-17.9652	-22.8478	-6.279851*	-1.399853*	-7.145245*	0.5997687*	-9.843838*	10.070450*	-14.175920*	-9.600606*
-9.0103	34.3962	24.5645	23.6428	19.1724	-4.13173	-9.10134	-19.3068	-22.5738	8.844048*	18.161110*	-0.6599161*	31.720640*	-1.837670*	-2.882287*	2.863105*	14.489590*
-9.31133	26.7664	60.132680*	18.8678	-8.4971	-16.4316	-1.12846	-31.9498	-18.3237	-10.051230*	12.482280*	3.021846*	8.472798*	0.6458547*	1.905540*	0.1773134*	-2.068100*
-9.61236	82.950380*	19.3926	36.4829	15.5547	6.18386	17.5543	-20.5588	9.25114	-2.431668*	23.023180*	-4.572108*	-0.8801049*	11.829400*	-7.552338*	-0.8673032*	34.659900*
-9.91339	152.729800*	27.9825	26.5718	12.2851	-1.54067	-17.5453	-16.8182	-2.85412	5.666672*	18.432500*	-9.779829*	-5.826672*	10.387930*	-4.902391*	13.506420*	27.352710*
-10.2144	67.263210*	70.338170*	9.98852	6.13265	-3.6043	2.00539	-15.7147	-4.18806	-5.032968*	-1.515068*	1.926022*	-2.121867*	10.101170*	20.060880*	20.429560*	59.001010*
-10.5154	75.615020*	74.396300*	51.3738	20.9212	52.810120*	16.1231	-5.76522	5.04195	-8.241068*	9.374037*	-16.590320*	-2.367660*	-5.463104*	-4.013955*	7.917206*	4.888330*
-10.8165	96.694260*	59.909930*	41.4781	39.3248	9.19225	34.0198	4.14071	-2.34718	3.656809*	19.361900*	1.380671*	38.556730*	18.522110*	11.258440*	5.651310*	34.316820*
-11.1175	107.760000*	77.471270*	72.089440*	36.045	23.1026	31.0242	1.74936	22.0912	-3.880817*	21.266790*	13.506420*	17.303390*	-17.389150*	4.337858*	30.340620*	33.507760*
-11.4185	135.631800*	62.575240*	83.152650*	37.6939	43.6774	48.647	44.571	78.753990*	19.876530*	9.745285*	5.523293*	33.971170*	25.345410*	28.156650*	12.950830*	-3.491647*
Data calculated as relative change in ER-alpha protein normalized between level of protein at that Endoxifen only treatment and that 17-AAG only treatement
	4h 100 nM E/Z Endoxifen			4h 10 nM E/Z Endoxifen			4h 5 nM E/Z Endoxifen			4h 1 nM E/Z Endoxifen			4h 0.5 nM E/Z Endoxifen			4h 0.1 nM E/Z Endoxifen			4h 0.05 nM E/Z Endoxifen			4h 0.01 nM E/Z Endoxifen			4h 0.001 nM E/Z Endoxifen			4h 17-AAG Only
Conc Log Molarity	Mean	SEM	n	Mean	SEM	n	Mean	SEM	n	Mean	SEM	n	Mean	SEM	n	Mean	SEM	n	Mean	SEM	n	Mean	SEM	n	Mean	SEM	n	Mean	SEM	n
-5.69897	0.875586	0.0370833	4	0.839718	0.0241957	4	0.782978	0.0516991	4	0.582098	0.0255999	4	0.617704	0.028798	4	0.444998	0.0284141	4	0.19045	0.0289324	4	0.161893	0.0321271	4	0.134951	0.0364314	4	0.0870994	0.0102847	12
-6	0.792657	0.0424227	4	0.914811	0.030177	3	0.809549	0.0588969	4	0.632852	0.0298234	4	0.613452	0.0265531	4	0.473799	0.0438357	4	0.232342	0.0182601	4	0.216501	0.0260178	4	0.148142	0.0119514	4	0.130001	0.0123565	12
-6.30103	0.841393	0.0556005	4	0.740178	0.0132764	4	0.825544	0.0350741	4	0.63823	0.0235872	4	0.675884	0.0111476	4	0.532274	0.0270573	4	0.24298	0.0175348	4	0.203719	0.0323756	4	0.132627	0.0283904	4	0.117448	0.0135302	12
-6.60206	0.804171	0.0551936	4	0.822587	0.0256695	4	0.737311	0.0423307	4	0.733462	0.0184718	4	0.671173	0.0357601	4	0.479344	0.0520574	4	0.351549	0.0452849	4	0.181663	0.0222569	4	0.155252	0.020551	4	0.15249	0.0141955	12
-6.90309	0.835033	0.0228276	4	0.846347	0.0184666	4	0.846677	0.0427393	4	0.720777	0.0393002	4	0.685964	0.0654983	4	0.519548	0.023112	4	0.366965	0.0363827	4	0.192214	0.0139906	4	0.186477	0.054575	4	0.149582	0.0144783	12
-7.20412	0.883294	0.0398209	4	0.898419	0.0457937	4	0.837278	0.0282143	4	0.784608	0.0365433	4	0.707092	0.0280897	4	0.6255	0.0452837	4	0.372189	0.0195466	4	0.27858	0.0142483	4	0.196152	0.0246916	4	0.232344	0.0109792	12
-7.50515	0.889083	0.0443111	4	0.927151	0.0624055	4	0.962677	0.0234193	4	0.94725	0.0276418	4	0.878249	0.0329035	4	0.840022	0.0485634	4	0.567206	0.0295064	4	0.606803	0.0386148	4	0.544763	0.0447373	4	0.429658	0.0130788	12
-7.80618	0.993169	0.0299564	4	0.98184	0.0336174	4	0.987323	0.0289353	4	0.900206	0.0305387	4	0.900313	0.0202026	4	0.868621	0.035498	4	0.775711	0.0472681	4	0.726259	0.0291697	4	0.721243	0.0160663	4	0.76299	0.0245861	12
-8.10721	0.974502	0.0444371	4	1.01786	0.0542703	4	1.00603	0.0120774	4	1.02409	0.00978142	4	0.973662	0.0538453	4	0.939464	0.0242228	4	0.877374	0.0614292	4	0.865119	0.0385379	4	0.871	0.0263924	4	0.850738	0.0176938	12
-8.40824	0.954233	0.0446625	4	0.986306	0.0494865	4	0.962284	0.0292615	4	0.937786	0.0379082	4	1.04314	0.0309898	4	1.00133	0.0588078	4	0.944118	0.0393346	4	0.95599	0.0307779	4	0.952009	0.0239041	4	0.949503	0.0223496	12
-8.70927	1.02056	0.0378908	4	0.981997	0.0546338	4	0.994741	0.0299247	4	0.932719	0.0135583	4	0.975746	0.0188122	4	0.985742	0.0240235	4	1.02897	0.0458369	4	0.992322	0.0306382	4	1.05295	0.0557375	4	0.952118	0.0263392	12
-9.0103	1.00365	0.0566165	4	0.987719	0.0247763	4	0.983474	0.0167889	4	0.994522	0.0425145	4	0.966061	0.020101	4	0.989309	0.0341185	4	0.949976	0.0194422	4	1.0483	0.0692596	4	1.0103	0.0458893	4	0.997825	0.025633	12
-9.31133	1.02105	0.0598519	4	1.00004	0.0296408	4	0.9251	0.0202684	4	0.946351	0.0202435	4	0.969787	0.0304802	4	0.956255	0.0261611	4	0.990209	0.0666033	4	0.994621	0.0404423	4	1.02058	0.0517899	4	0.965118	0.0251549	12
-9.61236	1.0053	0.0495844	4	0.990719	0.0493668	4	1.05119	0.0366939	4	1.07042	0.0692307	4	1.03856	0.0376451	4	0.967984	0.0269164	4	1.01515	0.0590726	4	1.04266	0.048367	4	0.992359	0.0315626	4	1.04151	0.0259049	12
-9.91339	0.982003	0.053288	4	0.955498	0.0200314	4	0.990911	0.0247137	4	0.969742	0.0581872	4	0.995495	0.0364061	4	0.993328	0.0287718	4	0.956715	0.0402666	4	1.02023	0.032502	4	1.00435	0.0601023	4	0.98707	0.0195189	12
-10.2144	1.00381	0.0480982	4	0.995935	0.0357278	4	0.971422	0.0294037	4	0.986251	0.0247259	4	0.948791	0.0236152	4	1.04456	0.0158577	4	0.962507	0.0218283	4	0.951266	0.0185351	4	0.940971	0.0390849	4	0.95534	0.0310946	12
-10.5154	0.974359	0.0392549	4	0.994732	0.0459344	4	0.995115	0.0408446	4	0.967421	0.0458883	4	0.966685	0.0252975	4	0.968031	0.0256323	4	0.968979	0.0419368	4	0.952657	0.0386438	4	1.03051	0.0358577	4	0.960362	0.0186841	12
-10.8165	1.02668	0.0427102	4	1.01474	0.0268985	4	1.02995	0.0348248	4	0.967862	0.0462731	4	1.02856	0.0380206	4	1.06529	0.0293304	4	1.00327	0.0658635	4	0.976725	0.0408012	4	1.00576	0.0381307	4	0.910646	0.021151	12
-11.1175	1.01628	0.0345943	4	1.0808	0.0280569	4	1.05978	0.0313354	3	1.04642	0.0530972	4	1.00571	0.0264999	4	1.06268	0.0505457	4	1.05123	0.0575944	4	0.986461	0.0249106	4	0.96623	0.0322383	4	0.927905	0.0185963	12
-11.4185	0.986111	0.0440237	4	0.992185	0.0125583	4	1.04633	0.0206927	4	1.07119	0.0309086	4	1.06141	0.025517	4	0.966702	0.0195693	3	1.0363	0.0489997	4	1.05534	0.0470321	4	1.02293	0.0420446	4	0.916258	0.0261697	12
Normalized endoxifen only control
	Endoxifen Only Titration
Conc Log Molarity	Mean	SEM	n
-5.69897	0.769166	0.0403827	7
-6	0.850433	0.059248	8
-6.30103	0.900967	0.110479	8
-6.60206	0.727845	0.0383461	8
-6.90309	0.789593	0.101498	8
-7.20412	0.780467	0.04466	8
-7.50515	0.968284	0.0877408	8
-7.80618	0.884713	0.10062	8
-8.10721	0.954302	0.0985916	8
-8.40824	1.16192	0.112745	8
-8.70927	0.89281	0.0564356	8
-9.0103	1.07291	0.0977302	8
-9.31133	0.945185	0.0990625	7
-9.61236	1.14975	0.0818091	7
-9.91339	1.05015	0.0889875	7
-10.2144	0.988791	0.0464387	6
-10.5154	1.21924	0.120465	5
-10.8165	1.2621	0.0993051	6
-11.1175	1.28503	0.07325	5
-11.4185			0
Normalized 17-AAG only control
	17-AAG Control
Conc Log Molarity	Mean	SEM	n
-5.69897	0.0870994	0.0102847	12
-6	0.130001	0.0123565	12
-6.30103	0.117448	0.0135302	12
-6.60206	0.15249	0.0141955	12
-6.90309	0.149582	0.0144783	12
-7.20412	0.232344	0.0109792	12
-7.50515	0.429658	0.0130788	12
-7.80618	0.76299	0.0245861	12
-8.10721	0.850738	0.0176938	12
-8.40824	0.949503	0.0223496	12
-8.70927	0.952118	0.0263392	12
-9.0103	0.997825	0.025633	12
-9.31133	0.965118	0.0251549	12
-9.61236	1.04151	0.0259049	12
-9.91339	0.98707	0.0195189	12
-10.2144	0.95534	0.0310946	12
-10.5154	0.960362	0.0186841	12
-10.8165	0.910646	0.021151	12
-11.1175	0.927905	0.0185963	12
-11.4185	0.916258	0.0261697	12
Figure 1 E
Data are expressed as percentage change in ER-alpha protein
Conc Log Molarity	4 Hour 17-AAG				Endoxifen Only Titration				Endoxifen Only Titration				Endoxifen Titration + 2 uM 17-AAG
-5.69897	-73.819	-72.9931	-72.4975	-69.5684	-31.7554	-30.3779	-34.1595	-37.186	-29.0918	-31.1537	-44.3686	-33.6581	-44.1769	-33.1153	-44.876	-42.6519
-6	-76.0343	-72.8899	-72.9695	-72.9695	-36.3866	-36.4751	-34.6757	-37.5576	-31.0888	-28.1626	-31.4398	-35.0975	-43.3539	-37.242	-44.9409	-39.0296
-6.30103	-64.3798	-74.3618	-71.1731	-71.0817	-32.6286	-34.7878	-30.6316	-38.0296	-34.8232	-32.2333	-36.7405	-39.4602	-45.3863	-38.6313	-42.6401	-38.6933
-6.60206	-69.1673	-71.4209	-70.8339	-66.011	-30.1626	-31.7289	-39.8909	-39.9941	-30.9531	-38.0414	-36.3659	-31.5254	-37.5429	-40.2183	-36.2745	-36.0149
-6.90309	-67.0493	-64.9757	-62.1793	-61.5864	-27.6494	-31.08	-32.8793	-43.1533	-32.3012	-37.5429	-33.9353	-31.0593	-42.938	-37.4957	-39.3039	-34.6433
-7.20412	-56.5659	-51.5189	-55.1559	-53.5866	-32.4487	-37.4042	-31.5578	-37.8674	-37.6225	-32.2746	-37.8349	-31.6316	-43.4542	-39.4455	-38.5694	-38.59
-7.50515	-33.1271	-30.9472	-29.7349	-35.2273	-29.7909	-30.4369	-31.959	-36.2361	-34.8409	-29.3249	-29.5402	-38.7788	-45.8052	-44.9438	-44.6017	-45.5072
-7.80618	-13.7088	-1.84783	-13.8091	-9.16619	-25.558	-26.8648	-23.7616	-28.5078	-30.7761	-29.8293	-30.4694	-29.5638	-50.8257	-50.0735	-44.0382	-45.4689
-8.10721	1.84822	5.47052	-3.63834	-11.0865	-20.1452	-19.7175	-22.3487	-25.4135	-21.5611	-20.5906	-21.7705	-22.092	-51.097	-52.1737	-58.4301	-52.9052
-8.40824	7.6327	-4.34038	-2.2077	-4.54981	-10.9154	-8.41695	-18.8208	-10.8682	-10.2635	-12.7944	-15.3518	-11.5614	-62.0465	-63.6837	-60.4065	-62.3032
-8.70927	7.36427	-0.886211	2.0193	1.97801	4.33192	-4.27254	-8.47299	0.0695111	-6.16628	-3.00414	2.24938	-10.0305	-66.8812	-70.7424	-70.1643	-70.0669
-9.0103	10.2816	7.57665	5.30828	2.20809	5.15785	2.50601	0.836449	-4.6619	-5.2784	-7.35799	-2.49678	-7.46123	-71.2262	-74.5122	-70.0522	-68.7661
-9.31133	12.7033	4.78028	4.38206	4.19623	2.6653	1.77447	4.99266	-4.7386	-4.25484	-2.59412	-7.60872	-4.85659	-69.8516	-73.0167	-70.1967	-68.0169
-9.61236	11.5175	8.52057	1.97211	0.20815	6.01033	0.777454	-0.641381	0.199301	5.62686	-5.88605	-3.4879	-1.37587	-71.7365	-69.9548	-73.6273	-68.5655
-9.91339	7.38197	25.7501	15.6442	11.4821	13.3611	2.0311	-2.00712	2.90128	1.62698	3.68592	1.94556	8.04271	-68.9165	-72.9872	-73.3087	-73.0167
-10.2144	4.17558	-0.378852	6.01918	4.60919	-1.96287	2.6181	-0.712175	-4.19289	2.42342	1.67418	0.187501	-5.42294	-71.2675	-73.7187	-67.6098	-69.067
-10.5154	13.1222	4.94841	11.4526	7.67104	10.7329	1.83937	4.67999	12.5529	5.82449	-2.49383	6.58848	2.10485	-72.3855	-71.6834	-70.4298	-71.1406
-10.8165	9.94531	6.81856	12.4939	8.82145	5.98378	6.81856	6.77432	5.0959	6.75367	-0.461446	3.94845	4.44401	-70.3501	-70.0345	-74.993	-70.71
-11.1175	6.60323	1.30841	7.47931	8.03091	6.57668	10.1075	14.9215	2.74789	3.11071	6.18731	5.91594	2.91013	-70.1584	-70.3383	-70.9902	-73.1701
-11.4185	7.89818	2.89833	5.44102	-3.27257	7.13124	9.435	16.1575	2.34378	1.66533	10.8863	0.916092	2.27593	-69.5153	-64.5273	-71.3029	-70.5625
Data calculated as relative change in ER-alpha protein normalized between level of protein at that Endoxifen only treatment and that 17-AAG only treatement
(Norm) 17-AAG Only Titration
	17-AAG Control
Conc Log Molarity	mean	SEM	n
-5.69897	0.0347559	0.0115596	4
-6	0.0160526	0.00966329	4
-6.30103	0.0593864	0.0262475	4
-6.60206	0.0705217	0.0151693	4
-6.90309	0.138154	0.0158853	4
-7.20412	0.259915	0.013538	4
-7.50515	0.534261	0.0151625	4
-7.80618	0.817088	0.0351483	4
-8.10721	0.914356	0.0450373	4
-8.40824	0.926671	0.0360248	4
-8.70927	0.970236	0.0215223	4
-9.0103	1.0168	0.0214095	4
-9.31133	1.01894	0.0258277	4
-9.61236	1.00693	0.033419	4
-9.91339	1.12581	0.0492619	4
-10.2144	0.982578	0.017318	4
-10.5154	1.05373	0.0230581	4
-10.8165	1.0565	0.0147949	4
-11.1175	1.01069	0.019299	4
-11.4185	0.978016	0.0299899	4
Endoxifen Only Titration
	Endoxifen Only Titration
Conc Log Molarity	mean	SEM	n
-5.69897	0.512889	0.0216598	8
-6.17609	0.514244	0.0144744	8
-6.65321	0.501039	0.0134135	8
-7.13033	0.50209	0.0184731	8
-7.60745	0.516249	0.0209476	8
-8.08458	0.502122	0.0135515	8
-8.5617	0.529832	0.0158016	8
-9.03882	0.585421	0.0111864	8
-9.51594	0.666189	0.0078289	8
-9.99306	0.782824	0.0145403	8
-10.4702	0.897976	0.0225069	8
-10.9473	0.908194	0.0208128	8
-11.4244	0.914656	0.0195675	8
-11.9016	0.939411	0.0180956	8
-12.3787	0.986856	0.020801	8
-12.8558	0.929082	0.0132883	8
-13.3329	1.00286	0.0216073	8
-13.81	0.998996	0.0107864	8
-14.2872	1.0195	0.0185108	8
-14.7643	1.01689	0.0242645	8
(Plateaus) Endoxifen Titration + 2 uM 17-AAG
	Endoxifen Titration + 2 uM 17-AAG
Conc Log Molarity	mean	SEM	n
-5.69897	0.823643	0.0666873	4
-6.17609	0.823014	0.043819	4
-6.65321	0.839811	0.0409969	4
-7.13033	0.933282	0.0239418	4
-7.60745	0.881474	0.0420481	4
-8.08458	0.870934	0.0289894	4
-8.5617	0.702712	0.00640122	4
-9.03882	0.585016	0.0358089	4
-9.51594	0.400571	0.0306891	4
-9.99306	0.205826	0.0107311	4
-10.4702	0.0770662	0.0121614	4
-10.9473	0.0531387	0.0169494	4
-11.4244	0.0646354	0.0141154	4
-11.9016	0.0536102	0.014607	4
-12.3787	0.0372738	0.0132926	4
-12.8558	0.0616772	0.0179365	4
-13.3329	0.0447494	0.00516392	4
-13.81	0.0435199	0.0145802	4
-14.2872	0.04703	0.0084855	4
-14.7643	0.0740368	0.0187813

## Sheet: Figure 2
Figure 2B	17-AAG titration
c-RAF data
Raw data: percentage change in c-RAF protein levels relative to DMSO control and no primary antibody control pixel fluorescence intensity levels
Conc Log Molarity	17-AAG Control				17-AAG Control				17-AAG Control				17-AAG Control				17-AAG Control
-5.69897	-31.8033	-42.1014	-26.5698	-40.8196	-39.7497	-32.4302	-32.7276	-26.2457	-30.0715	-38.615	-33.1176	-39.2341	-33.4117	-41.1394	-34.1433	-31.8871	-36.983	-30.8496	-38.2291	-33.6
-6	-47.585	-30.6278	-35.3298	-24.9941	-39.9318	-40.4052	-38.1656	-30.8886	-31.9286	-40.9624	-33.7366	-36.9787	-47.1703	-39.0737	-41.0902	-36.1782	-39.0748	-41.2377	-39.9077	-32.5347
-6.30103	-36.0176	-40.1006	-35.78	-28.5019	-41.6858	-35.216	-24.7102		-28.8274	-37.9102	-35.3362	-37.6161	-44.4899	-36.9589	-13.5731	172.776	-41.8252	-41.7671	-39.9077	-36.5698
-6.60206	-33.7416	-33.6916	-24.1625	-23.7623	-37.3281	-32.6487	-27.5263	-25.8815	-33.4914	-35.3852	-26.3208	-27.3259	-38.8586	-25.389	-33.8051	-40.4139	-42.1028	-34.4586	-35.5368	-32.2506
-6.90309	-31.4969	-27.2013		-24.9941	-28.1757	-27.8905	-27.9087	-25.5477	-30.7335	-33.4608	-26.9459	-21.8406	-41.8464	-35.1884	-36.4056	-28.678	-38.5196	-36.0146	-37.3833	-32.1667
-7.20412	-28.5769	-27.4827	-21.8365	-22.2929	-21.1172	-28.3396	-27.8783	-32.2724	-21.6445	-26.2901	-27.4852	-25.2727	-17.0281	-23.059	-28.1554	-26.6615	-29.6811	-26.0139	-19.519	-11.636
-7.50515	-17.5659	-22.4118	-17.247	-14.3708	-16.0433	-17.9855	-13.6339	2.14612	-19.003	-21.7364	-21.7487	-15.3932	23.9157	-23.1266	-21.6819	-9.20203	-18.6926	-17.7435	-21.3913	-12.3397
-7.80618	-15.6463	-16.0215	-7.05517	-7.04267	-13.1908	-8.57819	-17.6092	-2.69712	-3.27659	-13.769	-15.6383	-4.12236	55.81	30.4199	-8.71022	-7.37617	-10.2156	8.33952	-13.3662
-8.10721	-13.2516	-12.2949	-11.1632	-12.1011	-15.922	-18.0583	-3.2737	4.19752	-11.9794	-10.674	-16.4657	1.74287	-22.6102	-18.4728	-19.8007	-7.04419	-18.9767	-21.7593	-17.8597
-8.40824	-9.8001	-9.67504		-9.62502	-15.7035	-8.93021	-9.94377		-8.51056	-12.1388	0.676462	-11.9672	-23.766	-20.3109	-17.5875	-9.85369	-12.0685	-19.5125	-16.207	7.45502
-8.70927	-11.826	-20.1108	-8.46828	-10.4379	-13.4396	-0.560754	-3.68033	0.197899	-14.5168	-6.84353	-11.8385	-2.01407	34.2623	-15.6694	-17.8641	-7.17944	-10.6353	-14.5219	-7.95593	-6.39353
-9.0103	-12.1699	-12.4075	-13.2141	-11.901	-14.5382	-6.5268	-9.43395	-8.89986	-16.3676	-17.4585	-19.9039	-9.90179	-16.4379	-17.692	-13.0566	-10.8865	-22.179	-20.3518	-7.07143	6.18961
-9.31133	-13.6267	-18.285	-8.43701	-6.0735	-16.7595	-5.23405	-5.45254	-4.92452	-15.387	-11.9427	-1.18055	-7.33996	-15.0116	-26.5693	-11.7226	-6.36794	-16.6654	-15.3225	5.6602	-0.776636
-9.61236	-11.1444	-3.20977	-18.6914	-6.94888	-7.61319	-14.1376	-10.1744	-5.59821	-6.2613	-6.76999	-4.47783	-0.175436	-25.309	31.9446	-8.20611	7.0648	-16.5169	-18.8088	-12.0169	-13.1015
-9.91339	-9.29363	-7.90554	-7.41157	-0.058425	-9.15477	-17.154	-15.7702	-2.31476	-8.09993	-4.50847	-11.9917	-13.7813	-15.7801	-21.8909	-17.4953	-16.5117	-17.4917	-17.5434	-6.32252	12.9234
-10.2144	-6.56746	-14.7835	-8.30571	-13.6517	-7.6314	-10.6174	-10.7935	-5.87132	-13.34	-8.34508	-8.33895	-4.85781	-25.1184	-18.6879	-8.3598	-15.0731	-14.1281	-11.1969	-16.5943	-9.28591
-10.5154	-2.62202	-5.97346	-1.0526	3.83699	-9.92556	-13.1787	-9.28222	-5.70138	-8.24089	-11.1275	-10.9621	-8.19799	-21.0302	-18.0916	-8.29217	0.812579	-17.75	-16.943	-10.0477	-1.26085
-10.8165	-12.5575	-10.0314	-2.40943	1.85489	-8.36577	-11.3822	-7.65567	2.29178	-14.8783	-21.7548	-24.9785	-0.812828	-19.4257	-22.2475	-16.8129	-9.65696	-10.3899	-22.689	-11.4681	8.73335
-11.1175	-9.68129	-0.596155	7.87622		-8.42039	5.38101	-5.11874	-0.105562	-10.6127	-1.04572	-4.70459	1.18515	-19.5548	-10.075	-14.2493	4.82703	-7.136	-6.2515	-5.13457	-3.52052
-11.4185	-4.52284	-11.0006	-1.2777	11.3277	-5.87132	-11.0302	5.19287	-1.5379	-2.6392	-6.61677	5.18723	4.61726	-18.6142	-11.9378	-10.4562	-4.04411	-5.34763	-5.61233	-0.0858223	21.239
Data were normalized relative to the maximum 17-AAG effect values and the DMSO controls to generate the normalized fold change in c-RAF
Conc Log Molarity	17-AAG Control
	mean	SEM	n
-5.69897	0.151816	0.0299515	20
-6	0.0745695	0.0353986	20
-6.30103	0.142676	0.0520087	17
-6.60206	0.222741	0.0351114	20
-6.90309	0.252033	0.0347917	19
-7.20412	0.439653	0.0311428	20
-7.50515	0.63283	0.0259808	18
-7.80618	0.849437	0.0346754	16
-8.10721	0.773283	0.0489793	19
-8.40824	0.813542	0.0492189	18
-8.70927	0.866529	0.0374766	19
-9.0103	0.751281	0.0295924	19
-9.31133	0.83146	0.0434364	19
-9.61236	0.928354	0.0750734	20
-9.91339	0.846348	0.0513883	20
-10.2144	0.812074	0.0315313	20
-10.5154	0.892814	0.0424857	20
-10.8165	0.806963	0.054111	19
-11.1175	0.975394	0.0420476	17
-11.4185	0.951249	0.0370181	15
Figure 2E and F
Raw data for:
Figure 2F Titration of Novartis pan-RAF inhibitor "G1672" and its effects of c-RAF protein levels
Figure 2E Titration of BGB-283 enantiomer and its effect on c-RAF protein levels
Raw data: percentage change in c-RAF protein levels relative to DMSO control and no primary antibody control pixel fluorescence intensity levels
Conc Log Molarity	BGB283 Enant. Titration				Novartis pan-RAF Titration
-5.69897	4.48513	-2.04514	-8.03224	-7.73319	51.3932	29.0377	36.9473	60.8652
-6	-13.3053	-14.3672	-15.0874	-8.41063	45.8333	53.45	58.9732	39.3702
-6.30103	-11.7002	-17.7483	-8.81343	-16.9305	27.2007	21.4089	25.5895	37.698
-6.60206	-13.8057	-21.6726	-2.3564	-22.6246	29.0743	19.224	21.293	3.17908
-6.90309	-23.2655	-11.7612	-13.3175	-19.5182	7.07283	-6.17691	-2.28316	4.83911
-7.20412	-13.3236	-4.38872	-8.9599	-19.6281	-3.06435	-5.68256	3.56967	-13.171
-7.50515	-17.0953	-16.308	-13.7752	-18.8835	-13.2687	-5.02343	-12.4387	-12.2678
-7.80618	-10.266	-17.2295	-16.8695	-21.7519	-4.69997	-13.8668	-0.549892	-4.83424
-8.10721	-7.80032	-14.1414	-10.3819	0.634102	3.89924	-0.989312	-6.37221	-8.46556
-8.40824	-18.438	-16.784	-14.593	-19.2313	-18.1267	-9.72889	-9.58242	-12.4326
-8.70927	-11.4683	-15.3437	-4.60232	-12.048	-10.4063	-11.7063	-13.3236	-12.7743
-9.0103	-11.9321	-18.8041	-5.02343	-17.1319	-7.39752	-11.3096	-7.67216	-16.2164
-9.31133	-18.0779	-19.9271	-18.5478	-11.7124	-22.6307	-12.6095	-8.19092	-13.7081
-9.61236	-14.9165	-17.5042	-12.7865	-9.02093	-1.50197	-5.84734	-10.7908	-7.44024
-9.91339	-15.8136	-21.3735	-13.9644	-23.2472	-14.233	-13.4457	-18.9018	-16.2531
-10.2144	-17.4859	-12.6156	-18.1816	-5.84124	-13.3968	-12.9696	-12.2678	-13.0978
-10.5154	-13.8973	-15.954	-23.5828	-16.1737	-16.3324	-13.171	-15.6122	-13.5677
-10.8165	-20.2811	-17.0343	-20.5557	-7.92849	-14.5259	-17.1929	-10.0035	-18.3159
-11.1175	-27.5864	-7.65385	-16.0456	-16.9915	-12.4692	-14.6052	-18.676	-20.8364
-11.4185	-11.7063	-17.5652	-15.9784	-7.54399	-14.2146	-11.4805	-13.4762	-9.5458
Data were calculated as fold change relative to the DMSO control
Conc Log Molarity	Novartis pan-RAF Titration
	mean	SEM	n
-5.69897	3.0125	0.2543	4
-6	3.18513	0.153011	4
-6.30103	2.4216	0.123384	4
-6.60206	2.07312	0.19363	4
-6.90309	1.45575	0.109722	4
-7.20412	1.26159	0.123296	4
-7.50515	1.04205	0.0684434	4
-7.80618	1.21169	0.100046	4
-8.10721	1.31878	0.0991152	4
-8.40824	0.980846	0.0711401	4
-8.70927	0.995631	0.0229187	4
-9.0103	1.04564	0.073347	4
-9.31133	0.916109	0.107826	4
-9.61236	1.19718	0.0687249	4
-9.91339	0.865395	0.0433782	4
-10.2144	0.964268	0.00851892	4
-10.5154	0.902357	0.0274287	4
-10.8165	0.89029	0.065845	4
-11.1175	0.831966	0.0676656	4
-11.4185	0.99112	0.0374322	4
Conc Log Molarity	BGB283 Enant. Titration
	mean	SEM	n
-5.69897	1.458	0.117182	4
-6	1.0818	0.0598736	4
-6.30103	1.04183	0.0848639	4
-6.60206	0.98947	0.18646	4
-6.90309	0.915881	0.106814	4
-7.20412	1.13022	0.129041	4
-7.50515	0.933778	0.0421666	4
-7.80618	0.933232	0.0940305	4
-8.10721	1.27545	0.12466	4
-8.40824	0.904112	0.0407644	4
-8.70927	1.15843	0.089679	4
-9.0103	1.0647	0.123265	4
-9.31133	0.911877	0.0726547	4
-9.61236	1.05141	0.0713106	4
-9.91339	0.850907	0.0878216	4
-10.2144	1.05244	0.113186	4
-10.5154	0.89853	0.0844178	4
-10.8165	0.936386	0.117331	4
-11.1175	0.911756	0.162453	4
-11.4185	1.06567	0.0896444	4
Figure 2 G
17-AAG titration in the presence of various concentrations of c-RAF inhibitor
Raw data: percentage change in c-RAF protein levels relative to DMSO control and no primary antibody control pixel fluorescence intensity levels
Conc Log Molarity	8h 5 uM BGB283 Enant.				8h 1 uM BGB283 Enant.				8h 0.5 uM BGB283 Enant.
-5.69897	-27.2107	-33.638	-28.1393	-29.6869	-32.8854	-40.5691	-38.7058	-37.4738	-39.7861	-42.0378	-38.3902	-36.7758
-6	-26.2578	-37.4738	-30.573	-32.6609	-36.7637	-40.3809	-34.7426	-41.7647	-39.1974	-41.4005	-41.8618	-40.5812
-6.30103	-17.2815	-35.6773	-28.5277	-37.8683	-31.7505	-35.0885	-32.4606	-37.4859	-37.322	-36.266	-37.2249	-36.7697
-6.60206	-27.1197	-25.4263	-31.271	-28.5824	-33.1161	-35.568	-31.5684	-37.0671	-35.5377	-32.7094	-35.2403	-35.6409
-6.90309	-24.1215	-25.6873	-21.9426	-28.5945	-30.0814	-35.3981	-30.9918	-30.919	-30.5609	-32.9886	-32.9097	-35.6651
-7.20412	-22.3796	-25.8209	-30.5852	-25.0683	-24.2853	-28.376	-25.8573	-26.5431	-30.1968	-23.8848	-23.6845	-33.0675
-7.50515	-15.491	-15.4182	-26.4581	-20.8016	-24.2611	-20.6195	-3.54681	-23.4114	-22.9987	-23.0472	-18.1918	-20.5588
-7.80618	-1.41044	-11.3882	-15.2301	-12.4261	-9.71921	-16.7534	-16.0919	-21.8212	-18.2282	-16.887	-17.1601	-14.0101
-8.10721	1.29643	-9.14263	-13.3972	-19.4967	-13.2697	-17.6031	-15.1329	-15.2301	-18.5924	-11.6432	-18.8109	-21.1172
-8.40824	3.11112	-7.30366	-10.2533	-6.95771	-13.0998	-12.1105	-12.942	-12.8024	-13.8402	-18.6835	-3.1948	-9.28829
-8.70927	-16.2679	-10.8966	-11.194	-8.08659	-14.5746	-6.59963	-12.0437	-13.3365	-12.4564	-8.77848	-15.2543	-19.1993
-9.0103	-6.49038	-8.42039	-13.4579	-9.88915	-19.3875	-14.7324	-14.8963	-23.9819	-17.9005	-13.998	-13.4579	-13.6824
-9.31133	-6.48431	-5.17943	-12.7295	-14.4471	-18.1979	-27.3139	-11.7767	-17.7245	-16.978	-15.8006	-9.71921	-17.1904
-9.61236	1.01724	-9.27616	-13.3243	-14.2893	-8.70565	-13.5671	-10.6842	-19.1265	-20.2675	-18.5621	-12.5657	-12.1954
-9.91339	-8.0441	-7.0791	-9.67065	-5.09446	-8.11086	-10.5143	-9.44609	-17.9309	-17.6153	-6.2901	-14.526	-14.6778
-10.2144	-7.74064	-13.8827	-8.87559	-11.3882	-9.27616	-7.69816	-14.0466	-21.3964	-10.314	-17.0144	-13.4579	-15.7459
-10.5154	-11.977	-7.93486	-12.3168	-7.78313	-10.7752	-10.4961	-14.1861	-16.098	-13.731	-16.4318	-9.42788	-7.12765
-10.8165	-3.75923	-8.97876	-9.32471	-10.3868	-13.1301	-10.8663	-8.29294	-11.0666	-13.4761	-8.53571	-2.73353	-8.9909
-11.1175	-3.88669	-9.64031	-10.8602	-6.66032	-13.8281	-13.2211	-11.892	-15.224	-8.11086	-8.56606	0.762337	-6.12016
-11.4185	-17.6942	-14.1861	-5.90774	-11.9648	-9.94377	-14.0223	-20.2311	-4.03235	-16.0251	-12.6628	-10.6721	-15.6852
Data were normalized relative to the maximum 17-AAG effect values and the DMSO controls to generate the normalized fold change in c-RAF
Conc Log Molarity	8h 5 uM BGB283 Enant.			8h 1 uM BGB283 Enant.			8h 0.5 uM BGB283 Enant.
-5.69897	0.335148	0.0460076	4	0.0978658	0.0617986	4	0.0271763	0.0402693	4
-6	0.267911	0.0755816	4	0.0599334	0.0609894	4	-0.0274553	0.0211041	4
-6.30103	0.329635	0.150409	4	0.21917	0.0494942	4	0.11211	0.00873826	4
-6.60206	0.386043	0.0401671	4	0.214128	0.0464115	4	0.188442	0.0251382	4
-6.90309	0.483797	0.0453797	4	0.307871	0.0453695	4	0.251676	0.0376704	4
-7.20412	0.455347	0.0554228	4	0.518677	0.032005	4	0.443901	0.0845178	4
-7.50515	0.663653	0.0852314	4	0.832338	0.183793	4	0.678976	0.0418409	4
-7.80618	0.969516	0.097723	4	0.902702	0.0936995	4	0.846105	0.0325549	4
-8.10721	0.967202	0.142002	4	0.932441	0.0335285	4	0.81109	0.0739326	4
-8.40824	1.12402	0.0945945	4	1.02951	0.00823339	4	1.03822	0.119186	4
-8.70927	0.920934	0.0552375	4	1.07105	0.066364	4	0.941779	0.0795529	4
-9.0103	0.987334	0.0477715	4	0.821394	0.0828593	4	0.911531	0.0380204	4
-9.31133	0.982609	0.0740277	4	0.80237	0.121064	4	0.905668	0.0635973	4
-9.61236	1.00668	0.113577	4	1.01885	0.0856026	4	0.870434	0.0744535	4
-9.91339	1.05521	0.0310145	4	1.07626	0.0830475	4	0.965067	0.0879433	4
-10.2144	0.9579	0.0444019	4	1.0157	0.116156	4	0.934162	0.053102	4
-10.5154	0.973109	0.0402303	4	1.02384	0.0513351	4	1.02277	0.0755968	4
-10.8165	1.03444	0.0480648	4	1.10125	0.0374231	4	1.13998	0.0795592	4
-11.1175	1.04581	0.0507412	4	0.999196	0.0261103	4	1.24562	0.0778889	4
-11.4185	0.894108	0.0803134	4	1.05523	0.128777	4	0.947587	0.0461269	4
Figure 2H
17-AAG titration in the presence of various concentrations of c-RAF inhibitor
Raw data: percentage change in c-RAF protein levels relative to DMSO control and no primary antibody control pixel fluorescence intensity levels
Conc Log Molarity	8h 5 uM Novartis pan-RAF				8h 1 uM Novartis pan-RAF				8h 0.5 uM Novartis pan-RAF
-5.69897	9.75316	0.382282	16.4458	2.50896	-12.2552	-9.67502	-11.8875	-25.1379	-18.1879	-23.2993	-29.8203	-20.4126
-6	3.46505	6.59685	6.25977	13.0627	-12.0223	-23.4647	-10.9743	-22.7048	-17.146	-15.5893	-24.2983	-26.2595
-6.30103	-12.5249	-2.78629	3.66117	7.2036	-23.7467	-19.1133	-17.8447	-15.289	-19.7446	-17.4402	-16.0612	-13.9223
-6.60206	8.60708	17.9473	0.443569	9.53253	-8.5841	-18.764	-12.3717	-23.9857	-10.2756	-11.6791	-11.0785	-18.0837
-6.90309	12.1311	10.1454	15.5877	12.8543	-11.5014	-16.0796	6.06978	-9.18472	-13.5791	-13.622	-14.1613	-7.38286
-7.20412	13.1056	5.76947	16.6051	22.74	-5.50746	-1.71376	-5.25005	-12.2552	-5.48908	-15.626	-8.5412	-7.26642
-7.50515	21.5755	16.6603	13.0627	17.3773	13.075	1.77964	-6.2184	6.67652	-13.8181	-12.7026	4.06567	3.89406
-7.80618	29.4204	27.3182	36.9158	43.2775	10.6541	10.8747	8.12904	1.95738	4.67242	12.4437	2.27607	18.1312
-8.10721	44.2397	30.7074	38.7606	41.5737	18.2783	15.3794	10.2619	10.0167	4.48855	20.0679	15.4958	17.4264
-8.40824	29.8678	32.5522	34.6482	35.1692	21.931	20.9443	25.7492	11.7082	16.6419	17.7022	33.6431	13.0566
-8.70927	37.2223	15.5081	28.642	51.8639	10.9789	19.5224	12.5111	16.6971	2.78476	18.6705	29.5736	-3.35014
-9.0103	37.1058	46.8322	31.1058	28.5562	14.7788	2.79702	12.3027	21.7349	8.96255	18.8605	21.7288	20.5521
-9.31133	39.3306	38.4726	48.1499	38.5461	23.2119	13.3691	12.2843	18.8911	-2.98241	13.3446	22.74	10.7276
-9.61236	58.293	32.6686	30.7503	47.8986	25.9025	15.5571	30.5358	15.8023	5.84301	16.9667	17.8677	21.6123
-9.91339	37.3571	67.296140*	95.016550*	34.5318	9.66736	13.3569	3.88181	12.1924	6.61524	6.13106	5.8614	10.697
-10.2144	59.911	29.1507	32.7115	30.1681	12.6092	16.8993	-4.14075	26.2824	0.664205	9.75316	4.1576	10.6541
-10.5154	42.205	67.002	26.3254	62.528	15.9003	9.8451	6.80523	16.8503	9.99831	13.6204	5.63463	12.6521
-10.8165	25.0996	53.2797	17.3222	31.8045	1.33837	8.96255	-10.3431	10.9789	4.09631	1.92673	2.26994	-5.37876
-11.1175	99.754080*	35.2795	30.5236	44.1233	25.3325	7.13618	3.01765	10.7705	5.42013	1.25257	7.09941	2.22704
-11.4185	29.7636	77.690530*	62.521840*	41.4511	25.0138	18.8176	9.75929	13.4917	16.3171	4.97273	12.3395	9.07287
Data were normalized relative to the maximum 17-AAG effect values and the DMSO controls to generate the normalized fold change in c-RAF
Conc Log Molarity	8h 5 uM Novartis pan-RAF			8h 1 uM Novartis pan-RAF			8h 0.5 uM Novartis pan-RAF
-5.69897	0.603043	0.0466492	4	0.468579	0.0651613	4	0.335034	0.0495356	4
-6	0.603981	0.0259047	4	0.421229	0.0622359	4	0.376384	0.0514766	4
-6.30103	0.496089	0.055237	4	0.389568	0.0328567	4	0.455504	0.0239762	4
-6.60206	0.626772	0.045645	4	0.446552	0.0632563	4	0.534264	0.0351593	4
-6.90309	0.67202	0.0143623	4	0.599629	0.0890367	4	0.545902	0.0315331	4
-7.20412	0.695944	0.0451745	4	0.627312	0.0408414	4	0.603912	0.0436065	4
-7.50515	0.729289	0.0222731	4	0.812988	0.07549	4	0.694009	0.0977851	4
-7.80618	0.94697	0.0465776	4	0.888589	0.0385399	4	0.969202	0.071353	4
-8.10721	1.00549	0.0373328	4	0.992099	0.0374764	4	1.06712	0.0672109	4
-8.40824	0.931998	0.0153696	4	1.11451	0.0552345	4	1.18275	0.0896977	4
-8.70927	0.935184	0.0973094	4	1.01887	0.0361892	4	1.01903	0.147077	4
-9.0103	0.968236	0.0518027	4	0.981327	0.0726379	4	1.12907	0.0572037	4
-9.31133	1.03489	0.0299749	4	1.05619	0.0471615	4	1.00015	0.104304	4
-9.61236	1.05119	0.0834271	4	1.14913	0.069406	4	1.09072	0.066644	4
-9.91339	0.968803	0.0180212	2	0.923291	0.0391356	4	0.928875	0.0222645	4
-10.2144	0.994838	0.0937212	4	0.981498	0.117994	4	0.908877	0.046458	4
-10.5154	1.14192	0.120252	4	0.971067	0.0447615	4	0.990704	0.0350595	4
-10.8165	0.916909	0.0985284	4	0.792695	0.0895592	4	0.799383	0.0410345	4
-11.1175	0.977703	0.0508303	3	0.956487	0.0900566	4	0.863588	0.0267647	4
-11.4185	0.964503	0.0745475	2	1.05306	0.0615332	4	0.994613	0.0472976	4

## Sheet: Figure 3
Figure 3B
HER2 data
Raw data: percentage change in HER2 protein levels relative to DMSO control and no primary antibody control pixel fluorescence intensity levels
Conc Log Molarity	Plate1: 8 Hour 17-AAG				Plate 2: 8 Hour 17-AAG				Plate 3: 8 Hour 17-AAG
-5.69897	-82.4807	-88.1036	-81.7521	-85.5409	-89.5908	-90.7451	-89.734	-91.2211	-90.1791	-92.5081	-88.9237	-89.9148
-6	-81.5762	-82.0586	-81.6667	-79.104	-89.8815	-87.3075	-88.6682	-88.0405	-87.6477	-90.3195	-88.4199	-90.1997
-6.30103	-80.9783	-82.4656	-77.0237	-81.8827	-89.9826	-89.574	-86.0858	-87.2654	-88.2754	-89.7661	-86.5162	-88.2423
-6.60206	-71.6621	-79.5009	-72.9987	-77.7171	-78.8609	-87.9057	-85.555	-86.406	-79.5828	-85.3145	-85.4921	-86.4253
-6.90309	-73.6319	-73.059	-63.6675	-68.0844	-84.1858	-82.5597	-80.4744	-83.6972	-79.7356	-78.9509	-80.3963	-80.1444
-7.20412	-62.7932	-58.0245	-45.4271	-49.6882	-78.507	-74.8588	-68.4133	-64.8704	-67.3181	-65.9141	-63.106	-63.5562
-7.50515	-19.6946	-25.2723	-22.9256	-26.4179	-51.1241	-44.3121	-41.9361	-27.8192	-53.4678	-37.7632	-41.6739	-19.2589
-7.80618	-5.06715	10.2186	-5.54452	8.64076	-17.5485	-12.3415	-0.364635	22.1441	-6.36661	-6.91997	-16.4385	-10.7687
-8.10721	3.24905	0.731575	6.33936	0.967745	-1.05131	-6.47313	-2.8291	-3.7559	-0.147575	-4.21101	0.376872	-5.30946
-8.40824	4.29925	8.33927	7.61066	-0.439226	7.22675	-4.60267	10.1083	13.8745	2.44163	2.14017	8.29314	2.09062
-8.70927	2.99278	25.439	18.374	10.2889	12.6612	13.6301	12.1641	10.6054	-7.07276	0.975651	11.2994	9.37094
-9.0103	7.08304	5.97757	6.39966	21.2683	9.8513	4.86339	3.29204	8.05245	-8.59655	-5.06582	8.64827	7.78521
-9.31133	13.3742	8.26892	19.5649	7.91215	3.65855	6.06824	10.4032	-2.29829	4.28751	7.18643	0.558571	37.6746
-9.61236	42.0111	17.5197	-2.81098	10.3743	19.4943	13.3689	3.22885	6.23675	7.33096	12.7736	10.7378	-4.16146
-9.91339	8.32922	20.399	48.1214	19.6101	9.07615	12.7876	4.86339	-4.32463	0.467722	13.5583	10.4033	14.4626
-10.2144	33.6044	33.7652	16.4746	0.198936	20.3874	5.38156	-1.69165	-1.53578	14.0249	3.14777	6.28207	4.26687
-10.5154	27.9062	26.1023	27.5294	8.46991	20.4801	11.1699	8.9287	0.284129	7.5044	7.41355	5.14645	1.28536
-10.8165	38.7349	26.6349	30.8458	7.00265	25.7587	11.7386	2.72331	-0.722719	11.4852	19.0794	8.44593	11.8032
-11.1175	21.7507	19.6905	40.4835	7.65588	21.3605	23.0625	7.69015	5.30995	8.42528	18.8688	6.79413	19.8351
-11.4185	26.8409	18.9117	30.0167	30.3584	14.4516	19.1278	19.3679	16.5327	2.93304	17.8984	24.6625	12.2451
Data were normalized relative to the maximum 17-AAG effect values and the DMSO controls to generate the normalized fold change in HER2
Conc Log Molarity	17-AAG Control
	Mean	SEM	n
-5.69897	0.0153223	0.0093329	12
-6	0.0358016	0.010924	12
-6.30103	0.0412238	0.0113912	12
-6.60206	0.0814118	0.0151555	12
-6.90309	0.120169	0.0176731	12
-7.20412	0.252003	0.0255318	12
-7.50515	0.530424	0.0334663	12
-7.80618	0.825114	0.0323727	12
-8.10721	0.84753	0.0101927	12
-8.40824	0.905859	0.013968	12
-8.70927	0.952959	0.0228213	12
-9.0103	0.912348	0.0204286	12
-9.31133	0.949729	0.028858	12
-9.61236	0.965162	0.0331713	12
-9.91339	0.982345	0.0361474	12
-10.2144	0.963735	0.0346942	12
-10.5154	0.977953	0.0277688	12
-10.8165	1.01074	0.0332093	12
-11.1175	1.01661	0.0279407	12
-11.4185	1.04234	0.021512	12
Figure 3D
Lapatinib
Conc Log Molarity	8h 1 M Lapatinib				8h 500 nM Lapatinib				8h 100 nM Lapatinib				8h 50 nM Lapatinib				8h 10 nM Lapatinib				8h 5 nM Lapatinib				8h 1 nM Lapatinib				8h 0.5 nM Lapatinib				8h 0.1 nM Lapatinib
-5.69897	-25.8113	-34.2741	-31.1505	-40.2371	-31.3248	-31.6092	-26.348	-36.2282	-35.8153	-41.0306	-33.4898	-34.9714	-31.7045	-49.2838	-39.316	-36.5277	-48.063	-52.3535	-47.244	-46.7266	-63.8336	-55.6996	-55.4936	-64.0747	-67.7593	-70.5702	-59.6916	-64.7393	-70.2054	-73.4132	-69.8299	-74.1267	-62.4005	-71.2944	-59.1337	-61.6173
-6	-19.6603	-33.5724	-25.9168	-28.8662	-27.8296	-23.8298	-28.6552	-29.9854	-43.3883	-31.4991	-33.9485	-27.7424	-28.1726	-32.0713	-28.9714	-33.3775	-37.2963	-39.522	-42.1295	-46.9928	-56.1467	-58.9803	-62.0299	-57.1063	-68.9287	-68.5586	-59.0478	-63.6289	-70.6292	-55.1373	-70.6024	-69.315	-68.505	-72.1258	-72.3833	-71.4124
-6.30103	-9.84895	-26.3663	-14.7707	-27.8617	-22.7244	-26.2792	-25.9398	-25.5269	-35.5677	-37.9437	-32.7054	-26.7471	-28.1073	-36.0604	-27.8862	-31.6392	-38.6629	-39.5471	-35.8795	-43.2599	-52.8057	-54.6897	-48.8668	-58.1011	-47.9224	-61.3384	-42.5153	-59.1498	-61.4403	-65.4742	-56.2316	-59.4931	-62.7223	-50.8352	-64.7876	-55.3573
-6.60206	-13.3488	-13.8992	-19.3484	-15.4358	-19.3989	-27.2654	-24.9444	-23.1418	-32.6458	-31.2376	-27.8158	-28.5635	-25.0074	-33.6287	-32.5536	-13.5977	-37.427	-36.9848	-30.0918	-41.2855	-52.7806	-42.1144	-42.7475	-45.2645	-58.4095	-56.5642	-45.6856	-46.5009	-58.7367	-62.8565	-48.0619	-56.3282	-48.9148	-54.4239	-53.3189	-54.0699
-6.90309	-4.95015	-13.812	-16.8348	-18.6833	-18.9172	-23.1785	-21.3529	-20.2153	-25.4352	-22.1969	-29.8295	-21.2061	-15.7832	-17.6823	-20.5661	-7.8451	-24.4849	-17.4662	-8.75949	-22.9827	-21.8271	-34.9601	-38.6981	-26.6402	-42.4939	-44.3123	-32.9563	-27.0503	-41.1313	-44.1729	-49.006	-31.6528	-28.2626	-38.9481	-33.1226	-31.8834
-7.20412	-0.20272	-13.7891	-13.1332	-9.9361	-13.8854	-19.8759	-8.22061	-20.2016	-20.6878	-15.2615	-18.3852	-21.5455	-15.7179	-11.583	-14.8487	-8.66403	7.28244	-19.9532	-4.6548	-1.37909	-18.5816	-6.80511	-18.2952	-19.2649	-10.1154	2.44224	-20.7795	-1.72576	-0.00921305	0.339461	-7.22409	-14.9271	-1.59702	8.83639	-12.599	-26.3368
-7.50515	8.4665	-5.9134	-14.8441	-9.04166	1.3981	-9.09211	-10.326	-3.16585	-6.0189	16.5211	-7.72522	-11.7158	4.83068	-7.97573	-16.9035	-12.4823	7.9205	-2.68033	-0.901806	-7.11661	1.52985	-3.62989	-5.0919	-12.3919	9.47473	-23.4348	4.77031	-14.5194	13.8466	6.17037	4.88832	8.49308	9.0456	15.5041	6.88381	6.71216
-7.80618	25.2821	20.7594	1.82927	-5.33086	-0.46876	-3.50528	-10.2801	-19.2246	-7.14269	-9.46365	-11.4727	-17.4265	7.56881	-4.06698	4.03688	0.404458	2.50453	-2.20305	-8.00587	-8.63891	-1.52479	4.05697	-1.00731	-6.96086	16.9578	11.0518	4.64157	1.32648	-3.30285	-0.663648	13.5408	11.3844	-1.32881	0.511117	0.709593	-8.62416
-8.10721	18.0577	16.4477	2.25127	0.604573	0.324773	-5.96385	-10.0554	-14.7523	-2.11087	-8.72058	-11.1012	-8.51875	-6.69459	0.0326752	-8.27717	-11.9196	2.9165	-1.88653	2.01719	-1.92672	-7.78481	2.01719	-10.2165	-9.30209	-3.50132	7.68845	-0.13259	7.44169	-4.40788	9.16361	-5.3788	11.8565	8.14441	1.11727	11.0035	-6.20489
-8.40824	36.5796	11.1544	10.1682	8.96648	-6.1244	3.36588	-2.47323	-6.94545	2.05403	-8.00961	-7.50964	-11.514	15.4114	-0.32906	-3.88109	-10.8596	-8.88007	7.22718	-2.79589	-14.075	-3.07724	-5.39335	-7.09651	-14.492	10.4564	-4.97112	8.23023	4.19634	7.18421	7.79573	0.661315	6.45467	-3.02391	15.9708	11.6097	-3.2492
-8.70927	12.7644	15.1313	8.90685	6.13636	-0.597193	-2.14297	-2.93651	-13.4634	2.7283	-1.1201	2.8338	-0.271523	-2.23319	0.806385	-8.80973	-3.11241	1.53488	-6.19218	-6.09672	4.11224	-5.33808	-6.97593	1.66551	-2.19802	13.3584	6.34739	-3.79635	11.599	6.88918	1.97555	3.08058	3.94958	0.0229723	0.318005	6.82481	-3.73198
-9.0103	25.4655	16.8743	9.39764	-2.50534	-2.58332	3.67779	1.01281	-8.52334	-1.1889	-1.27605	-7.6977	-1.48246	13.4972	2.19304	-1.0877	-3.58467	-2.55473	0.715952	-7.6994	-3.22294	-1.98199	-8.78461	-0.856589	0.605422	14.6083	8.57354	6.20256	-1.2859	-0.524178	-3.23311	-1.82769	0.816877	-1.88669	-0.65292	11.5453	-0.915767
-9.31133	16.4936	18.0944	1.89808	-0.299045	-3.98232	-3.39061	-9.80767	-10.1746	-4.01901	2.62281	-14.7248	-8.59673	10.9249	4.86585	-4.70002	-11.0907	7.22215	-2.00208	0.00755473	-5.58929	-8.59369	5.60439	-7.79989	-7.93554	7.24858	22.381	14.4795	4.97951	-0.23451	-0.819211	1.44986	-0.196961	1.069	11.9852	-0.577821	-11.081
-9.61236	38.7859	32.5018	23.5574	8.42064	11.2508	5.55383	0.75594	-1.64759	1.31554	6.71431	6.67303	5.19605	19.7573	12.5075	5.10701	5.49889	7.1066	-3.92129	-4.13732	-8.20181	1.75594	3.67012	3.24307	4.93117	-0.363252	-0.438351	-4.00019	-18.0974	-3.43695	-1.7955	-4.70827	-1.42	4.34654	-10.2549	-7.63177	-3.70516
-9.91339	18.8191	14.0258	18.521	1.155	7.59499	5.43457	4.95753	4.00346	5.98958	15.7872	14.2506	-2.73927	2.15787	0.906867	11.2163	9.05092	2.59496	1.47961	16.4263	4.1675	5.25773	2.20308	10.3924	-4.22273	-3.16338	4.92051	3.59554	3.61164	17.9448	13.1814	8.17659	5.41938	5.04925	9.39427	20.3212	-5.95814
-10.2144	23.6124	21.2685	6.75559	1.80175	-0.844885	7.95277	9.22793	-8.93157	2.43933	8.53072	5.2832	-7.05553	28.9865	4.28306	-0.605385	0.354217	8.31741	-0.821421	6.34796	-10.116	9.82966	-2.9868	-2.41908	-11.6132	16.6789	10.848	5.42474	11.6204	6.90527	9.76976	8.49845	15.252	1.94873	13.1814	5.54276	0.339461
-10.5154	32.4101	51.8218	34.6944	31.0661	12.6956	32.3642	22.2272	14.0809	15.0258	23.5528	24.0206	9.83798	27.2834	6.31279	8.29731	-4.49906	7.33771	1.45449	7.04631	4.28808	-6.67449	9.88492	0.339145	-1.93677	25.444	19.2323	4.58256	0.773964	8.71301	2.87138	0.645222	-0.443715	5.33355	3.24151	-0.250603	2.08283
-10.8165	28.8323	28.791	12.5855	15.8147	12.4984	19.3053	15.9615	3.05397	13.1038	9.96642	12.9892	17.0715	33.1013	16.3409	2.04734	6.20728	5.44362	7.15684	-0.258722	9.7543	4.42373	6.57907	-5.59431	0.590349	17.2743	16.3248	13.6696	11.1323	6.83017	11.6687	0.918798	-6.89151	3.07522	13.7447	3.40243	10.8372
-11.1175	37.1254	29.5158	33.8412	34.3549	15.3606	27.1764	13.9524	18.2503	14.9019	21.3052	17.8192	16.4706	33.8499	17.7929	1.75091	9.54328	1.52985	9.62367	13.1003	-1.94179	11.1359	2.46936	7.6492	2.95167	20.2085	18.213	-1.74722	4.13197	3.46144	5.54812	6.12209	-6.6984	0.897341	11.9101	12.2534	7.92447
-11.4185	32.4147	42.1526	10.7921	35.997	16.7734	21.0759	30.1258	38.4877	28.6396	24.094	13.9387	18.3742	27.9315	13.2913	4.46392	18.1998	15.0849	11.6132	-8.5334	7.16186	9.89999	11.0957	15.8787	11.7338	11.9047	11.8779	9.06169	3.3327	4.54501	6.74434	-3.2492	10.0594	3.25223	-3.25993	11.3039	1.83072
Conc Log Molarity	8h 1 M Lapatinib			8h 500 nM Lapatinib			8h 100 nM Lapatinib			8h 50 nM Lapatinib			8h 10 nM Lapatinib			8h 5 nM Lapatinib			8h 1 nM Lapatinib			8h 0.5 nM Lapatinib			8h 0.1 nM Lapatinib			8h 17-AAG Only
	mean	SEM	n	mean	SEM	n	mean	SEM	n	mean	SEM	n	mean	SEM	n	mean	SEM	n	mean	SEM	n	mean	SEM	n	mean	SEM	n	mean	SEM	n
-5.69897	0.42847	0.0274021	4	0.442022	0.018348	4	0.415935	0.0156186	4	0.40792	0.0370833	4	0.386739	0.0157896	4	0.25155	0.0300186	4	0.163355	0.0265649	4	0.0963874	0.0130276	4	0.157327	0.0531931	2	0.0443897	0.00792	31
-6	0.481783	0.0264683	4	0.476591	0.0120457	4	0.436718	0.0317624	4	0.493518	0.0123877	4	0.47432	0.0256732	4	0.266594	0.0161189	4	0.170765	0.0266498	4	0.161463	0.0448715	4	0.10638	0.0106602	4	0.0442841	0.00831646	32
-6.30103	0.548073	0.0400063	4	0.498931	0.0073857	4	0.445324	0.023	4	0.490767	0.0191608	4	0.500771	0.0187587	4	0.328161	0.0239463	4	0.311285	0.0513455	4	0.229967	0.0229639	4	0.258067	0.0387551	4	0.0970075	0.0126663	31
-6.60206	0.586291	0.0123104	4	0.511931	0.0150919	4	0.475565	0.0107711	4	0.538031	0.0461695	4	0.536364	0.028673	4	0.426284	0.0304441	4	0.322031	0.0378394	4	0.279479	0.0370709	4	0.326772	0.0152707	4	0.137197	0.0107881	32
-6.90309	0.603908	0.0276695	4	0.537128	0.00821358	4	0.526982	0.0185083	4	0.645308	0.0272491	4	0.758333	0.0438068	4	0.615281	0.0477971	4	0.494256	0.0464461	4	0.457898	0.0434981	4	0.561553	0.0265399	4	0.349495	0.0165589	32
-7.20412	0.643043	0.0285081	4	0.585947	0.0258254	4	0.581238	0.0133784	4	0.672966	0.0161403	4	0.927633	0.0699614	4	0.799295	0.0371161	4	0.827116	0.0585212	4	0.886382	0.0428836	4	0.862152	0.0901656	4	0.686717	0.0218961	32
-7.50515	0.67879	0.0450725	4	0.679123	0.0247661	4	0.740622	0.0606177	4	0.718673	0.0468971	4	0.976668	0.0388547	4	0.93413	0.0357468	4	0.845579	0.089158	4	1.05053	0.0235239	4	1.07101	0.0246276	4	0.894099	0.017449	32
-7.80618	0.823954	0.066881	4	0.651185	0.0378089	4	0.653558	0.0209733	4	0.819858	0.0249188	4	0.934904	0.0324032	4	0.978122	0.0280115	4	1.01021	0.0395985	4	1.01355	0.050271	4	0.930825	0.0262622	4	0.981649	0.0190085	32
-8.10721	0.812185	0.0417486	4	0.658076	0.0290652	4	0.689402	0.0183375	4	0.732853	0.02501	4	0.988671	0.015712	4	0.916399	0.0351299	4	0.946051	0.0319034	4	0.984641	0.0533269	4	0.998984	0.0460351	4	0.931291	0.0147388	32
-8.40824	0.879247	0.0603263	4	0.699597	0.0213399	4	0.70243	0.0276777	4	0.800854	0.0555716	4	0.92819	0.0563491	4	0.901558	0.0306873	4	0.96436	0.0388779	4	1.01693	0.019547	4	1.02066	0.0594138	4	0.961584	0.0146281	32
-8.70927	0.824861	0.0181695	4	0.683773	0.0266662	4	0.771834	0.00970237	4	0.766628	0.0200805	4	0.964773	0.0325348	4	0.955079	0.0236824	4	0.991748	0.0440284	4	0.998498	0.0125138	4	0.967206	0.0262204	4	0.96721	0.0121291	31
-9.0103	0.839164	0.0539026	4	0.712691	0.0239923	4	0.734178	0.0152063	4	0.827545	0.0377127	4	0.945932	0.0213294	4	0.960766	0.025854	4	0.993432	0.0375227	4	0.937075	0.0103272	4	0.98113	0.0381022	4	0.946969	0.0184227	32
-9.31133	0.809516	0.0435797	4	0.665102	0.0165959	4	0.703053	0.034886	4	0.8	0.0490003	4	0.984108	0.0332313	4	0.936801	0.0426978	4	1.05333	0.0448802	4	0.951841	0.00580194	4	0.961111	0.056468	4	0.937998	0.0136185	32
-9.61236	0.961967	0.0598792	4	0.763439	0.0259005	4	0.809283	0.0120934	4	0.907177	0.0345968	4	0.957039	0.0404283	4	1.03731	0.00814415	4	0.84789	0.048066	4	0.917477	0.00905182	4	0.905367	0.0380897	4	0.931879	0.0160438	30
-9.91339	0.846638	0.0376324	4	0.777251	0.00690708	4	0.841162	0.040655	4	0.85833	0.025349	4	1.06117	0.0426587	4	1.03741	0.0379782	4	0.938825	0.020868	4	1.08419	0.0329189	4	1.04308	0.0650369	4	0.922524	0.0151572	32
-10.2144	0.848723	0.0487353	4	0.744101	0.0384964	4	0.783804	0.0319754	4	0.882546	0.0699107	4	0.996699	0.0513968	4	0.97267	0.0548462	4	1.04045	0.0262928	4	1.07142	0.0215521	4	1.01977	0.0341843	4	0.916171	0.015502	32
-10.5154	1.06816	0.0439358	4	0.9122	0.0411404	4	0.934374	0.032819	4	0.893486	0.066064	4	1.04719	0.0169477	4	1.00004	0.0433061	4	1.05603	0.0669746	4	0.986284	0.0242832	4	0.98806	0.0139314	4	0.976183	0.0167983	32
-10.8165	0.922781	0.0388108	4	0.842771	0.0318565	4	0.888407	0.0138753	4	0.944242	0.0691141	4	1.05325	0.0261265	4	1.01368	0.0332002	4	1.07991	0.0158102	4	0.988484	0.0475526	4	1.04982	0.0320634	4	0.981946	0.0184014	32
-11.1175	1.03372	0.0142995	4	0.897136	0.0269861	4	0.929755	0.0129915	4	0.957342	0.0686946	4	1.05392	0.0429401	4	1.07029	0.0256021	4	1.0297	0.0611146	4	0.976318	0.0355613	4	1.05558	0.0315706	4	1.04371	0.0170133	32
-11.4185	1.00308	0.0619899	4	0.969233	0.043978	4	0.964396	0.0306667	4	0.959716	0.0489569	4	1.0632	0.0642062	4	1.14617	0.0161573	4	1.01649	0.0230285	4	1.00505	0.0336307	4	0.996193	0.0360931	4	1.03047	0.0184888	32
Conc Log Molarity	8h 1 M HY-14674				8h 500 nM HY-14674				8h 100 nM HY-14674				8h 50 nM HY-14674				8h 10 nM HY-14674				8h 5 nM HY-14674				8h 1 nM HY-14674				8h 0.5 nM HY-14674				8h 0.1 nM HY-14674
-5.69897	-20.9423	-20.9095	-25.0105	-31.8584	-31.1157	-28.784	-30.4823	-13.6521	-42.7144	-19.7191	-43.5936	-42.0427	-59.2385	-63.0612	-60.7849	-50.8124	-57.7738	-64.5514	-68.2159	-67.7514	-66.1234	-65.2455	-73.2889	-70.8698	-77.9276	-80.3417	-78.8045	-78.397	-76.9373	-75.787	-78.9232	-77.2983	-72.6044	-74.0126	-76.7722	-63.7065
-6	-21.1279	-31.0174	-19.7027	-25.5403	-22.8153	-22.4713	-26.4304	-34.272	-26.5614	-46.1165	-41.4147	-26.9382	-57.2481	-61.5199	-54.339	-43.8153	-64.8985	-53.9869	-61.821	-57.5543	-62.1425	-59.5652	-68.8946	-70.339	-74.8791	-77.7213	-77.4325	-76.8238	-73.8785	-72.9964	-68.6378	-78.593	-71.3406	-71.7069	-74.8998	-76.179
-6.30103	-5.97974	-21.33	0.36022	-17.3327	-19.1675	-23.1266	-22.8808	-15.0829	-37.0297	-20.9204	-42.5724	-36.6693	-58.5444	-56.8755	-54.6758	-42.3607	-57.7125	-55.6609	-46.8264	-65.1792	-65.5364	-63.939	-64.531	-57.5543	-72.5219	-78.6704	-71.7533	-70.3503	-70.0872	-69.6952	-67.9363	-70.8197	-67.0284	-65.2901	-71.9906	-72.6921
-6.60206	-11.6098	-27.2822	-13.8378	-15.4651	-18.5286	-18.7634	-17.1197	-23.8638	-32.541	-27.8829	-34.4413	-38.4823	-51.3585	-44.1929	-38.6504	-52.8896	-52.9202	-55.2424	-46.7397	-58.575	-55.4159	-60.9329	-54.8392	-55.8395	-73.1718	-70.8816	-66.9459	-70.3761	-64.7536	-68.1684	-61.3389	-67.2708	-63.9799	-65.0012	-71.2839	-71.6192
-6.90309	-10.4467	-22.4058	-14.9955	-14.3238	-16.661	-15.9675	-13.0733	-7.82549	-11.7845	-14.9463	-27.4242	-22.171	-40.1355	-39.9518	-41.5492	-27.5346	-28.9942	-41.192	-29.5607	-38.2165	-42.6159	-47.8625	-49.118	-44.5706	-67.2038	-64.4648	-54.9376	-52.57	-51.5126	-52.3328	-50.0013	-52.2244	-46.0656	-55.5773	-62.1952	-54.3754
-7.20412	-17.5129	-21.188	-0.27323	-2.2828	1.29401	-17.3928	-1.88416	-2.41932	-9.51833	4.52679	-2.49031	-0.529887	-16.4494	-26.6057	-18.593	0.407929	-7.1659	-9.94739	-2.68999	0.0302581	-15.1327	-11.4121	-11.3254	-1.53146	-42.8108	-36.9975	-24.9274	-35.6461	-26.9339	-23.0808	-19.0522	-24.0195	-19.3772	-27.1506	-32.2314	-27.2073
-7.50515	-5.69578	-12.3142	1.74726	1.16841	7.28995	9.44149	4.78345	1.15203	7.98893	5.5698	9.79098	3.05784	-4.74677	-5.12444	-20.7059	-18.792	-5.81853	1.47459	3.66406	1.2092	0.280337	-1.12317	-2.82779	0.38241	0.899603	-18.2424	-11.6296	6.81603	-1.49379	-1.11724	6.40338	4.16473	11.2933	2.58633	-2.67501	1.28647
-7.80618	18.5883	8.16367	9.79098	-1.33262	1.49606	-2.39747	2.26603	-4.40158	5.83738	-1.74218	-0.196779	-12.975	-0.367827	-14.3723	-0.740394	-10.9018	-7.42619	-8.51327	-8.008	1.96454	-12.5298	-1.312	-9.63097	-3.60865	13.5526	1.92608	8.7555	31.9982	13.1554	3.44774	8.08494	8.28611	2.78234	7.73419	18.6334	9.72524
-8.10721	-7.14289	-9.79683	-9.76952	-6.86985	-4.09031	-6.5149	6.78209	5.75547	12.4995	-0.349681	1.79641	-11.1074	0.734563	1.17348	-0.658736	-6.64533	-6.01247	-4.61917	-9.34006	-7.4415	-14.2243	-9.2533	-4.54772	-6.53305	29.8318	11.3862	19.1337	-3.05672	5.48006	10.8704	4.06672	5.24279	11.0612	8.26032	7.24416	11.1076
-8.40824	8.90634	-14.8481	-11.7627	-10.9982	-1.96061	-0.491661	-4.34151	-0.196779	0.769779	0.737014	-2.43024	-4.32513	4.01621	-5.96144	0.152746	-1.84789	-6.7525	-4.35889	-4.27213	-3.40961	-11.4632	2.19931	-5.61439	-1.99079	37.0223	10.7104	16.6836	14.5894	14.4656	12.6138	3.5767	28.1606	25.5608	14.3418	22.1616	3.55606
-8.70927	7.60121	9.75822	-1.57289	-1.49644	-6.00159	0.698788	3.97526	-16.6938	-5.08418	-0.518965	9.01555	-2.88348	-6.29317	3.87331	3.72531	-6.45649	-1.40387	-0.551559	-5.99716	-17.414	-7.73241	-6.77292	-7.60992	-12.1062	17.2459	24.5189	15.523	17.9783	4.77339	11.4842	22.9199	0.554006	14.3367	27.1083	30.1258	12.6138
-9.0103	8.48586	-6.42207	-2.91625	-5.31899	-7.77634	-5.5538	-8.66645	-8.33334	-4.57086	0.884455	-11.5661	-2.7415	7.41015	-4.58855	-1.29669	-6.1962	-4.69573	-10.422	-4.14964	-12.4329	-1.52636	-2.34294	-4.2415	-14.4692	31.9621	12.2424	16.2658	22.729	10.7723	20.5265	14.6513	9.78198	18.097	24.3383	19.206	22.2596
-9.31133	-1.11419	-2.47938	-14.2801	1.84009	-0.447975	-2.79065	-7.02275	-7.37224	3.38003	-13.0624	-4.98588	-4.81114	-7.12507	-1.7254	-7.48233	-0.429071	-12.1267	-17.4038	-11.6775	-9.1155	-4.35378	4.90425	-10.815	-5.9053	16.2349	24.5705	25.7569	7.31121	15.8274	13.7177	7.31121	9.51376	21.8573	23.9773	8.52854	14.4811
-9.61236	15.492	-7.47053	-4.4398	-6.76609	6.41622	-2.23365	-10.3866	-4.77291	2.93771	2.76842	0.649641	-9.42549	5.12371	-7.92634	-0.41376	-4.83863	-1.51105	6.76198	-1.65905	-3.22588	-8.79907	1.60729	-7.81917	-5.31838	41.9329	21.8315	28.0161	23.7864	11.675	26.6028	23.4872	9.09079	23.8896	24.6427	19.6908	12.7789
-9.91339	-12.5163	-3.42956	-7.79818	1.28309	-13.9798	-0.267769	5.78277	-4.12308	2.7302	0.627798	4.707	-0.103946	-7.0281	-7.94676	5.31765	0.760081	0.280337	-10.3097	-4.96112	-10.9273	-5.43576	-3.42492	12.82	-7.29349	20.2634	28.2895	23.3428	25.0605	16.6062	14.4501	18.7314	21.032	21.6045	27.1908	30.719	9.45702
-10.2144	6.29608	-2.8398	-6.46575	-5.39544	-9.70945	-5.17155	-14.9081	-15.76	-5.0951	-18.8836	-7.58521	-19.0911	-0.490315	-6.33911	-1.0211	7.73678	-11.2795	-5.00195	-4.03736	-2.31743	-15.9238	-1.93465	-5.16016	-6.67084	23.1881	24.1217		32.6946	26.9845	34.5722	36.5529	38.8689	32.1685	43.6763	40.6949	29.7286
-10.5154	8.18005	4.76707	-2.03706	14.9186	8.17459	-6.87531	-7.33948	-0.453436	7.78142	-3.71898	-2.15174	-4.19407	-5.95123	0.290545	-6.94644	0.372203	-5.31327	-2.10818	0.183368	-4.75187	-4.96112	1.46949	1.03058	-3.91487	20.6657	23.1829		44.0684	43.0161	38.936	34.5876	41.9948		40.3081	36.1609	32.055
-10.8165	5.34591	-6.5149	-1.10327	-1.13057	-8.44801	-11.8392	-18.9109	-18.1846	-0.316916	-7.08282	-10.474	-8.3388	1.54094	3.97028	-1.98058	8.94635	2.80665	-1.20993	5.5269	-5.28265	13.5243	-4.2313	-5.0785	-5.88488	49.959	52.0223	40.7207	38.1004	53.6626	40.7259	41.7059	51.8675	33.4013	44.7286	32.576	37.1255
-11.1175	4.39574	5.39506	2.52269	16.9391	7.87425	11.4183	10.8504	-4.49441	-0.426132	-1.63296	-7.85279	-0.305995	1.80633	-4.39972	-22.8443	-1.87341	1.60729	0.806014	-14.1222	-6.05841	-2.82269	0.770289	-1.62843	-0.495419	34.6805	30.6829	35.7018	32.4315	16.7919	21.5426	23.8277	11.6338	27.7685	34.5825	27.7479	21.6716
-11.4185	19.0361	17.7637	12.718	6.45445	7.12066	4.04624	3.07969	4.5541	2.8831	2.41347	-3.99202	-7.66166	6.47107	-5.98696	-4.07819	0.11702	3.01079	-13.4893	-1.70499	-1.78664	-7.37515	4.2765	-7.43639	-13.2239	29.1148	22.7806	23.8329	35.7431	25.2771	34.9281	26.1747	26.0405	26.8968	29.7235	19.696	25.3855
Conc Log Molarity	8h 1 M HY-14674			8h 500 nM HY-14674			8h 100 nM HY-14674			8h 50 nM HY-14674			8h 10 nM HY-14674			8h 5 nM HY-14674			8h 1 nM HY-14674			8h 0.5 nM HY-14674			8h 0.1 nM HY-14674			4h 17-AAG Only
	mean	SEM	n	mean	SEM	n	mean	SEM	n	mean	SEM	n	mean	SEM	n	mean	SEM	n	mean	SEM	n	mean	SEM	n	mean	SEM	n	mean	SEM	n
-5.69897	0.63446	0.0295804	4	0.696943	0.0535453	4	0.55084	0.0740073	4	0.242656	0.0141996	3	0.204538	0.0319315	4	0.14683	0.0253474	4	0.0151937	0.00237083	3	0.0265523	0.00622624	4	0.0783062	0.0268918	4	0.0443897	0.00792	31
-6	0.63828	0.0292121	4	0.690634	0.0353936	4	0.573391	0.0641476	4	0.285195	0.0266722	3	0.270937	0.0317223	4	0.194988	0.0343438	4	0.0307489	0.00598571	4	0.0621981	0.0196072	4	0.0615747	0.0113338	4	0.0442841	0.00831646	32
-6.30103	0.790548	0.0574449	4	0.773671	0.0244152	4	0.585691	0.0597111	4	0.298033	0.0143285	3	0.313634	0.0500476	4	0.225959	0.0238894	4	0.0624746	0.0171998	4	0.0995909	0.0058819	4	0.102329	0.0173743	4	0.0970075	0.0126663	31
-6.60206	0.721984	0.0401583	4	0.780068	0.0190647	4	0.598008	0.0281925	4	0.424987	0.0422715	4	0.353084	0.0330938	4	0.306957	0.0185818	4	0.0903628	0.0120308	4	0.14044	0.0146955	4	0.114507	0.0192423	4	0.137197	0.0107881	32
-6.90309	0.739254	0.0286449	4	0.859933	0.025926	4	0.780696	0.0452324	4	0.504636	0.00645469	3	0.603385	0.0407408	4	0.448466	0.0196914	4	0.189088	0.0333593	4	0.273657	0.00516172	4	0.242234	0.0315144	4	0.349495	0.0165589	32
-7.20412	0.799222	0.0606324	4	0.966831	0.0539383	4	0.999565	0.0372761	4	0.760394	0.0395317	3	0.995144	0.0295962	4	0.926422	0.0384504	4	0.420219	0.0348932	4	0.545046	0.0156435	4	0.509361	0.0252614	4	0.686717	0.0218961	32
-7.50515	0.874236	0.037972	4	1.10582	0.0229846	4	1.10984	0.0187618	4	0.865365	0.0549313	4	1.06244	0.0272923	4	1.04565	0.00992651	4	0.696808	0.0535248	4	0.787752	0.0188112	4	0.791269	0.0280283	4	0.894099	0.017449	32
-7.80618	1.01847	0.0468063	4	1.02287	0.0204742	4	0.996154	0.0503054	4	0.938868	0.0455344	4	0.987819	0.033102	4	0.967098	0.0343418	4	0.880199	0.0602491	4	0.847843	0.0190458	4	0.854058	0.0315148	4	0.981649	0.0190085	32
-8.10721	0.821236	0.00921586	4	1.03891	0.0436734	4	1.03433	0.062009	4	1.00597	0.0231265	4	0.96982	0.013384	4	0.942412	0.0276878	4	0.882685	0.0647412	4	0.830275	0.0145746	4	0.851198	0.00936766	4	0.931291	0.0147388	32
-8.40824	0.835218	0.0622174	4	1.01011	0.0122211	4	1.00842	0.0160669	4	1.01159	0.0265723	4	0.998392	0.00951273	4	1.00082	0.0382349	4	0.933478	0.055104	4	0.909917	0.0487806	4	0.917707	0.0464985	4	0.961584	0.0146281	32
-8.70927	0.958488	0.0341932	4	0.974514	0.058895	4	1.02693	0.0397834	4	1.00676	0.0375699	4	0.976603	0.051439	4	0.943525	0.0158829	4	0.924729	0.018428	4	0.864074	0.0468771	4	0.961886	0.0421536	4	0.96721	0.0121291	31
-9.0103	0.89982	0.0392476	4	0.934794	0.009045	4	0.967583	0.0335044	4	1.00829	0.0388274	4	0.955609	0.0273968	4	0.98196	0.0395647	4	0.943289	0.04026	4	0.902508	0.0234053	4	0.961211	0.013567	4	0.946969	0.0184227	32
-9.31133	0.871543	0.0406066	4	0.975766	0.0217029	4	0.962824	0.0430152	4	0.96963	0.0232562	4	0.89388	0.0230575	4	1.00312	0.0433802	4	0.921471	0.0400531	4	0.88002	0.0186267	4	0.925379	0.033679	4	0.937998	0.0136185	32
-9.61236	0.908385	0.0627105	4	0.997247	0.0451326	4	1.0154	0.0375823	4	0.997471	0.0362597	4	1.0619	0.0299256	4	0.989391	0.0309978	4	1.01901	0.0424348	4	0.938835	0.0414343	4	0.954312	0.0258767	4	0.931879	0.0160438	30
-9.91339	0.853115	0.0338858	4	0.992049	0.0535261	4	1.05074	0.0139261	4	0.994778	0.0407171	4	0.974776	0.0347547	4	1.0455	0.0610032	4	0.975473	0.01568	4	0.938748	0.0135661	4	0.973278	0.044328	4	0.922524	0.0151572	32
-10.2144	0.893416	0.0332667	4	0.88568	0.0318307	4	0.862942	0.0472425	4	1.02286	0.0371658	4	0.985654	0.0259071	4	0.958488	0.0396322	4	0.998205	0.0283105	3	1.09766	0.0247346	4	1.10963	0.0317737	4	0.916171	0.015502	32
-10.5154	0.991572	0.0404911	4	1.01172	0.0467837	4	1.01792	0.0361147	4	0.984105	0.0251696	4	1.02094	0.016836	4	1.03546	0.0218994	4	1.02289	0.0694089	3	1.14944	0.0181802	4	1.1059	0.0226794	3	0.976183	0.0167983	32
-10.8165	0.907759	0.0278232	4	0.847492	0.0326226	4	0.941253	0.0281094	4	1.06312	0.0293479	4	1.06679	0.0313163	4	1.05099	0.0615358	4	1.17163	0.031925	4	1.22012	0.0322828	4	1.11335	0.0263954	4	0.981946	0.0184014	32
-11.1175	1.00139	0.0374279	4	1.11544	0.0479887	4	0.992497	0.0229568	4	0.935898	0.0702033	4	1.00179	0.0484821	4	1.04272	0.0101568	4	1.06096	0.0105515	4	0.945897	0.0259733	4	1.02754	0.0251079	4	1.04371	0.0170133	32
-11.4185	1.078	0.032793	4	1.09334	0.0111377	4	1.00487	0.0328133	4	1.01211	0.0352878	4	1.01438	0.0466151	4	0.978068	0.0484831	4	1.00943	0.0277783	4	1.03867	0.0219341	4	1.00357	0.0200934	4	1.03047	0.0184888	32
Conc Log Molarity	8h 1 M TAK-285				8h 500 nM TAK-285				8h 100 nM TAK-285				8h 50 nM TAK-285				8h 10 nM TAK-285				8h 5 nM TAK-285				8h 1 nM TAK-285				8h 0.5 nM TAK-285				8h 0.1 nM TAK-285
-5.69897	-24.0252	-35.3233	-27.3416	-29.7321	-29.3446	-34.5785	-35.6303	-30.6682	-51.8252	-11.4839	-41.4832	-46.7825	-63.9778	-68.5855	-48.6021	-65.9431	-68.8247	-67.0988	-56.4885	-70.622	-71.294	-75.0107	-76.2377	-67.0937	-76.2482	-80.1388	-78.2172	-77.8328	-79.0016	-82.292	-73.1315	-80.5757	-75.2584	-74.4687	-77.5222	-78.9595
-6	-20.915	-33.1845	-23.8742	-24.7599	-26.3804	-29.0477	-20.2557	-39.7067	-42.2532	-23.6527	-40.995	-45.8364	-61.0605	-62.3588	-46.4892	-51.8962	-52.2526	-66.4624	-60.6278	-65.9889	-62.5675	-72.3836	-71.2533	-72.2614	-78.2961	-78.7489	-75.9744	-76.0534	-75.8954	-77.5327	-74.674	-78.6804	-69.82	-72.2049	-76.5009	-69.5726
-6.30103	-19.526	-29.098	-16.8537	-24.1359	-29.3144	-25.857	-24.5234	-39.591	-32.4598	-31.4281	-40.8793	-42.3035	-36.0215	-58.7084	-55.7656	-57.0537	-62.4759	-62.0686	-61.198	-63.2803	-69.9754	-67.8472	-61.3253	-62.6897	-66.5717	-75.1057	-71.9627	-73.9475	-67.9774	-77.4643	-74.5793	-69.362	-69.9411	-71.3468	-69.4304	-76.3166
-6.60206	-2.30952	-12.9082	-18.4037	-18.137	-26.7327	-25.4091	-22.1027	-15.7012	-30.2857	-17.5482	-33.8588	-39.2286	-52.5937	-54.5386	-52.1609	-57.293	-57.13	-56.9519	-45.6135	-51.5245	-58.9833	-51.4176	-59.9965	-68.0967	-72.326	-70.2201	-71.1625	-64.7133	-66.6033	-66.1137	-65.8979	-58.1588	-57.4586	-61.565	-71.0572	-63.5498
-6.90309	-9.41051	-17.1557	-10.719	-21.1868	-17.1959	-6.1192	-0.744387	-21.4988	-23.4967	-7.32198	-28.4991	-30.8544	-39.6771	-41.3063	-34.0359	-44.8244	-41.0619	-45.2011	-37.2078	-41.2961	-44.3305	-52.8839	-44.6818	-45.8936	-57.2954	-51.5727	-53.031	-51.4727	-42.6439	-43.2651	-46.7714	-42.0595	-49.4563	-49.0773	-40.1274	-52.7467
-7.20412	-9.95906	-11.8312	-3.70355	-14.7249	-16.3253	-15.5805	-13.8895	-13.3108	-15.0319	-9.17398	-2.01763	-8.7764	-21.4401	-25.6099	-28.9956	-4.44027	-23.2017	-19.2712	-21.4605	-14.9894	-4.03806	-10.056	-12.2554	-16.359	-23.3594	-12.5827	-21.1061	-20.3586	-12.609	-9.76608	-9.72923	-19.5584	-2.52718	-13.6988	-19.5741	-25.2863
-7.50515	-9.03307	-9.39541	-3.1097	2.13426	10.126	6.08987	11.3187	9.04903	2.13929	9.99516	-7.56858	25.4301	-7.21502	3.81781	4.22002	-2.83142	-3.61039	2.33115	5.39102	-1.95063	4.94807	8.2065	-1.46186	-7.76997	-4.88575	-5.22268	-2.54297	-8.45518	-0.53714	-0.658227	-2.54824	-5.5333	5.05919	2.54269	-5.24901	1.4529
-7.80618	11.8572	2.18961				28.0873	41.1771	-15.9025	0.891205	-4.40811	-2.14848	0.403044	-2.88742	0.589928	2.40752	-4.22134	4.34221	2.01549	-7.35249	-0.93746	0.16226	12.6665	-5.35161	1.3638	8.33907	1.07911	-5.21742	-3.15367	8.22851	-3.1642	-3.89073	-16.3258	-4.62778	6.57015	0.136736	5.61724
-8.10721	8.1633	-6.37082	-0.316617	-1.3181	-3.95518	-8.18759	-8.88712	-10.3164	0.277229	-12.581	-9.60175	-9.53632	-11.899	-3.32018	-5.09195	-5.84546	-7.62233	-4.56755	-2.91797	-9.84213	4.19965	-4.76611	-5.15814	-3.09108	18.3472	-2.23236	0.110413	-4.7436	5.31189	2.83224	-2.20077	-2.08495	-0.268642	-4.6699	-1.73748	2.30578
-8.40824	20.0654	0.800618	-4.37289	11.1225	-6.10913	-5.88266	-8.36373	-3.19526	0.619445	1.62596	-0.996017	-2.32965	6.06816	-1.15129	-6.97573	0.589928	1.04305	-6.85354	-6.44624	-13.0496	-6.10003	2.33624	3.15085	6.48055	6.92288	2.68483	-1.61113	-1.89542	5.57513	2.24786	6.09633	-1.63219	7.24402	7.90737	3.92729	3.34291
-8.70927	3.92586	6.87999	0.785521	6.07477	1.53034	-5.51528	-9.53129	32.1738	0.589249	-1.02621	-4.00047	7.87644	-7.41358	-4.45045	-1.40077	0.987049	-6.5277	-6.69571	-0.07194	-1.60442	1.61837	3.92982	0.146986	1.542	5.85415	2.93753	0.384175	-1.15311	3.94835	3.91676	-4.03814	-0.895137	0.673731	5.00654	9.87635	4.38005
-9.0103	5.0129	4.29827	18.1429	2.86398	-4.24707	3.26155	-2.57625	-5.8575	-6.00848	-2.77755	-0.618572	12.1139	3.7058	-1.50259	1.3689	-8.47257	-1.78771	-9.20572	-7.71397	-9.14462	2.70791	1.68965	-4.39954	1.38417	7.07555	-3.38006	1.27917	-6.87579	-13.9041	-3.32214	-12.1826	-1.01096	-3.83808	7.0545	-7.11796	4.82755
-9.31133	7.88651	0.382913	-9.18404	37.8304	8.56591	-4.18668	-10.417	-18.6906	0.9214	-7.14081	-13.0793	-0.019694	-10.9673	0.936136	4.90225	-7.20993	-0.133036	-10.5753	-8.76787	-21.5114	-14.7349	-14.7145	1.00232	-0.07194	-7.46543	-1.65325	-2.64827	-6.67047	2.53742	-3.64855	-1.30578	-13.9146	4.24843	-0.268642	-3.94337	-11.1402
-9.61236	21.9425	3.14581	5.45073	-0.588377	-0.975886	2.73817	2.60732	-4.61445	-6.03867	7.66507	6.82463	32.4959	-0.0312096	4.4084	-2.00663	-15.1116	-3.91077		-3.64094	-3.09108	-5.43816	-3.91077	0.849584	-3.46783	3.7325	-0.226525	10.8451	-4.36454	-4.61725	-1.08993	3.69564	-6.77049	-1.58481	-8.75	-9.54497	3.08494
-9.91339	9.12452	4.68075	2.95457	3.68933	-4.83588	3.84534	11.052	20.7498	15.4857	7.37318	-2.14848	-5.97828	7.08642	2.76391	1.42999	2.35661	4.41349	-1.33967	-2.80596	-1.40077	3.5887	6.83185	-3.75804	4.12329	10.0922	-0.695079	6.25427	4.34846	2.38475	-0.0685853	3.74829	-8.69736	2.22681	-0.168614	-10.7295	-0.689815
-10.2144	17.6346	-3.40663	3.15587	2.14935	2.65765	6.86992	-3.96021	5.39034	-0.533018	21.6305	-2.0277	-10.1	0.864858	-5.51962	2.93192	-11.5426	0.737576	-6.74662	3.16103	-9.9745	9.0822	2.40243	-0.275592	-8.38602	7.31246	2.84277	13.4037	-2.95888	4.02732	4.61696	-1.84278	-2.70618	-2.53245	4.2537	2.42686	-0.3792
-10.5154	18.767	-1.17216	9.79889	8.35957	-1.43888	-2.43031	5.76275	4.23285	6.53274	-3.56767	-3.03422	-2.84298	9.8459	-1.81825	-4.87812	-8.39111	-0.591252	-0.611617	-10.6822	-11.8736	4.50513	1.58782	-8.91042	7.14751	7.24402	-3.04312	1.98463	1.0212	1.21073	2.00569	-0.937254	-0.394994	2.54795	5.93839	-7.80763	7.26508
-10.8165	30.1255	9.57243	9.79386	-0.517921	6.36666	2.9445	11.4294	-2.15351	0.453369		-2.33972	-5.76188	11.0373	4.10292	0.258994	6.16998	-0.70326	0.192807	-2.52594	-6.4106	-1.61969	-7.25066	-4.43518	6.74021	6.42274	-2.9115	-5.70177	-0.837225	8.42857	0.0682958	-2.53771	-2.84832	2.45318	2.46898	5.86995	6.65438
-11.1175	20.3422	21.0266	-3.70355	7.65501	3.58364	11.3137	9.62275	4.68075	5.54635	5.35008	5.47086	5.60674	8.42543	2.46352	-7.31176	-4.63883	-7.68342	2.79446	9.12293	4.26584	-4.22643	2.04095	4.59168	5.58958	2.26366	7.97055	12.3034	8.9761	9.62891	10.6239	2.30051	10.8661	6.42274	7.5757	-1.09519	15.4885
-11.4185	14.7208	19.9899	15.063	13.986	8.46022	10.7048	7.43357	6.22575	12.6775	8.88799	9.0289	2.09399	1.03287	8.65963	-6.75681	1.96458	-2.10337	1.69474	-5.36179	-5.79964	-1.99136	6.83694	1.95439	2.36679	7.84419	7.78102	-2.79041	5.96998	-4.91733	3.56929	-1.00043	-9.6292	10.9872	2.45845	5.52775	-0.15282
Conc Log Molarity	8h 1 M TAK-285			8h 500 nM TAK-285			8h 100 nM TAK-285			8h 50 nM TAK-285			8h 10 nM TAK-285			8h 5 nM TAK-285			8h 1 nM TAK-285			8h 0.5 nM TAK-285			8h 0.1 nM TAK-285			4h 17-AAG Only
	mean	SEM	n	mean	SEM	n	mean	SEM	n	mean	SEM	n	mean	SEM	n	mean	SEM	n	mean	SEM	n	mean	SEM	n	mean	SEM	n	mean	SEM	n
-5.69897	0.557809	0.0260855	4	0.575498	0.0183354	4	0.515863	0.110911	4	0.229959	0.0566851	4	0.186005	0.0414365	4	0.0945683	0.0256634	4	0.0229993	0.00972521	4	0.0156708	0.024949	4	0.0421058	0.0125886	4	0.0443897	0.00792	31
-6	0.595316	0.0288471	4	0.620472	0.0492553	4	0.512302	0.0606598	4	0.309787	0.0477943	4	0.243807	0.0431434	4	0.129358	0.0294412	4	0.0332295	0.00888243	4	0.0414319	0.0110782	4	0.0973987	0.0196103	4	0.0442841	0.00831646	32
-6.30103	0.631265	0.0294936	4	0.60866	0.0413554	4	0.529659	0.0344024	4	0.354761	0.0671692	4	0.231755	0.00565815	4	0.181146	0.0256469	4	0.0985655	0.0229894	4	0.095974	0.0278435	4	0.100646	0.0192026	4	0.0970075	0.0126663	31
-6.60206	0.734989	0.0412365	4	0.697633	0.0298682	4	0.60975	0.0564735	4	0.326251	0.0147559	4	0.355188	0.0356209	4	0.25385	0.0425035	4	0.126439	0.0205161	4	0.198193	0.0252898	4	0.202632	0.034779	4	0.137197	0.0107881	32
-6.90309	0.716594	0.0303321	4	0.832237	0.0582789	4	0.703931	0.0649388	4	0.505262	0.0283697	4	0.506867	0.0213197	4	0.411768	0.0250023	4	0.324255	0.0166009	4	0.455342	0.0132638	4	0.392605	0.0330156	4	0.349495	0.0165589	32
-7.20412	0.766608	0.0255696	4	0.791154	0.00856297	4	0.872916	0.0326004	4	0.755622	0.0687826	4	0.787165	0.0231593	4	0.863623	0.0320127	4	0.737724	0.0285213	4	0.841147	0.0290229	4	0.790489	0.05938	4	0.686717	0.0218961	32
-7.50515	0.823641	0.03001	4	1.08133	0.0135754	4	1.07199	0.0854324	4	1.0032	0.0348363	4	1.05192	0.0267054	4	1.00886	0.0441179	4	0.908933	0.0147864	4	0.974012	0.0146213	4	0.988611	0.0268725	4	0.894099	0.017449	32
-7.80618	0.953786	0.052979	2	0.777495		1	0.963998	0.0150387	4	0.996568	0.0193021	4	1.03855	0.0330676	4	1.02417	0.0470862	4	0.976302	0.0364239	4	0.955595	0.0629013	4	1.00049	0.0317966	4	0.981649	0.0190085	32
-8.10721	0.877241	0.033041	4	0.875334	0.0165879	4	0.883814	0.0343526	4	0.92702	0.0235142	4	0.963397	0.0202053	4	0.969181	0.0271718	4	1.00803	0.0639004	4	1.01519	0.0233755	4	0.963649	0.0177818	4	0.931291	0.0147388	32
-8.40824	0.952476	0.0596493	4	0.898974	0.0128318	4	0.976807	0.0107011	4	1.0049	0.0339035	4	0.962233	0.0376661	4	1.01491	0.0333482	4	0.991671	0.0253254	4	1.04161	0.0223774	4	1.04545	0.014066	4	0.961584	0.0146281	32
-8.70927	0.925214	0.0149219	4	1.02697	0.114633	4	0.990649	0.0309305	4	0.970805	0.0230447	4	0.996213	0.0221527	4	1.01918	0.00976169	4	0.997515	0.0186755	4	1.01228	0.0245198	4	1.03786	0.0230851	4	0.96721	0.0121291	31
-9.0103	0.959881	0.0389014	4	0.941827	0.0241184	4	0.988414	0.0486356	4	0.994079	0.0333168	4	0.953921	0.0229764	4	1.00094	0.0200175	4	0.967336	0.036744	4	0.907736	0.0400546	4	0.979819	0.0414522	4	0.946969	0.0184227	32
-9.31133	0.977959	0.111284	4	0.895403	0.0696706	4	0.920946	0.0402636	4	0.970612	0.0459508	4	0.911031	0.0573628	4	0.907815	0.0546957	4	0.91705	0.0175536	4	0.951898	0.0440927	4	0.943091	0.0397218	4	0.937998	0.0136185	32
-9.61236	0.958874	0.0545411	4	0.969648	0.0211626	4	1.10553	0.0986866	4	0.969343	0.0529455	4	0.998529	0.00315007	3	0.959366	0.016796	4	1.00349	0.0393711	4	0.975563	0.0286665	4	0.925716	0.036837	4	0.931879	0.0160438	30
-9.91339	0.93284	0.015162	4	1.06383	0.0658394	4	1.02524	0.0592085	4	1.05256	0.0158636	4	1.04116	0.0209205	4	1.03023	0.0282245	4	1.03394	0.0272814	4	0.994839	0.0350283	4	0.948411	0.0350203	4	0.922524	0.0151572	32
-10.2144	0.93033	0.0491963	4	1.00362	0.0290823	4	1.00759	0.0832565	4	0.967689	0.0413828	4	1.003	0.0403336	4	1.00543	0.0450138	4	1.03576	0.0421192	4	1.01593	0.0240266	4	0.988499	0.018315	4	0.916171	0.015502	32
-10.5154	0.974773	0.0447332	4	0.988969	0.0246906	4	0.971197	0.0297111	4	0.993003	0.0498934	4	0.967287	0.0403788	4	1.01012	0.0438414	4	0.995033	0.02574	4	1.009	0.00859271	4	1.00124	0.0416717	4	0.976183	0.0167983	32
-10.8165	1.011	0.0704463	4	1.02676	0.0346825	4	0.948882	0.0220189	3	1.07759	0.028331	4	1.01402	0.0191124	4	0.97619	0.0376361	4	0.96391	0.0315341	4	1.01284	0.0330116	4	1.03026	0.0135424	4	0.981946	0.0184014	32
-11.1175	1.00099	0.0644348	4	1.05894	0.0227407	4	1.04742	0.000677521	4	1.00619	0.0448761	4	1.07262	0.0462088	4	1.02154	0.0274764	4	1.06895	0.0253989	4	1.10785	0.0255261	4	1.06367	0.0414462	4	1.04371	0.0170133	32
-11.4185	1.05151	0.0149995	4	1.06993	0.0115215	4	1.08024	0.0270479	4	1.025	0.0398334	4	1.00709	0.0226892	4	1.02519	0.0224944	4	1.0303	0.0308323	4	0.965546	0.0352379	4	1.03445	0.0292393	4	1.03047	0.0184888	32
Figure 3E
Lapatinib
Conc Log Molarity	8 Hour 17-AAG				Lapatinib Only Titration				Lapatinib Only Titration				Lapatinib Titration + 2 uM 17-AAG
-5.69897	-82.4807	-88.1036	-81.7521	-85.5409	7.38956	-16.5792	9.96231	2.99278	7.16344	1.65113	1.61093	4.07815	-8.7906	2.34959	-38.9751	-40.8595
-6	-81.5762	-82.0586	-81.6667	-79.104	3.97263	-18.6042	3.68119	-7.5193	3.09328	-4.95661	9.43972	-4.44407	0.289384	-11.293	-36.7592	-40.9148
-6.30103	-80.9783	-82.4656	-77.0237	-81.8827	20.0875	-13.7753	1.08332	-13.1522	11.7763	16.6253	-3.34362	26.4992	-8.78055	0.425056	-25.6441	48.252
-6.60206	-71.6621	-79.5009	-72.9987	-77.7171	19.5398	-23.6241	5.7213	-21.4835	11.4145	-8.02682	7.95235	3.28925	-17.4837	-3.39889	-35.8396	7.16344
-6.90309	-73.6319	-73.059	-63.6675	-68.0844	30.0317	0.7165	2.8973	-8.23786	23.4743	-6.46408	11.1582	-4.76566	-19.78	-1.95172	-9.65489	-16.0867
-7.20412	-62.7932	-58.0245	-45.4271	-49.6882	24.2682	-11.906	15.0425	8.75131	8.31917	21.5748	8.07797	-4.43402	-20.0313	-10.0167	-34.4729	-14.8004
-7.50515	-19.6946	-25.2723	-22.9256	-26.4179	25.7656	7.03782	4.53542	-2.21301	22.9165	15.2837	6.13836	9.63067	-22.7146	-23.0161	-23.001	-46.8492
-7.80618	-5.06715	10.2186	-5.54452	8.64076	30.6046	6.04791	20.3236	-16.549	19.5649	11.5049	14.1732	13.0878	-22.991	-25.7144	-28.1766	-19.2826
-8.10721	3.24905	0.731575	6.33936	0.967745	33.0366	8.15335	26.0068	3.81184	34.2929	18.6956	20.8261	19.6352	-34.3824	-38.9651	-47.7687	-32.7242
-8.40824	4.29925	8.33927	7.61066	-0.439226	26.7706	7.79658	32.4537	-4.37875	8.29907	5.80169	3.0782	0.143662	-40.7288	-45.3216	-55.8337	-47.3868
-8.70927	2.99278	25.439	18.374	10.2889	31.0769	19.4845	27.263	7.89708	27.7303	24.4692	20.8161	28.9514	-52.5926	-52.4067	-50.8942	-55.492
-9.0103	7.08304	5.97757	6.39966	21.2683	17.2183	5.75145	29.3383	2.42999	41.5588	-10.5895	20.2734	14.7762	-63.5871	-66.7176	-71.8128	-64.2805
-9.31133	13.3742	8.26892	19.5649	7.91215	26.846	4.95751	13.8566	16.1228	36.1872	12.0024	20.6754	28.8207	-70.3154	-70.5265	-72.3857	-73.5012
-9.61236	42.0111	17.5197	-2.81098	10.3743	23.5798	-3.02705	19.2282	2.20889	37.3128	13.8867	22.9366	-4.98676	-69.7325	-71.7827	-72.0892
-9.91339	8.32922	20.399	48.1214	19.6101	29.1021	12.1682	44.6793	25.2631	33.5743	18.6906	33.0869	22.0773	-72.255	-69.9938	-76.2147	-73.0088
-10.2144	33.6044	33.7652	16.4746	0.198936	26.0169	9.29902	27.66	2.49531	29.1072	18.2534	25.9766	12.1431	-75.5815	-73.7575	-79.0085	-72.2751
-10.5154	27.9062	26.1023	27.5294	8.46991	26.66	22.8562	27.3585	13.731	27.0319	28.9765	21.8964	37.745	-73.8479	-75.0288	-75.5363	-73.8429
-10.8165	38.7349	26.6349	30.8458	7.00265	27.0771	14.3792	28.8408	-1.16281	35.3632	15.8565	33.519	25.1526	-75.1846	-75.9986	-76.3001	-76.29
-11.1175	21.7507	19.6905	40.4835	7.65588	34.1371	14.7661	37.3832	13.4245	40.5991	30.1222	38.2675	6.65593	-77.5965	-75.4107	-78.9381	-77.4458
-11.4185	26.8409	18.9117	30.0167	30.3584	25.9716	30.2729	47.9003	25.0621	38.8052	25.1425	39.8655	5.87204	-76.4357	-79.712	-78.1844	-76.3302
8 Hour 17-AAG	17-AAG Control
Conc Log Molarity	Mean	SEM	n
-6	0.0358016	0.010924	12
-6.30103	0.0412238	0.0113912	12
-6.60206	0.0814118	0.0151555	12
-6.90309	0.120169	0.0176731	12
-7.20412	0.252003	0.0255318	12
-7.50515	0.530424	0.0334663	12
-7.80618	0.825114	0.0323727	12
-8.10721	0.84753	0.0101927	12
-8.40824	0.905859	0.013968	12
-8.70927	0.952959	0.0228213	12
-9.0103	0.912348	0.0204286	12
-9.31133	0.949729	0.028858	12
-9.61236	0.965162	0.0331713	12
-9.91339	0.982345	0.0361474	12
-10.2144	0.963735	0.0346942	12
-10.5154	0.977953	0.0277688	12
-10.8165	1.01074	0.0332093	12
-11.1175	1.01661	0.0279407	12
-11.4185	1.04234	0.021512	12
Lapatinib Only Titration
Conc Log Molarity	Mean	SEM	n
-5.69897	0.802466	0.025171	8
-6	0.765938	0.0271417	8
-6.30103	0.832392	0.0469669	8
-6.60206	0.776938	0.0479044	8
-6.90309	0.835664	0.0438018	8
-7.20412	0.858363	0.0375815	8
-7.50515	0.879451	0.0293003	8
-7.80618	0.889954	0.0423505	8
-8.10721	0.961368	0.0331274	8
-8.40824	0.869527	0.0396209	8
-8.70927	0.986618	0.0228561	8
-9.0103	0.913866	0.049872	8
-9.31133	0.955944	0.0313985	8
-9.61236	0.903412	0.0454792	8
-9.91339	1.02026	0.0310204	8
-10.2144	0.946686	0.0305015	8
-10.5154	1.0068	0.0210134	8
-10.8165	0.977202	0.0372017	8
-11.1175	1.01669	0.040723	8
-11.4185	1.04227	0.0392607	8
Lapatinib Titration + 2 uM 17-AAG
Conc Log Molarity	Mean	SEM	n
-5.69897	0.940356	0.0603585	2
-6	0.959304	0.0657471	2
-6.30103	0.896549	0.0480836	2
-6.60206	0.956117	0.0799033	3
-6.90309	0.813013	0.0407053	4
-7.20412	0.7603	0.0292967	3
-7.50515	0.663353	0.00096979	3
-7.80618	0.644477	0.0186351	4
-8.10721	0.466183	0.0304988	4
-8.40824	0.426841	0.0316142	4
-8.70927	0.327457	0.00846439	4
-9.0103	0.222661	0.017726	4
-9.31133	0.166626	0.00695119	4
-9.61236	0.180942	0.00712068	3
-9.91339	0.146015	0.0109635	4
-10.2144	0.136351	0.0133314	4
-10.5154	0.13332	0.00369316	4
-10.8165	0.125084	0.00233499	4
-11.1175	0.108213	0.00622322	4
-11.4185	0.102905	0.00670584	4
HY-14674
Conc Log Molarity	8 Hour 17-AAG				HY-14674 Only Titration				HY-14674 Only Titration				HY-14674 Titration + 2 uM 17-AAG
-5.69897	-89.5908	-90.7451	-89.734	-91.2211	5.7565	-0.288805	-33.3421	-0.608975	-12.5058	-19.6548	-6.10662	-1.41782	-35.4864	-31.5348	-52.8008	-10.7828
-6	-89.8815	-87.3075	-88.6682	-88.0405	-2.07923	-13.5295	-3.81909	-11.4652	-4.38782	-8.98815	-10.0793	1.98608	-37.1588	-29.9298	-56.0741
-6.30103	-89.9826	-89.574	-86.0858	-87.2654	0.726469	1.26991	-1.49787	-0.457316	0.140896	-10.1846	-10.7617	-4.69114	-37.7908	-41.2789	-55.3917	-40.567
-6.60206	-78.8609	-87.9057	-85.555	-86.406	-9.75487	-4.49314	-2.6311	-6.75117	6.62854	-13.9044	-9.19457	-8.38572	-56.5586	-63.4717	-65.2032	-53.9088
-6.90309	-84.1858	-82.5597	-80.4744	-83.6972	-8.11611	-11.1661	-9.36729	-12.2994	-4.9776	-4.14769	-7.21879	-2.34884	-61.3401	-58.0583	-71.3032	-61.4033
-7.20412	-78.507	-74.8588	-68.4133	-64.8704	11.0899	3.5111	-3.21246	5.95871	-2.63952	-0.528933	9.64066	2.48319	-71.1263	-71.9731	-73.5992	-70.2543
-7.50515	-51.1241	-44.3121	-41.9361	-27.8192	10.4411	12.6401	10.4369	14.5612	8.23781	6.05139	17.9103	13.1625	-73.5444	-74.2732	-78.9789	-78.1363
-7.80618	-17.5485	-12.3415	-0.364635	22.1441	18.9256	9.76704	6.12301	11.9155	16.0272	5.63012	-7.43364	6.55271	-70.4312	-75.179	-77.121	-76.1985
-8.10721	-1.05131	-6.47313	-2.8291	-3.7559	19.7513	11.9619	13.9924	10.875	12.9055	7.18884	8.32628	3.13195	-83.773	-82.9347	-85.1969	-81.5992
-8.40824	7.22675	-4.60267	10.1083	13.8745	12.3242	8.02717	17.2995	8.55798	24.8403	18.875	5.95871	12.5433	-81.8056	-85.0663	-82.0036	-82.2185
-8.70927	12.6612	13.6301	12.1641	10.6054	6.00505	7.72807	1.15196	-1.56106	-1.22825	0.886553	-3.02288	-5.31884	-81.7846	-82.6398	-80.6977	-81.5444
-9.0103	9.8513	4.86339	3.29204	8.05245	-4.85965	-1.29565	-3.37676	-6.99551	-9.32938	-6.83964	-9.2704	-6.70483	-83.2043	-83.2043	-81.3338	-84.3838
-9.31133	3.65855	6.06824	10.4032	-2.29829	-7.91389	-12.4342	-15.4716	-6.0982	-1.30829	-10.471	-13.024	-12.392	-84.0805	-86.1616	-85.3738	-83.6635
-9.61236	19.4943	13.3689	3.22885	6.23675	-6.33411	-10.0119	-6.43522	-11.7307	-9.84334	-10.2815	-3.30935	-1.19455	-82.5218	-83.3475		-80.5376
-9.91339	9.07615	12.7876	4.86339	-4.32463	-2.91757	-8.18772	4.04191	-7.88441	-3.05659	-3.6548	5.71859	-4.63216	-85.2727	-85.7698	-83.457	-85.3191
-10.2144	20.3874	5.38156	-1.69165	-1.53578	0.827575	-0.512082	-8.16666	-5.23458	-2.65638	-5.91284	-0.495231	-10.054	-84.5903	-85.2475	-82.446	-85.7572
-10.5154	20.4801	11.1699	8.9287	0.284129	2.00293	1.1014	-3.30514	-5.67692	-7.53475	-6.52369	0.258853	-10.3025	-82.4291	-85.6055	-84.4007	-86.1069
-10.8165	25.7587	11.7386	2.72331	-0.722719	-1.39676	-5.25143	-1.12714	-6.98709	-0.0276146	5.89131	-0.971272	5.70595	-85.5592	-83.912	-83.1832	-86.3301
-11.1175	21.3605	23.0625	7.69015	5.30995	7.12143	7.18462	3.25412	10.6265	3.99135	1.29519	-0.330933	8.1999	-82.2143	-85.5845	-85.8372	-84.784
-11.4185	14.4516	19.1278	19.3679	16.5327	7.11301	11.3005	5.4279	12.3747	5.0951	7.28573	1.61536	0.562171	-85.2896	-86.2164	-83.495	-86.7935
8 Hour 17-AAG
Conc Log Molarity	Mean	SEM	n
-5.69897	0.0153223	0.0093329	12
-6	0.0358016	0.010924	12
-6.30103	0.0412238	0.0113912	12
-6.60206	0.0814118	0.0151555	12
-6.90309	0.120169	0.0176731	12
-7.20412	0.252003	0.0255318	12
-7.50515	0.530424	0.0334663	12
-7.80618	0.825114	0.0323727	12
-8.10721	0.84753	0.0101927	12
-8.40824	0.905859	0.013968	12
-8.70927	0.952959	0.0228213	12
-9.0103	0.912348	0.0204286	12
-9.31133	0.949729	0.028858	12
-9.61236	0.965162	0.0331713	12
-9.91339	0.982345	0.0361474	12
-10.2144	0.963735	0.0346942	12
-10.5154	0.977953	0.0277688	12
-10.8165	1.01074	0.0332093	12
-11.1175	1.01661	0.0279407	12
-11.4185	1.04234	0.021512	12
HY-14674 Only Titration
Conc Log Molarity	Mean	SEM	n
-5.69897	0.832362	0.03204	6
-6	0.834547	0.0187206	8
-6.30103	0.868181	0.0171736	8
-6.60206	0.821264	0.0139803	7
-6.90309	0.825448	0.0122867	8
-7.20412	0.909287	0.0148764	6
-7.50515	1.00162	0.0109388	6
-7.80618	0.979977	0.0121836	5
-8.10721	0.997688	0.0143508	7
-8.40824	0.994823	0.0128127	5
-8.70927	0.905801	0.015617	8
-9.0103	0.83916	0.00984064	8
-9.31133	0.801109	0.0161453	8
-9.61236	0.826074	0.0131717	8
-9.91339	0.874284	0.0178289	8
-10.2144	0.859745	0.0139354	8
-10.5154	0.862525	0.0158997	8
-10.8165	0.894795	0.0161279	8
-11.1175	0.951678	0.0131715	8
-11.4185	0.963468	0.0146753	8
HY-14674 Titration + 2 uM 17-AAG
Conc Log Molarity	Mean	SEM	n
-5.69897	0.678664	0.023737	2
-6	0.676483	0.0433114	2
-6.30103	0.577312	0.0122566	3
-6.60206	0.367902	0.0329528	4
-6.90309	0.326778	0.0347379	4
-7.20412	0.200837	0.00783776	4
-7.50515	0.137446	0.0135892	4
-7.80618	0.155795	0.0151798	4
-8.10721	0.0663941	0.00755905	4
-8.40824	0.072641	0.00772902	4
-8.70927	0.0920002	0.00440987	4
-9.0103	0.0830408	0.00751373	4
-9.31133	0.0646622	0.00719887	4
-9.61236	0.0952016	0.0100937	3
-9.91339	0.0577082	0.00585217	4
-10.2144	0.0638536	0.00847172	4
-10.5154	0.0621947	0.00948357	4
-10.8165	0.0587158	0.00810313	4
-11.1175	0.0566893	0.00869959	4
-11.4185	0.0472396	0.00748475	4
TAK-285
Conc Log Molarity	8 Hour 17-AAG				TAK-285 Only Titration				TAK-285 Only Titration				TAK-285 Titration + 2 uM 17-AAG
-5.69897	-90.1791	-92.5081	-88.9237	-89.9148	-20.4854	-21.9638	-6.73001	3.95302	-2.65831	-10.7811	-18.338	-25.0939	-28.6577	-31.7218	-36.1734	-45.7415
-6	-87.6477	-90.3195	-88.4199	-90.1997	0.550312	-11.0866	10.9319	4.40727	-8.77411	-12.47	-19.2548	-9.47613	-33.6957	-36.3014	-39.1053	-37.0571
-6.30103	-88.2754	-89.7661	-86.5162	-88.2423	-12.181	-17.4337	-3.18689	9.81279	-8.44788	-17.9334	-20.5143	-9.69086	-38.9484	-43.4413	-42.0373	-40.4598
-6.60206	-79.5828	-85.3145	-85.4921	-86.4253	-1.60116	-16.5871	-8.81541	6.38943	-9.1499	-13.4363	-19.0112	-8.7865	-41.0916	-43.7841	-39.4192	-43.7221
-6.90309	-79.7356	-78.9509	-80.3963	-80.1444	-8.05558	-12.3379	13.1907	-4.20275	8.45006	-13.7295	-24.6727	-7.89866	-51.9275	-53.9096	-56.6103	-52.7492
-7.20412	-67.3181	-65.9141	-63.106	-63.5562	-5.06169	-10.5539	-6.58547	-18.1729	-3.20341	3.29643	-18.2802	-9.05079	-63.6222	-63.8948	-59.8396	-58.6338
-7.50515	-53.4678	-37.7632	-41.6739	-19.2589	10.0193	-1.85306	9.52786	1.0252	10.7419	0.360354	5.81956	-4.60331	-74.3507	-70.6961	-73.8386	-73.6074
-7.80618	-6.36661	-6.91997	-16.4385	-10.7687	16.5604	3.13951	0.996298	-3.39337	-2.23711	-0.118668	3.18494	-5.56962	-76.9523	-78.41	-75.7258	-74.9123
-8.10721	-0.147575	-4.21101	0.376872	-5.30946	-3.66591	-6.84976	-14.894	-0.246683	2.21037	-7.70044	-3.40163	-5.10298	-82.4239	-82.7583		-78.8766
-8.40824	2.44163	2.14017	8.29314	2.09062	-0.399475	12.0923	2.17321	-5.6935	2.78024	5.96409	-0.787648	-3.81045	-84.1665	-83.96	-83.5223	-82.0522
-8.70927	-7.07276	0.975651	11.2994	9.37094	-0.895015	-4.49594	-6.50701	-7.68392	-0.0278192	-3.1456	-6.1973	-2.00172	-83.4975		-84.5795	-85.8183
-9.0103	-8.59655	-5.06582	8.64827	7.78521	8.10318	-8.31161	-0.349921	-0.0815028	11.5348	-2.48488	-0.791778	11.1838	-85.17	-85.0172	-84.0426	-84.5464
-9.31133	4.28751	7.18643	0.558571	37.6746	6.83129	-1.74156	-3.0341	-4.01279	-4.69416	-0.680281	-4.56615	-3.25296	-86.5286	-87.1852	-85.967
-9.61236	7.33096	12.7736	10.7378	-4.16146	11.1177	7.57873	8.45006	-0.663763	5.4603	6.98821	-0.754612		-85.5581	-85.4054	-87.3751	-86.8961
-9.91339	0.467722	13.5583	10.4033	14.4626	9.75085	11.1136	22.2839	14.7723	13.6037	12.7447	5.91041	7.4631	-85.8596		-84.3771	-88.4818
-10.2144	14.0249	3.14777	6.28207	4.26687	-2.57159	2.99911	8.49135	6.54223	-0.60595	3.31295	-1.35752		-84.5299	-85.9629	-86.3304	-86.4336
-10.5154	7.5044	7.41355	5.14645	1.28536	2.37968	9.79215	7.59112	17.2913	-0.292108	3.05279	5.77827	-2.05128	-85.6986	-87.02	-87.2058	-86.8755
-10.8165	11.4852	19.0794	8.44593	11.8032	5.60896	8.50787	12.9058	6.71566	9.13969	5.72045	8.51613	7.26076	-86.4295	-84.7488	-82.6345	-84.8603
-11.1175	8.42528	18.8688	6.79413	19.8351	18.3237	12.6539	5.29099	15.4537	14.7352	15.0903	4.67569	8.26836		-88.1763	-86.8094	-85.3682
-11.4185	2.93304	17.8984	24.6625	12.2451	9.04471	15.9947	15.1357	8.3716	15.7634	12.3194	14.2768	8.61111	-85.7151	-87.8418		-85.426
8 Hour 17-AAG
Conc Log Molarity	Mean	SEM	n
-5.69897	0.0153223	0.0093329	12
-6	0.0358016	0.010924	12
-6.30103	0.0412238	0.0113912	12
-6.60206	0.0814118	0.0151555	12
-6.90309	0.120169	0.0176731	12
-7.20412	0.252003	0.0255318	12
-7.50515	0.530424	0.0334663	12
-7.80618	0.825114	0.0323727	12
-8.10721	0.84753	0.0101927	12
-8.40824	0.905859	0.013968	12
-8.70927	0.952959	0.0228213	12
-9.0103	0.912348	0.0204286	12
-9.31133	0.949729	0.028858	12
-9.61236	0.965162	0.0331713	12
-9.91339	0.982345	0.0361474	12
-10.2144	0.963735	0.0346942	12
-10.5154	0.977953	0.0277688	12
-10.8165	1.01074	0.0332093	12
-11.1175	1.01661	0.0279407	12
-11.4185	1.04234	0.021512	12
TAK-285 Only Titration
Conc Log Molarity	Mean	SEM	n
-5.69897	0.789995	0.0370161	7
-6	0.843535	0.0353581	8
-6.30103	0.800531	0.034717	8
-6.60206	0.811252	0.0289403	8
-6.90309	0.864881	0.03918	7
-7.20412	0.815485	0.0259263	8
-7.50515	0.938797	0.020951	8
-7.80618	0.915703	0.0240189	8
-8.10721	0.850436	0.0182991	8
-8.40824	0.915398	0.019955	8
-8.70927	0.861307	0.00990455	8
-9.0103	0.923503	0.0251997	8
-9.31133	0.881062	0.0133794	8
-9.61236	0.954538	0.0171753	7
-9.91339	1.02205	0.0179157	8
-10.2144	0.924015	0.0156849	7
-10.5154	0.954427	0.0218835	8
-10.8165	0.980469	0.00834328	8
-11.1175	1.01812	0.0180116	8
-11.4185	1.0244	0.0117319	8
TAK-285 Titration + 2 uM 17-AAG
Conc Log Molarity	Mean	SEM	n
-5.69897	0.688946	0.0471386	4
-6	0.633763	0.0132521	4
-6.30103	0.609324	0.0121434	4
-6.60206	0.591625	0.0131392	4
-6.90309	0.418565	0.0118103	4
-7.20412	0.349515	0.0163032	4
-7.50515	0.179771	0.00877515	4
-7.80618	0.147427	0.00832449	4
-8.10721	0.101678	0.0146034	3
-8.40824	0.0718238	0.00521066	4
-8.70927	0.0623266	0.00778424	3
-9.0103	0.0574546	0.0027555	4
-9.31133	0.039041	0.00399544	3
-9.61236	0.0386711	0.00511595	4
-9.91339	0.0367934	0.0117417	3
-10.2144	0.0453003	0.00476019	4
-10.5154	0.0345761	0.00356842	4
-10.8165	0.0543796	0.0079449	4
-11.1175	0.0315817	0.00796287	3
-11.4185	0.0358492	0.00743522	3

## Sheet: Figure 4 B,C,D
Reference	Gene	Description	DMSO_rep1	DMSO_rep2	DMSO_rep3	17AAG_1uM_rep1	17AAG_1uM_rep2	17AAG_1uM_rep3	Combo_rep1	Combo_rep2	Combo_rep3	TAK285_100nM_rep1	TAK285_100nM_rep2	DMSO_ave	DMSO_stdev	DMSO_cv	TAK285_ave	TAK285_stdev	TAK285_cv	17AAG_ave	17AAG_stdev	17AAG_cv	Combo_ave	Combo_stdev	Combo_cv	log2ratio.TAK285.DMSO	pvalue.TAK285.DMSO	log2ratio.17AAG.DMSO	pvalue.17AAG.DMSO	log2ratio.Combo.DMSO	pvalue.Combo.DMSO	log2ratio.17AAG.TAK285	pvalue.17AAG.TAK285	log2ratio.Combo.TAK285	pvalue.Combo.TAK285	log2ratio.Combo.17AAG	pvalue.Combo.17AAG	shortRef1	shortRef2
##A0A059RTF2_HUMAN|##A0A059RTF2			423101	480322	445344	590563	512436	442386	451283	555129	522004	579130	450050	449589	28845.4	0.0641596	514590	91273.6	0.177372	515128	74124.9	0.143896	509472	53045.2	0.104118	0.194816	0.492013	0.196325	0.262142	0.180396	0.181732	0.00150933	0.995114	-0.01442	0.951422	-0.0159293	0.920089	##A0A059RTF2	##A0A059RTF2_HUMAN
##ANK2_HUMAN|##Q01484			185945	220567	453682	210425	74073	498144	443206	231763	795436	244022	129259	286732	145616	0.507849	186641	81149.4	0.43479	260881	216491	0.829847	490135	284752	0.580966	-0.619438	0.398022	-0.136311	0.87319	0.773479	0.351611	0.483126	0.630744	1.39292	0.200105	0.90979	0.333302	##ANK2	##ANK2_HUMAN
##ANK3_HUMAN|##Q12955			1.0177e+06	1.0046e+06	1.00501e+06	1.05118e+06	954709	955341	985424	1.04651e+06	1.04435e+06	948350	996327	1.0091e+06	7448.69	0.00738149	972338	33925.2	0.0348904	987076	55515.3	0.0562421	1.02543e+06	34660.7	0.0338012	-0.0535441	0.361857	-0.031841	0.563929	0.0231505	0.502617	0.0217031	0.737286	0.0766946	0.214059	0.0549915	0.377663	##ANK3	##ANK3_HUMAN
##ARMC2_HUMAN|##Q8NEN0			1.63784e+07	1.50315e+07	1.49928e+07	1.47105e+07	1.61907e+07	1.49545e+07	1.36809e+07	1.36144e+07	1.53997e+07	1.45051e+07	1.3576e+07	1.54675e+07	789034	0.0510123	1.40405e+07	656914	0.0467869	1.52852e+07	793572	0.0519175	1.42317e+07	1.01211e+06	0.0711169	-0.139643	0.128364	-0.0171033	0.791837	-0.120136	0.174881	0.12254	0.164801	0.0195071	0.814666	-0.103033	0.232789	##ARMC2	##ARMC2_HUMAN
##ASH1L_HUMAN|##Q9NR48			221181	219667	189643	255472	259465	277894	255618	266899	253973	203463	243687	210163	17787.7	0.0846372	223575	28442.2	0.127216	264277	11960.6	0.0452576	258830	7036.6	0.0271862	0.0892481	0.628031	0.33054	0.0159736	0.300494	0.0287727	0.241292	0.26717	0.211246	0.321169	-0.0300464	0.542052	##ASH1L	##ASH1L_HUMAN
##B4DK53_HUMAN|##B4DK53			798463	715941	773452	653773	706380	675694	696148	639137	889101	672175	953302	762619	42314.5	0.0554858	812738	198787	0.244589	678616	26425.2	0.0389398	741462	130999	0.176676	0.0918289	0.782289	-0.168368	0.0538138	-0.0405894	0.811161	-0.260197	0.513845	-0.132418	0.708328	0.127778	0.495279	##B4DK53	##B4DK53_HUMAN
##BIRC6_HUMAN|##Q9NR09			1.70922e+06	1.78807e+06	1.48121e+06	1.68062e+06	1.51605e+06	1.64683e+06	1.49353e+06	1.6713e+06	1.6067e+06	1.62526e+06	1.68911e+06	1.6595e+06	159358	0.0960277	1.65718e+06	45148.9	0.0272444	1.6145e+06	86920.6	0.0538375	1.59051e+06	89987.1	0.0565776	-0.00201976	0.982791	-0.0396651	0.695776	-0.0612633	0.558197	-0.0376453	0.525258	-0.0592436	0.355301	-0.0215983	0.75649	##BIRC6	##BIRC6_HUMAN
##C2D2A_HUMAN|##Q9P2K1			2.25561e+06	2.5995e+06	2.25427e+06	2.40631e+06	2.27919e+06	2.60204e+06	2.22104e+06	2.30031e+06	2.34592e+06	2.48839e+06	2.61396e+06	2.3698e+06	198931	0.0839446	2.55118e+06	88795.7	0.0348058	2.42918e+06	162637	0.0669515	2.28909e+06	63192.8	0.0276061	0.1064	0.263936	0.0357066	0.710163	-0.0499885	0.561751	-0.0706937	0.359405	-0.156389	0.0877673	-0.0856951	0.271761	##C2D2A	##C2D2A_HUMAN
##CCD66_HUMAN|##A2RUB6			86746.8	86619.8	87108.6	95899	108628	99208.7	90437.7	107207	109831	89630.4	90331.7	86825.1	253.628	0.00292114	89981	495.921	0.0055114	101245	6604.41	0.0652318	102492	10521.3	0.102655	0.0515093	0.0396198	0.221671	0.0631427	0.239324	0.123084	0.170162	0.096815	0.187815	0.17523	0.0176535	0.871965	##CCD66	##CCD66_HUMAN
##CE295_HUMAN|##Q9C0D2			1.37379e+06	1.70266e+06	1.42839e+06	2.06987e+06	1.47769e+06	1.87902e+06	1.38286e+06	1.72746e+06	2.04702e+06	1.31815e+06	1.99852e+06	1.50162e+06	176241	0.117367	1.65834e+06	481091	0.290105	1.80886e+06	302259	0.167099	1.71912e+06	332158	0.193214	0.143221	0.726059	0.268567	0.219546	0.195152	0.389273	0.125346	0.741384	0.0519315	0.893186	-0.0734148	0.746836	##CE295	##CE295_HUMAN
##CE350_HUMAN|##Q5VT06			1.30622e+06	1.43487e+06	1.30792e+06	1.46527e+06	1.37886e+06	1.54953e+06	1.36529e+06	1.39791e+06	1.43908e+06	1.2917e+06	1.48521e+06	1.34967e+06	73788.5	0.0546715	1.38846e+06	136836	0.0985524	1.46456e+06	85336.4	0.0582678	1.40076e+06	36978.3	0.0263987	0.040876	0.761498	0.117857	0.154021	0.0536055	0.363535	0.0769806	0.574314	0.0127295	0.91993	-0.0642511	0.327964	##CE350	##CE350_HUMAN
##CENPE_HUMAN|##Q02224			485495	572702	537138	634811	599910	603797	570099	617341	563441	596782	580672	531778	43849.7	0.0824587	588727	11391.4	0.0193492	612839	19127	0.0312105	583627	29386.1	0.0503508	0.146773	0.144782	0.204684	0.0680826	0.134221	0.17435	0.0579108	0.175989	-0.0125517	0.80522	-0.0704625	0.233551	##CENPE	##CENPE_HUMAN
##CENPF_HUMAN|##P49454			172679	181018	168674	181352	184413	192304	171037	177843	202801	174625	209411	174124	6297.39	0.0361662	192018	24597.7	0.128101	186023	5650.52	0.0303754	183893	16724.1	0.0909444	0.14113	0.486701	0.0953698	0.0722572	0.0787573	0.424352	-0.0457599	0.789119	-0.0623724	0.730151	-0.0166124	0.850598	##CENPF	##CENPF_HUMAN
##CFA57_HUMAN|##Q96MR6			6.38705e+06	6.42207e+06	5.58594e+06	6.2686e+06	5.68655e+06	5.71063e+06	5.75719e+06	5.74642e+06	5.68309e+06	6.11752e+06	5.94182e+06	6.13168e+06	472953	0.0771326	6.02967e+06	124238	0.0206044	5.88859e+06	329317	0.0559245	5.7289e+06	40036.9	0.00698858	-0.0242049	0.751159	-0.0583604	0.510062	-0.0980252	0.277725	-0.0341555	0.553731	-0.0738203	0.161662	-0.0396648	0.489947	##CFA57	##CFA57_HUMAN
##CHD7_HUMAN|##Q9P2D1			2.38922e+06	2.69601e+06	2.45344e+06	2.76407e+06	2.72652e+06	2.593e+06	2.45365e+06	2.78141e+06	2.82112e+06	2.55244e+06	2670190	2.51289e+06	161804	0.0643895	2.61131e+06	83265	0.0318863	2.69453e+06	89911.3	0.0333681	2.68539e+06	201676	0.0751012	0.0554259	0.439082	0.100685	0.184031	0.0957835	0.314985	0.0452587	0.383063	0.0403575	0.612668	-0.00490118	0.94772	##CHD7	##CHD7_HUMAN
##CLN5_HUMAN|##O75503			1.35393e+06	1.35734e+06	1.35227e+06	1.15775e+06	1.07649e+06	1.13346e+06	1.07445e+06	1.03312e+06	1.0541e+06	1.55314e+06	1.45784e+06	1.35451e+06	2583.78	0.00190753	1.50549e+06	67385.9	0.0447601	1.12257e+06	41711.6	0.0371573	1.05389e+06	20663	0.0196064	0.152459	0.19432	-0.270975	0.0103864	-0.362052	0.0013597	-0.423433	0.0371434	-0.51451	0.0535387	-0.0910766	0.0856583	##CLN5	##CLN5_HUMAN
##CMYA5_HUMAN|##Q8N3K9			1.19674e+06	1.26546e+06	1.20533e+06	1.25542e+06	1.18622e+06	1.13568e+06	1.18213e+06	1.23871e+06	1.20632e+06	1.20631e+06	1.26788e+06	1.22251e+06	37441.4	0.0306267	1.2371e+06	43536.5	0.0351925	1.19244e+06	60115.8	0.0504141	1.20906e+06	28388	0.0234795	0.0171122	0.735765	-0.0359286	0.510251	-0.0159642	0.647751	-0.0530409	0.410075	-0.0330764	0.524225	0.0199644	0.695745	##CMYA5	##CMYA5_HUMAN
##CROCC_HUMAN|##Q5TZA2			489980	568859	543224	601659	522977	653614	525473	573769	644614	552236	595549	534021	40236.8	0.0753468	573893	30626.5	0.0533663	592750	65772.6	0.110962	581285	59925.4	0.103091	0.103884	0.304397	0.150528	0.270847	0.12235	0.328411	0.0466435	0.696251	0.0184655	0.86795	-0.028178	0.83442	##CROCC	##CROCC_HUMAN
##CUL4A_HUMAN|##Q13619			635712	667461	606533	689931	692464	735723	660634	687855	748281	632255	707131	636569	30472.9	0.0478706	669693	52945.1	0.0790588	706039	25737.9	0.0364539	698923	44859.7	0.064184	0.0731828	0.53303	0.149432	0.0407167	0.134817	0.126789	0.0762487	0.500815	0.0616344	0.587709	-0.0146144	0.826143	##CUL4A	##CUL4A_HUMAN
##CUL7_HUMAN|##Q14999			3.15892e+06	3.07463e+06	2.77817e+06	2.92312e+06	4.01113e+06	3.34132e+06	3.20736e+06	3.17108e+06	4.44802e+06	3.46579e+06	3.74428e+06	3.0039e+06	199987	0.0665755	3.60503e+06	196921	0.0546239	3.42519e+06	548832	0.160234	3.60882e+06	726993	0.201449	0.263173	0.0657056	0.189344	0.315006	0.264689	0.28383	-0.073829	0.643581	0.00151612	0.99382	0.0753451	0.745812	##CUL7	##CUL7_HUMAN
##D4YW74_HUMAN|##D4YW74			944610	1.73546e+06	781903	2.11597e+06	1.06936e+06	1.90259e+06	666581	1.96461e+06	2.16617e+06	389987	3.44752e+06	1.15399e+06	510099	0.442029	1.91875e+06	2.162e+06	1.12677	1.69597e+06	553055	0.326099	1.59912e+06	813868	0.508947	0.733536	0.704697	0.55548	0.280608	0.470646	0.475041	-0.178056	0.90833	-0.26289	0.870204	-0.0848332	0.873968	##D4YW74	##D4YW74_HUMAN
##DESP_HUMAN|##P15924			5.43982e+06	2.97769e+06	5.89799e+06	3.22192e+06	5.74043e+06	3.12248e+06	5.72932e+06	3.00245e+06	6.98037e+06	3.19416e+06	6.90157e+06	4.77183e+06	1.57057e+06	0.329134	5.04786e+06	2.62153e+06	0.519335	4.02827e+06	1.4836e+06	0.368297	5.23738e+06	2.03407e+06	0.388376	0.0811294	0.909356	-0.244382	0.583299	0.134302	0.770326	-0.325511	0.68316	0.0531722	0.939736	0.378683	0.456342	##DESP	##DESP_HUMAN
##DYST_HUMAN|##Q03001			7.03137e+06	7.49172e+06	6.69822e+06	7.26117e+06	7.46414e+06	7.09664e+06	6.95178e+06	7.07923e+06	7.58952e+06	6.97434e+06	7.7112e+06	7.07377e+06	398447	0.0563274	7.34277e+06	521033	0.0709587	7.27398e+06	184089	0.0253079	7.20685e+06	337481	0.0468278	0.0538449	0.605054	0.0402662	0.490586	0.0268882	0.682309	-0.0135788	0.883628	-0.0269567	0.782394	-0.013378	0.781476	##DYST	##DYST_HUMAN
##EDEM3_HUMAN|##Q9BZQ6			5.63425e+06	5.39412e+06	5.35948e+06	6.0293e+06	5.83743e+06	6.39808e+06	5.69394e+06	5.91326e+06	6.66566e+06	5.14964e+06	5.82831e+06	5.46262e+06	149645	0.0273944	5.48898e+06	479889	0.0874278	6.08827e+06	284940	0.0468014	6.09095e+06	509647	0.0836728	0.0069443	0.951058	0.15644	0.0429647	0.157075	0.158056	0.149495	0.293036	0.15013	0.293202	0.000634961	0.994135	##EDEM3	##EDEM3_HUMAN
##F179B_HUMAN|##Q9Y4F4			528221	527002	480666	561046	541193	599360	536314	573721	534536	491516	599105	511963	27110.4	0.0529539	545310	76076.6	0.139511	567200	29567.4	0.0521288	548190	22128.4	0.0403662	0.0910379	0.645947	0.147818	0.0760623	0.0986367	0.150297	0.0567799	0.755451	0.00759884	0.966196	-0.0491811	0.426733	##F179B	##F179B_HUMAN
##G6PI_HUMAN|##P06744			127209	109251	119876	124439	121510	124618	127774	120596	142441	97634.7	121474	118779	9029.05	0.0760157	109554	16856.7	0.153866	123522	1744.62	0.0141239	130270	11134.7	0.0854736	-0.116632	0.577939	0.0564956	0.46021	0.133231	0.24018	0.173128	0.448727	0.249863	0.294649	0.0767352	0.404285	##G6PI	##G6PI_HUMAN
##GALT2_HUMAN|##Q10471			6.13281e+06	6.28638e+06	5.62732e+06	6.19698e+06	6.24535e+06	6.33208e+06	6.00867e+06	6.44199e+06	6.21709e+06	6.24575e+06	6.65943e+06	6.0155e+06	344832	0.0573238	6.45259e+06	292513	0.0453327	6.25813e+06	68455.1	0.0109386	6.22258e+06	216714	0.034827	0.101193	0.238787	0.0570468	0.346775	0.0488282	0.436853	-0.0441464	0.516674	-0.052365	0.453877	-0.0082186	0.808056	##GALT2	##GALT2_HUMAN
##H3BTF0_HUMAN|##H3BTF0			1.38099e+07	1.52227e+07	1.41308e+07	1.45835e+07	1.41934e+07	1.66427e+07	1.3813e+07	1.49356e+07	1.4866e+07	1.31648e+07	1.60898e+07	1.43878e+07	740636	0.0514768	1.46273e+07	2.06828e+06	0.141399	1.51399e+07	1.31603e+06	0.0869247	1.45382e+07	629008	0.0432659	0.0238205	0.897719	0.0735086	0.449005	0.0150058	0.802179	0.049688	0.792372	-0.00881475	0.961569	-0.0585028	0.528688	##H3BTF0	##H3BTF0_HUMAN
##HIRA_HUMAN|##P54198			700666	844788	744460	721017	824190	832560	849917	672372	844091	762588	867371	763305	73885.9	0.0967974	814979	74093.2	0.0909142	792589	62124.5	0.0783817	788793	100866	0.127873	0.0945041	0.515978	0.0543133	0.627836	0.0473874	0.743378	-0.0401908	0.758914	-0.0471167	0.761355	-0.0069259	0.958909	##HIRA	##HIRA_HUMAN
##HUWE1_HUMAN|##Q7Z6Z7			97079.2	661614	134392	646931	306863	996413	120610	386415	1.03358e+06	63575.7	1.19397e+06	297695	315715	1.06053	628774	799311	1.27122	650069	344786	0.530384	513535	469573	0.914393	1.07871	0.662507	1.12676	0.26224	0.786627	0.54972	0.0480509	0.976452	-0.292079	0.8762	-0.34013	0.707323	##HUWE1	##HUWE1_HUMAN
##IF172_HUMAN|##Q9UG01			4.43955e+06	4.0367e+06	4.30129e+06	4.53649e+06	4.74413e+06	4.00959e+06	4.37243e+06	4.14366e+06	4.66831e+06	4.49375e+06	4.59622e+06	4.25918e+06	204701	0.048061	4.54498e+06	72455.2	0.0159418	4.43007e+06	378658	0.0854744	4.3948e+06	263042	0.059853	0.0936996	0.125419	0.0567546	0.539934	0.0452221	0.522026	-0.0369449	0.65537	-0.0484775	0.43258	-0.0115325	0.901719	##IF172	##IF172_HUMAN
##IGFN1_HUMAN|##Q86VF2-5			1.04751e+07	8.71437e+06	9.4446e+06	8.57237e+06	9.26634e+06	9.38147e+06	9.38978e+06	9.3501e+06	8.52736e+06	1.00782e+07	7.41265e+06	9.54469e+06	884618	0.0926817	8.74544e+06	1.88485e+06	0.215524	9.07339e+06	437703	0.0482402	9.08908e+06	486864	0.0535659	-0.126167	0.656513	-0.0730558	0.470277	-0.070564	0.489655	0.0531115	0.846887	0.0556034	0.839982	0.00249185	0.96891	##IGFN1	##IGFN1_HUMAN
##IKBZ_HUMAN|##Q9BYH8			6.33364e+06	6.12814e+06	6.00909e+06	6.3316e+06	6.50983e+06	6.82297e+06	6.14381e+06	6.6728e+06	6.80581e+06	6.49086e+06	7.15113e+06	6.15696e+06	164178	0.0266655	6.821e+06	466878	0.0684471	6.5548e+06	248750	0.0379492	6.5408e+06	350182	0.053538	0.147765	0.275165	0.0903343	0.0920482	0.0872505	0.189273	-0.0574307	0.564243	-0.0605145	0.552885	-0.00308381	0.957978	##IKBZ	##IKBZ_HUMAN
##K7EL62_HUMAN|##K7EL62			2.09642e+06	2.49118e+06	2.16931e+06	2.33472e+06	2.00675e+06	2.52064e+06	2.04686e+06	2.41118e+06	2.08426e+06	2.36435e+06	2.36941e+06	2.2523e+06	210062	0.0932654	2.36688e+06	3577.91	0.00151166	2.28737e+06	260198	0.113754	2.18076e+06	200418	0.0919024	0.0715865	0.44452	0.0222894	0.865077	-0.0465682	0.691546	-0.0492972	0.649507	-0.118155	0.248959	-0.0688575	0.605824	##K7EL62	##K7EL62_HUMAN
##KCTD7_HUMAN|##Q96MP8			602114	658021	630042	655359	595480	721413	659136	635922	657113	605707	684236	630059	27953.9	0.0443671	644972	55527.9	0.0860935	657417	62991.5	0.0958166	650724	12858.8	0.0197607	0.0337486	0.772405	0.0613225	0.545039	0.0465579	0.333931	0.027574	0.833662	0.0128094	0.907762	-0.0147646	0.872366	##KCTD7	##KCTD7_HUMAN
##KDM5A_HUMAN|##P29375			2.59733e+06	2.85909e+06	2.40682e+06	2.71337e+06	2.3936e+06	2.87172e+06	2.31099e+06	2.54257e+06	2.34418e+06	2.74975e+06	2.78277e+06	2.62108e+06	227068	0.0866316	2.76626e+06	23345.9	0.00843952	2.65956e+06	243557	0.0915777	2.39925e+06	125229	0.0521951	0.0777762	0.383486	0.0210291	0.851148	-0.127578	0.231813	-0.056747	0.527906	-0.205354	0.0315731	-0.148607	0.198596	##KDM5A	##KDM5A_HUMAN
##KMT2A_HUMAN|##Q03164			706094	682540	592194	652034	458960	599518	483743	661355	464630	761687	636869	660276	60125.7	0.0910614	699278	88259.2	0.126215	570171	99826.8	0.175082	536576	108484	0.202178	0.0827965	0.650123	-0.211675	0.265691	-0.299287	0.178932	-0.294472	0.24252	-0.382083	0.174157	-0.0876115	0.713341	##KMT2A	##KMT2A_HUMAN
##LAMA4_HUMAN|##Q16363			425089	492369	425835	440623	391040	441081	383643	429200	409363	446706	512817	447765	38630.6	0.0862745	479762	46747.9	0.0974398	424248	28759.7	0.0677897	407402	22841.7	0.0560667	0.0995773	0.509572	-0.0778324	0.44896	-0.136288	0.210344	-0.17741	0.307968	-0.235865	0.239665	-0.0584552	0.473525	##LAMA4	##LAMA4_HUMAN
##MDN1_HUMAN|##Q9NU22			2.12688e+07	2.21994e+07	2.18364e+07	2.24557e+07	2.14737e+07	2.23747e+07	2.27586e+07	2.2375e+07	2.24033e+07	2.06274e+07	2.26601e+07	2.17682e+07	469004	0.0215454	2.16437e+07	1.4373e+06	0.0664073	2.21014e+07	545085	0.024663	2.25123e+07	213790	0.00949661	-0.00827327	0.923098	0.0219119	0.468203	0.0484902	0.0938049	0.0301852	0.731762	0.0567635	0.548789	0.0265783	0.322864	##MDN1	##MDN1_HUMAN
##MRRP1_HUMAN|##Q7L0Y3			6.195e+06	6.78589e+06	5.99249e+06	6.6301e+06	6.25553e+06	6.86307e+06	6.1363e+06	6.32456e+06	6.38436e+06	5.80167e+06	6.45276e+06	6.32446e+06	412240	0.0651818	6.12721e+06	460394	0.0751392	6.5829e+06	306510	0.0465616	6.28174e+06	129452	0.0206076	-0.0457107	0.67189	0.0577812	0.436509	-0.00977782	0.877462	0.103492	0.368679	0.0359329	0.718107	-0.067559	0.22508	##MRRP1	##MRRP1_HUMAN
##MYCB2_HUMAN|##O75592			320895	327341	294388	329928	338029	331322	299569	335009	312400	338178	376244	314208	17464.3	0.0555819	357211	26916.5	0.0753518	333093	4331.2	0.013003	315659	17943.2	0.0568435	0.185055	0.216904	0.0842052	0.196722	0.00664773	0.924874	-0.10085	0.422663	-0.178407	0.225034	-0.0775574	0.230497	##MYCB2	##MYCB2_HUMAN
##MYH3_HUMAN|##P11055			76071.2	124769	68038.7	137679	93910.5	165538	85443.1	137617	91225.6	129136	89355.2	89626.3	30698.3	0.342514	109246	28129.2	0.257486	132376	36107.1	0.272762	104762	28599.7	0.272998	0.285581	0.52564	0.562649	0.195056	0.225119	0.566117	0.277067	0.485718	-0.060462	0.876359	-0.337529	0.360583	##MYH3	##MYH3_HUMAN
##MYO10_HUMAN|##Q9HD67			476185	499694	485287	528782	523032	575474	499507	477400	549072	359094	544609	487055	11854.1	0.0243383	451852	131179	0.290315	542430	28761.8	0.053024	508660	36701.9	0.0721541	-0.108237	0.769119	0.15535	0.063242	0.0626146	0.418891	0.263587	0.50468	0.170852	0.649463	-0.092735	0.281598	##MYO10	##MYO10_HUMAN
##NEBU_HUMAN|##P20929			161902	179182	179610	161003	173759	213471	178384	168341	182961	196048	225839	173565	10102.1	0.0582039	210944	21065.1	0.0998615	182744	27363.7	0.149738	176562	7478.25	0.0423547	0.281385	0.206699	0.0743534	0.62992	0.024705	0.702421	-0.207032	0.291723	-0.25668	0.239738	-0.0496484	0.737906	##NEBU	##NEBU_HUMAN
##NLRC3_HUMAN|##Q7RTR2			9.13745e+06	7.10675e+06	7.62684e+06	6.26946e+06	1.02233e+07	7.21833e+06	8.08204e+06	6.00133e+06	1.09967e+07	7.84778e+06	1.0567e+07	7.95701e+06	1.05484e+06	0.132568	9.20738e+06	1.92276e+06	0.208828	7.9037e+06	2.06411e+06	0.261157	8.36001e+06	2.50924e+06	0.300147	0.210563	0.519381	-0.00969886	0.970744	0.0712775	0.81598	-0.220262	0.534301	-0.139286	0.700664	0.0809764	0.820199	##NLRC3	##NLRC3_HUMAN
##NOL8_HUMAN|##Q76FK4			231745	280828	229777	282874	267924	329966	247836	282932	309457	227062	298136	247450	28922.7	0.116883	262599	50256.7	0.191382	293588	32378.7	0.110286	280075	30909.3	0.110361	0.0857264	0.7485	0.246656	0.140395	0.178677	0.253104	0.160929	0.539381	0.0929506	0.714716	-0.0679789	0.628755	##NOL8	##NOL8_HUMAN
##P78409_HUMAN|##P78409			4.33204e+06	4.59166e+06	4.17194e+06	5.0487e+06	4.57066e+06	4.9617e+06	4.25143e+06	5.1053e+06	4.76645e+06	4.33323e+06	4.18104e+06	4.36521e+06	211814	0.0485232	4.25713e+06	107611	0.0252777	4.86035e+06	254624	0.0523879	4.70773e+06	429953	0.0913293	-0.0361689	0.50818	0.15501	0.0627247	0.108979	0.306101	0.191178	0.0396562	0.145148	0.205669	-0.0460309	0.630807	##P78409	##P78409_HUMAN
##PAR14_HUMAN|##Q460N5			621405	817570	598605	843309	689515	824989	645821	814100	675864	724331	686900	679193	120379	0.177238	705616	26467.2	0.0375094	785938	84005.1	0.106885	711928	89749.5	0.126065	0.0550601	0.744909	0.210592	0.283808	0.0679096	0.726383	0.155532	0.236358	0.0128495	0.917428	-0.142683	0.356168	##PAR14	##PAR14_HUMAN
##PCX1_HUMAN|##Q96RV3			7593.36	7090.41	6621.45	7552.04	8304.06	6941.27	5594.79	5775.85	7153.96	8808.6	8673.5	7101.74	486.054	0.0684416	8741.05	95.5304	0.0109289	7599.12	682.61	0.0898275	6174.87	852.735	0.138098	0.299634	0.0231704	0.0976602	0.367752	-0.201765	0.195409	-0.201974	0.097414	-0.501399	0.032876	-0.299425	0.0900353	##PCX1	##PCX1_HUMAN
##PERQ2_HUMAN|##Q6Y7W6			1.28504e+06	2.10674e+06	1.67729e+06	1.83538e+06	2.12781e+06	2.03557e+06	1.6838e+06	1.63452e+06	2.8189e+06	1.25999e+06	2.12879e+06	1.68969e+06	410993	0.243235	1.69439e+06	614337	0.362571	1.99959e+06	149502	0.0747663	2.04574e+06	670033	0.327526	0.0040055	0.993466	0.242942	0.321925	0.275864	0.484895	0.238937	0.608853	0.271859	0.597162	0.0329222	0.917075	##PERQ2	##PERQ2_HUMAN
##RAD50_HUMAN|##Q92878			835350	854924	888638	1.1404e+06	1.12351e+06	768873	940854	1.00882e+06	1.15074e+06	1.05187e+06	1018447	859637	26954.7	0.0313559	1.03516e+06	23630.2	0.0228277	1.01093e+06	209796	0.207528	1.03347e+06	107093	0.103625	0.268048	0.00807725	0.23388	0.337641	0.2657	0.0987999	-0.0341685	0.86065	-0.00234795	0.981156	0.0318205	0.878952	##RAD50	##RAD50_HUMAN
##RBGPR_HUMAN|##Q9H2M9			1.71028e+06	1.74913e+06	1.75899e+06	1.74747e+06	1.78121e+06	1.68805e+06	1.85342e+06	1.81878e+06	1.79784e+06	1.5191e+06	1.69887e+06	1.73946e+06	25751.2	0.0148041	1.60899e+06	127119	0.0790055	1.73891e+06	47163.8	0.0271226	1.82335e+06	28068.2	0.0153938	-0.112491	0.379051	-0.000460212	0.986823	0.0679465	0.0191287	0.112031	0.370936	0.180438	0.24397	0.0684067	0.0696328	##RBGPR	##RBGPR_HUMAN
##RBM15_HUMAN|##Q96T37			2.55559e+06	2.92717e+06	2.93864e+06	2.78898e+06	3.3894e+06	2.87681e+06	3.0436e+06	2.803e+06	3.16124e+06	2.48802e+06	2.74576e+06	2.80713e+06	217917	0.0776298	2.61689e+06	182248	0.0696429	3.0184e+06	324285	0.107436	3.00261e+06	182607	0.0608159	-0.101243	0.378275	0.104685	0.408984	0.0971215	0.301399	0.205928	0.175544	0.198365	0.130994	-0.00756347	0.94586	##RBM15	##RBM15_HUMAN
##SACS_HUMAN|##Q9NZJ4			21229.4	151450	37028.3	141042	83518.7	235906	41123	105356	259537	18905	355436	69902.6	71062.7	1.0166	187171	237964	1.27137	153489	76952.4	0.501354	135339	112252	0.829412	1.42094	0.610946	1.13472	0.23951	0.953157	0.449791	-0.286218	0.875191	-0.467779	0.812707	-0.181561	0.830045	##SACS	##SACS_HUMAN
##SEM3D_HUMAN|##O95025			972193	929839	750005	903191	1.00884e+06	849390	838154	921840	726214	905960	998236	884012	117970	0.133449	952098	65248.4	0.0685312	920473	81116	0.0881243	828736	98152.5	0.118436	0.107044	0.468658	0.0583084	0.684682	-0.0931541	0.567578	-0.0487352	0.666822	-0.200198	0.191712	-0.151462	0.282378	##SEM3D	##SEM3D_HUMAN
##SI1L3_HUMAN|##O60292			1.20427e+06	1.28362e+06	1.25492e+06	1.10834e+06	1.24111e+06	1.23509e+06	1.293e+06	1.26299e+06	1.18868e+06	1.15935e+06	1.11247e+06	1.2476e+06	40177.9	0.0322041	1.13591e+06	33147.8	0.0291818	1.19485e+06	74976	0.0627494	1.24822e+06	53705.8	0.0430258	-0.135313	0.0516341	-0.0623314	0.360026	0.000717931	0.988031	0.0729814	0.321093	0.136031	0.0633483	0.0630493	0.378283	##SI1L3	##SI1L3_HUMAN
##SOGA1_HUMAN|##O94964			1.33745e+06	1.28772e+06	1.26101e+06	1.18185e+06	1.18426e+06	1.02691e+06	1.33644e+06	1.40905e+06	819537	1.53349e+06	603492	1.29539e+06	38791.6	0.0299458	1.06849e+06	657604	0.615453	1.13101e+06	90157.2	0.0797142	1.18834e+06	321451	0.270504	-0.277818	0.710981	-0.195782	0.070417	-0.124439	0.623233	0.0820355	0.915031	0.153378	0.842459	0.0713428	0.790752	##SOGA1	##SOGA1_HUMAN
##SPAT4_HUMAN|##Q8NEY3			455987	445521	488182	511770	520682	461048	423229	503979	467491	453450	493345	463230	22233.8	0.0479974	473397	28209.6	0.0595897	497833	32166.9	0.0646137	464900	40437.4	0.0869808	0.0313227	0.713073	0.103934	0.208772	0.00519106	0.953841	0.0726112	0.446864	-0.0261316	0.800552	-0.0987428	0.334449	##SPAT4	##SPAT4_HUMAN
##SPRL1_HUMAN|##Q14515			5.60306e+06	7.14375e+06	4.70363e+06	5.57968e+06	4.67895e+06	5.77646e+06	4.46006e+06	5.64786e+06	3.79224e+06	5.17293e+06	4.47511e+06	5.81681e+06	1.23402e+06	0.212148	4.82402e+06	493435	0.102287	5.34503e+06	585173	0.10948	4.63339e+06	939874	0.202848	-0.269993	0.306433	-0.12203	0.593735	-0.328161	0.261471	0.147964	0.372493	-0.0581671	0.787027	-0.206131	0.339061	##SPRL1	##SPRL1_HUMAN
##SYNE1_HUMAN|##Q8NF91			1.46689e+06	1.50722e+06	1.45122e+06	1.43884e+06	1.47445e+06	1.39643e+06	1.40833e+06	1.46902e+06	1.56735e+06	1.28317e+06	1.43367e+06	1.47511e+06	28891	0.0195857	1.35842e+06	106418	0.0783397	1.43657e+06	39056.4	0.0271872	1.48157e+06	80251.2	0.0541664	-0.118897	0.355371	-0.0381925	0.247089	0.00630188	0.905453	0.0807045	0.480274	0.125199	0.312384	0.0444944	0.448882	##SYNE1	##SYNE1_HUMAN
##SYNE2_HUMAN|##Q8WXH0			1.09518e+06	1.19491e+06	1.13272e+06	1.2568e+06	1.24567e+06	1.17777e+06	1.15722e+06	1.24303e+06	1.33828e+06	1.07413e+06	1.37739e+06	1.14094e+06	50369.6	0.0441476	1.22576e+06	214438	0.174943	1.22674e+06	42779.9	0.0348727	1.24618e+06	90570.8	0.0726787	0.103455	0.675009	0.104618	0.089498	0.127296	0.173022	0.00116239	0.995865	0.0238407	0.916115	0.0226783	0.760017	##SYNE2	##SYNE2_HUMAN
##T229A_HUMAN|##B2RXF0			10912.3	13896.8	15720.9	12992.9	10150.6	13146.8	9139.33	11817.5	12858.3	10687.4	10173.9	13510	2427.56	0.179686	10430.7	363.129	0.0348136	12096.8	1687.18	0.139474	11271.7	1918.61	0.170215	-0.373198	0.155327	-0.159408	0.459457	-0.261325	0.281832	0.213791	0.225236	0.111874	0.530164	-0.101917	0.606227	##T229A	##T229A_HUMAN
##TAU_HUMAN|##P10636			764679	682700	716240	683512	746158	723819	733823	686301	874321	691733	920556	721206	41214.5	0.0571466	806145	161803	0.200712	717830	31749.6	0.04423	764815	97766.5	0.12783	0.160627	0.591782	-0.00676988	0.916251	0.0846992	0.533276	-0.167397	0.580257	-0.0759282	0.785346	0.0914691	0.4988	##TAU	##TAU_HUMAN
##TBCC_HUMAN|##Q15814			142129	143308	145940	163722	96655.8	135528	142623	177025	168139	163275	168035	143792	1951.39	0.0135709	165655	3365.74	0.0203178	131969	33674.7	0.255172	162596	17858.4	0.109833	0.204196	0.0332265	-0.12379	0.605153	0.177301	0.208579	-0.327986	0.22399	-0.0268944	0.797417	0.301091	0.257062	##TBCC	##TBCC_HUMAN
##TEN3_HUMAN|##Q9P273			36716.5	33616.9	35404.9	39768.6	44472.8	30280.8	32994.4	30673.6	58658.1	39039	32726.8	35246.1	1555.91	0.0441442	35882.9	4463.37	0.124387	38174	7229.08	0.189372	40775.4	15530.3	0.380875	0.0258322	0.874408	0.115129	0.558369	0.210234	0.600896	0.0892964	0.691212	0.184402	0.649502	0.0951052	0.810525	##TEN3	##TEN3_HUMAN
##TITIN_HUMAN|##Q8WZ42			5.64211e+06	6.06489e+06	6.07384e+06	6.5204e+06	6.6006e+06	6.21042e+06	6.33937e+06	6.71673e+06	6.79954e+06	6.09995e+06	6.5494e+06	5.92695e+06	246715	0.041626	6.32467e+06	317807	0.0502487	6.44381e+06	206059	0.0319778	6.61855e+06	245296	0.0370619	0.093701	0.285258	0.120624	0.0513428	0.159225	0.0262202	0.0269231	0.696004	0.0655235	0.394003	0.0386004	0.399773	##TITIN	##TITIN_HUMAN
##TRIPB_HUMAN|##Q15643			5.75077e+06	6.01914e+06	5.8757e+06	5.56262e+06	5.99781e+06	6.39888e+06	5.66577e+06	6.08929e+06	6.0694e+06	6.07494e+06	5614446	5.88187e+06	134294	0.0228318	5.84469e+06	325620	0.055712	5.98644e+06	418247	0.0698657	5.94149e+06	238985	0.0402232	-0.00914675	0.899577	0.0254232	0.713986	0.0145494	0.730371	0.03457	0.702014	0.0236961	0.75749	-0.0108738	0.881328	##TRIPB	##TRIPB_HUMAN
##UBP29_HUMAN|##Q9HBJ7			550808	414117	515330	361520	468261	372627	479999	383991	542846	394388	634601	493418	70930.8	0.143754	514495	169856	0.330142	400803	58684.1	0.146416	468945	80002.1	0.1706	0.0603445	0.891036	-0.299918	0.158888	-0.0733912	0.712285	-0.360263	0.511892	-0.133736	0.772084	0.226527	0.305457	##UBP29	##UBP29_HUMAN
##UBR4_HUMAN|##Q5T4S7			2.44092e+06	2.25711e+06	2.30624e+06	2.46134e+06	2.66851e+06	3.0315e+06	2.28086e+06	2.33314e+06	2.72202e+06	2.65809e+06	3.25499e+06	2.33476e+06	95166.7	0.0407609	2.95654e+06	422076	0.14276	2.72045e+06	288603	0.106086	2.44534e+06	241037	0.0985699	0.340637	0.276379	0.220573	0.136138	0.0667631	0.520671	-0.120064	0.574341	-0.273874	0.304106	-0.15381	0.275844	##UBR4	##UBR4_HUMAN
##VAT1_HUMAN|##Q99536			2.33577e+06	2.82326e+06	2.2946e+06	2.86817e+06	2.46276e+06	3.03077e+06	2.25215e+06	3.08097e+06	2.31685e+06	2.85755e+06	2.4247e+06	2.48454e+06	294059	0.118356	2.64113e+06	306071	0.115887	2.78723e+06	292527	0.104953	2.54999e+06	460978	0.180777	0.0881748	0.62208	0.165853	0.274881	0.0375102	0.847586	0.0776777	0.643811	-0.0506646	0.80799	-0.128342	0.500569	##VAT1	##VAT1_HUMAN
##VP13C_HUMAN|##Q709C8			2.11953e+06	2.03646e+06	2.02563e+06	2.39566e+06	2.2334e+06	2.29409e+06	2.11167e+06	2.31053e+06	2.46766e+06	2.08263e+06	2.36081e+06	2.06054e+06	51371.3	0.024931	2.22172e+06	196704	0.0885365	2.30772e+06	81986.2	0.035527	2.29662e+06	178403	0.0776806	0.108656	0.447646	0.163444	0.0168387	0.15649	0.140319	0.054788	0.64701	0.0478339	0.705884	-0.00695411	0.928579	##VP13C	##VP13C_HUMAN
1433B_HUMAN|P31946	YWHAB	14-3-3 protein beta/alpha	1.75483e+08	1.6878e+08	1.63923e+08	1.70939e+08	1.71961e+08	1.69634e+08	1.71231e+08	1.6688e+08	1.70526e+08	1.56552e+08	1.64558e+08	1.69395e+08	5.80439e+06	0.0342654	1.60555e+08	5.66095e+06	0.0352587	1.70845e+08	1.16632e+06	0.00682679	1.69546e+08	2.33507e+06	0.0137725	-0.0773274	0.214844	0.0122923	0.710039	0.00128228	0.969696	0.0896197	0.228237	0.0786097	0.240688	-0.0110101	0.453316	1433B	1433B_HUMAN
1433E_HUMAN|P62258	YWHAE	14-3-3 protein epsilon	7.81131e+07	7.9315e+07	7.54153e+07	8.46005e+07	8.28711e+07	7.79972e+07	7.92577e+07	7.94392e+07	7.87176e+07	7.74662e+07	7.59234e+07	7.76145e+07	1.99707e+06	0.0257307	7.66948e+07	1.09088e+06	0.0142237	8.18229e+07	3.42418e+06	0.0418486	7.91382e+07	375342	0.00474286	-0.017197	0.554864	0.0761797	0.156915	0.0280486	0.316257	0.0933766	0.110083	0.0452456	0.173219	-0.048131	0.30687	1433E	1433E_HUMAN
1433F_HUMAN|Q04917	YWHAH	14-3-3 protein eta	8.41556e+06	8.75556e+06	7.69474e+06	8.48638e+06	8.33891e+06	8.86854e+06	7.87888e+06	8.97197e+06	8.06383e+06	8.03098e+06	7.76103e+06	8.28862e+06	541683	0.0653527	7.89601e+06	190885	0.0241749	8.56461e+06	273343	0.0319154	8.3049e+06	585059	0.0704474	-0.0700085	0.342941	0.0472554	0.489066	0.00282988	0.973501	0.117264	0.0510509	0.0728383	0.35528	-0.0444256	0.538865	1433F	1433F_HUMAN
1433G_HUMAN|P61981	YWHAG	14-3-3 protein gamma	3.74656e+07	3.3233e+07	3.28354e+07	3.55313e+07	3.68767e+07	3.24444e+07	3.77858e+07	3.59616e+07	3.08133e+07	3.63219e+07	2.68205e+07	3.45113e+07	2.56615e+06	0.0743569	3.15712e+07	6.71855e+06	0.212806	3.49508e+07	2.27243e+06	0.065018	3.48536e+07	3.61588e+06	0.103745	-0.128461	0.646514	0.0182555	0.835288	0.0142365	0.900767	0.146717	0.60441	0.142698	0.614647	-0.00401895	0.97077	1433G	1433G_HUMAN
1433S_HUMAN|P31947	SFN	14-3-3 protein sigma	2.26101e+07	2.3015e+07	2.17552e+07	2.23438e+07	2.41406e+07	2.31408e+07	2.23159e+07	2.28765e+07	2.23007e+07	2.26781e+07	22597982	2.24601e+07	643161	0.0286357	2.26381e+07	56681.2	0.0025038	2.32084e+07	900287	0.0387914	2.24977e+07	328136	0.0145853	0.0113862	0.679766	0.047282	0.312729	0.00241183	0.933896	0.0358958	0.386994	-0.00897435	0.538507	-0.0448701	0.304201	1433S	1433S_HUMAN
1433T_HUMAN|P27348	YWHAQ	14-3-3 protein theta	1.96176e+07	1.99373e+07	1.85254e+07	2.03342e+07	1.95832e+07	1.84616e+07	1.93338e+07	1.98897e+07	2.04512e+07	1.75016e+07	1.92629e+07	1.93601e+07	740345	0.0382408	1.83822e+07	1.24549e+06	0.0677552	1.94597e+07	942392	0.048428	1.98915e+07	558714	0.028088	-0.0747708	0.452609	0.00740355	0.892864	0.0390712	0.381046	0.0821743	0.418603	0.113842	0.312587	0.0316676	0.540248	1433T	1433T_HUMAN
1433Z_HUMAN|P63104	YWHAZ	14-3-3 protein zeta/delta	4.78468e+07	4.86913e+07	4.72182e+07	5.27751e+07	5.44135e+07	5.53813e+07	4.7266e+07	5.15017e+07	5.02337e+07	4.97483e+07	4.7164e+07	4.79187e+07	739200	0.0154261	4.84562e+07	1.8274e+06	0.0377124	5.419e+07	1.31737e+06	0.0243103	4.96671e+07	2.17393e+06	0.0437699	0.0160903	0.750702	0.177435	0.00472269	0.0517008	0.296703	0.161345	0.0789842	0.0356106	0.556027	-0.125735	0.0477518	1433Z	1433Z_HUMAN
1A01_HUMAN|P30443	HLA-A	HLA class I histocompatibility antigen, A-1 alpha chain	585687	691062	619671	829897	731242	805473	758244	728904	738661	638181	609377	632140	53782.5	0.0850801	623779	20367.2	0.0326513	788871	51380.2	0.0651313	741936	14941.8	0.020139	-0.0192089	0.824373	0.319546	0.0218561	0.231052	0.0623793	0.338755	0.0188462	0.250261	0.0282034	-0.0884937	0.250452	1A01	1A01_HUMAN
1A02_HUMAN|P01892	HLA-A	HLA class I histocompatibility antigen, A-2 alpha chain	719670	670344	719159	1.00211e+06	1.02077e+06	997831	983779	907354	1.05437e+06	881607	919490	703058	28332.1	0.0402984	900549	26787.7	0.0297459	1.0069e+06	12195.6	0.012112	981835	73528.9	0.0748892	0.357161	0.00921501	0.518211	0.000765771	0.481838	0.0133371	0.16105	0.080193	0.124677	0.19009	-0.0363727	0.61641	1A02	1A02_HUMAN
2A5A_HUMAN|Q15172	PPP2R5A	Serine/threonine-protein phosphatase 2A 56 kDa regulatory subunit alpha isoform	978143	946484	901007	908559	988926	965650	965714	937487	946428	924469	874186	941878	38773.5	0.0411662	899328	35555.4	0.0395355	954378	41352.2	0.043329	949876	14425.8	0.015187	-0.0666933	0.313298	0.0190207	0.722009	0.0121994	0.763396	0.085714	0.225269	0.0788927	0.270329	-0.00682133	0.872212	2A5A	2A5A_HUMAN
2A5B_HUMAN|Q15173	PPP2R5B	Serine/threonine-protein phosphatase 2A 56 kDa regulatory subunit beta isoform	288234	186974	259420	198359	277010	136517	267095	231072	153671	359568	88720.2	244876	52173.4	0.21306	224144	191518	0.854443	203962	70413.8	0.345229	217279	57955.8	0.266734	-0.127625	0.903834	-0.26375	0.467661	-0.172501	0.573382	-0.136125	0.906876	-0.0448764	0.968009	0.0912486	0.813232	2A5B	2A5B_HUMAN
2A5D_HUMAN|Q14738	PPP2R5D	Serine/threonine-protein phosphatase 2A 56 kDa regulatory subunit delta isoform	4.10604e+06	4.02661e+06	3.84474e+06	3.78276e+06	3.857e+06	3.83106e+06	4.06689e+06	3.95046e+06	3.72493e+06	4.21246e+06	3.68573e+06	3.99246e+06	133955	0.033552	3.94909e+06	372452	0.0943133	3.82361e+06	37675.4	0.00985338	3.91409e+06	173852	0.044417	-0.0157578	0.897179	-0.0623454	0.152755	-0.0286011	0.571779	-0.0465876	0.716913	-0.0128433	0.917589	0.0337442	0.46428	2A5D	2A5D_HUMAN
2A5E_HUMAN|Q16537	PPP2R5E	Serine/threonine-protein phosphatase 2A 56 kDa regulatory subunit epsilon isoform	5.91304e+06	6.56308e+06	5.83907e+06	6.21406e+06	5.67603e+06	6.55163e+06	5.55676e+06	6.34866e+06	5.70101e+06	5.75634e+06	5.7912e+06	6.10506e+06	398371	0.0652525	5.77377e+06	24648.8	0.00426911	6.14724e+06	441610	0.0718387	5.86881e+06	421774	0.0718671	-0.0804932	0.286114	0.00993261	0.908225	-0.0569378	0.51964	0.0904258	0.280301	0.0235555	0.734252	-0.0668704	0.473961	2A5E	2A5E_HUMAN
2A5G_HUMAN|Q13362	PPP2R5C	Serine/threonine-protein phosphatase 2A 56 kDa regulatory subunit gamma isoform	310197	302342	340894	277364	352364	324436	349685	336168	353048	350567	338906	317811	20372.5	0.0641027	344736	8245.8	0.0239192	318055	37905	0.119178	346300	8934.58	0.0258001	0.117325	0.140194	0.00110611	0.992776	0.123855	0.121602	-0.116218	0.347412	0.00653056	0.856355	0.122749	0.324963	2A5G	2A5G_HUMAN
2AAA_HUMAN|P30153	PPP2R1A	Serine/threonine-protein phosphatase 2A 65 kDa regulatory subunit A alpha isoform	3.61815e+07	3.4795e+07	3.52999e+07	3.48443e+07	3.68832e+07	3.49206e+07	3.54121e+07	3.45146e+07	3.62482e+07	3.09361e+07	36029342	3.54255e+07	701705	0.0198079	3.34827e+07	3.60146e+06	0.107562	3.55494e+07	1.15574e+06	0.0325109	3.53916e+07	866972	0.0244965	-0.0813694	0.583941	0.0050376	0.883106	-0.00137768	0.960745	0.086407	0.562843	0.0799917	0.588922	-0.00641528	0.859912	2AAA	2AAA_HUMAN
2AAB_HUMAN|P30154	PPP2R1B	Serine/threonine-protein phosphatase 2A 65 kDa regulatory subunit A beta isoform	294761	322088	302062	249179	274303	298516	258642	268469	314117	304552	348780	306304	14148.8	0.046192	326666	31274.1	0.0957372	274000	24670.1	0.0900369	280409	29602.4	0.105569	0.0928531	0.51935	-0.160789	0.138398	-0.127429	0.268898	-0.253642	0.19393	-0.220283	0.230223	0.0333593	0.788028	2AAB	2AAB_HUMAN
2ABA_HUMAN|P63151	PPP2R2A	Serine/threonine-protein phosphatase 2A 55 kDa regulatory subunit B alpha isoform	7.01785e+06	7.39637e+06	6.63799e+06	7.40137e+06	7.24787e+06	7.78581e+06	6.77571e+06	7.37843e+06	7.41355e+06	6.90398e+06	7.326e+06	7.0174e+06	379191	0.0540359	7.11499e+06	298410	0.041941	7.47835e+06	277110	0.037055	7.18923e+06	358550	0.0498732	0.0199243	0.771231	0.091783	0.170927	0.0349003	0.599077	0.0718587	0.2967	0.014976	0.819993	-0.0568827	0.334757	2ABA	2ABA_HUMAN
2ABD_HUMAN|Q66LE6	PPP2R2D	Serine/threonine-protein phosphatase 2A 55 kDa regulatory subunit B delta isoform	197361	209358	201192	201041	213713	218973	198280	199233	211851	222980	226256	202637	6127.88	0.0302407	224618	2316.67	0.0103138	211242	9217.99	0.0436371	203121	7575	0.037293	0.148576	0.0145534	0.0600026	0.259142	0.00344515	0.935678	-0.0885729	0.119213	-0.14513	0.0283377	-0.0565575	0.306028	2ABD	2ABD_HUMAN
3BP1_HUMAN|Q9Y3L3	SH3BP1	SH3 domain-binding protein 1	893803	883513	834879	798558	789315	822321	801872	836513	877916	840813	855823	870732	31472.9	0.0361453	848318	10614.3	0.0125121	803398	17027.3	0.021194	838767	38072	0.0453905	-0.0376228	0.348651	-0.116113	0.0454524	-0.0539577	0.327164	-0.07849	0.036272	-0.0163349	0.714454	0.0621551	0.245401	3BP1	3BP1_HUMAN
3BP2_HUMAN|P78314	SH3BP2	SH3 domain-binding protein 2	79081.4	84223.6	66936.8	79869.3	96367.4	78363	76875.6	77658.9	86064.2	83108	72175.5	76747.3	8876.61	0.11566	77641.7	7730.43	0.0995654	84866.6	9988.45	0.117696	80199.6	5094.04	0.0635171	0.0167169	0.913755	0.145081	0.352748	0.0634786	0.597832	0.128364	0.435566	0.0467617	0.72889	-0.081602	0.523458	3BP2	3BP2_HUMAN
3BP5_HUMAN|O60239	SH3BP5	SH3 domain-binding protein 5	356289	377266	359805	462695	434112	435395	390998	440749	477462	313723	384525	364453	11234.5	0.0308256	349124	50064.4	0.1434	444067	16144.7	0.0363563	436403	43395.6	0.0994392	-0.0619943	0.740059	0.285044	0.00329935	0.259926	0.0946241	0.347038	0.208749	0.321921	0.181722	-0.0251174	0.796065	3BP5	3BP5_HUMAN
3BP5L_HUMAN|Q7L8J4	SH3BP5L	SH3 domain-binding protein 5-like	224328	226752	221683	232934	218017	274870	217569	236153	210128	204828	225216	224254	2535.68	0.0113072	215022	14416.4	0.0670462	241940	29477.1	0.121836	221284	13404.2	0.0605748	-0.060648	0.52989	0.109516	0.407909	-0.019239	0.740149	0.170164	0.2697	0.041409	0.670452	-0.128755	0.3552	3BP5L	3BP5L_HUMAN
3HIDH_HUMAN|P31937	HIBADH	3-hydroxyisobutyrate dehydrogenase, mitochondrial	1.90904e+06	1.84881e+06	1.80752e+06	1.82846e+06	1.99403e+06	1.86677e+06	2.13813e+06	1.92898e+06	1.76024e+06	1.7207e+06	1.64055e+06	1.85512e+06	51051.9	0.0275194	1.68062e+06	56673.4	0.0337217	1.89642e+06	86676.2	0.0457052	1.94245e+06	189308	0.0974585	-0.14252	0.0689405	0.0317612	0.524885	0.0663627	0.512124	0.174281	0.0445062	0.208882	0.128321	0.0346016	0.728935	3HIDH	3HIDH_HUMAN
3MG_HUMAN|P29372	MPG	DNA-3-methyladenine glycosylase	362693	349207	376326	266808	270662	291605	272443	264115	298768	362319	400592	362742	13559.5	0.0373806	381456	27063.3	0.0709475	276359	13343.8	0.0482843	278442	18088.5	0.0649633	0.0725706	0.498161	-0.392403	0.00141399	-0.38157	0.00382611	-0.464974	0.0783098	-0.45414	0.0625192	0.0108336	0.880898	3MG	3MG_HUMAN
41_HUMAN|P11171	EPB41	Protein 4.1	5.46227e+06	5.55711e+06	5.34908e+06	5.51699e+06	5.6726e+06	5.6622e+06	5.54998e+06	5.68335e+06	5.83277e+06	5.54704e+06	5.88706e+06	5.45615e+06	104150	0.0190886	5.71705e+06	240427	0.0420543	5.61726e+06	86997.7	0.0154876	5.6887e+06	141469	0.0248685	0.0673865	0.347957	0.0419827	0.111124	0.0602147	0.089447	-0.0254038	0.661739	-0.00717185	0.898451	0.0182319	0.505448	41	41_HUMAN
4EBP1_HUMAN|Q13541	EIF4EBP1	Eukaryotic translation initiation factor 4E-binding protein 1	4.12517e+06	4.06296e+06	3.31974e+06	5.06813e+06	5.27288e+06	5.29099e+06	4.97165e+06	4.73134e+06	5.33125e+06	3.91571e+06	4.28495e+06	3.83596e+06	448137	0.116825	4.10033e+06	261092	0.0636758	5.21066e+06	123774	0.023754	5.01141e+06	301922	0.0602468	0.0961543	0.466561	0.44188	0.0266552	0.38563	0.024895	0.345726	0.0716361	0.289476	0.0477687	-0.0562499	0.37687	4EBP1	4EBP1_HUMAN
4EBP2_HUMAN|Q13542	EIF4EBP2	Eukaryotic translation initiation factor 4E-binding protein 2	734790	675283	757595	689780	683099	683525	705747	581154	723262	631397	771833	722556	42498.2	0.0588165	701615	99303.1	0.141535	685468	3740.43	0.00545675	670054	77486.3	0.115642	-0.0424298	0.817735	-0.0760194	0.26927	-0.108831	0.376909	-0.0335896	0.856121	-0.0664016	0.744124	-0.032812	0.763416	4EBP2	4EBP2_HUMAN
4ET_HUMAN|Q9NRA8	EIF4ENIF1	Eukaryotic translation initiation factor 4E transporter	6.60663e+06	6.43242e+06	6.42669e+06	6.95476e+06	6.62588e+06	7.0165e+06	6.68463e+06	6.86909e+06	7.39784e+06	6.43468e+06	7.45211e+06	6.48858e+06	102274	0.0157621	6.94339e+06	719430	0.103614	6.86571e+06	209982	0.0305841	6.98385e+06	370196	0.0530074	0.0977382	0.534525	0.0815065	0.0707774	0.10612	0.1382	-0.0162318	0.904163	0.00838214	0.950818	0.0246139	0.661944	4ET	4ET_HUMAN
4F2_HUMAN|P08195	SLC3A2	4F2 cell-surface antigen heavy chain	1.63036e+07	1.8542e+07	1.60425e+07	2.19594e+07	1.96744e+07	2.3397e+07	1.92937e+07	2.13252e+07	2.03813e+07	1.62926e+07	1.70264e+07	1.69627e+07	1.37394e+06	0.0809976	1.66595e+07	518930	0.0311492	2.16769e+07	1.87728e+06	0.086603	2.03334e+07	1.01658e+06	0.0499954	-0.0260216	0.753899	0.353792	0.0284506	0.261485	0.0305624	0.379814	0.0337571	0.287506	0.0134683	-0.0923072	0.353557	4F2	4F2_HUMAN
5HT1D_HUMAN|P28221	HTR1D	5-hydroxytryptamine receptor 1D	1.05361e+07	1.09426e+07	1.04576e+07	1.02411e+07	1.0519e+07	1.04494e+07	9.65702e+06	9.64333e+06	1.0409e+07	1.19734e+07	11296383	1.06454e+07	260316	0.0244534	1.16349e+07	478732	0.0411462	1.04032e+07	144615	0.013901	9.9031e+06	438137	0.0442424	0.128225	0.166045	-0.0332085	0.250112	-0.104281	0.0793871	-0.161434	0.153573	-0.232507	0.0502875	-0.071073	0.178265	5HT1D	5HT1D_HUMAN
5NT3A_HUMAN|Q9H0P0	NT5C3A	Cytosolic 5'-nucleotidase 3A	3.29638e+06	3.43371e+06	3.36596e+06	3.07922e+06	3.35377e+06	3.31475e+06	3.28178e+06	3.05563e+06	3.22682e+06	3.43928e+06	3.52528e+06	3.36535e+06	68671.7	0.0204055	3.48228e+06	60806.8	0.0174618	3.24925e+06	148531	0.0457123	3.18808e+06	117947	0.0369961	0.0492768	0.156866	-0.0506505	0.311781	-0.0780685	0.103994	-0.0999273	0.100156	-0.127345	0.0360347	-0.027418	0.60767	5NT3A	5NT3A_HUMAN
5NTC_HUMAN|P49902	NT5C2	Cytosolic purine 5'-nucleotidase	4.02929e+06	4.20028e+06	4.00432e+06	4.21095e+06	4.03185e+06	4.07131e+06	3.86094e+06	4.0775e+06	3.88991e+06	3.96035e+06	4.24257e+06	4.07796e+06	106662	0.0261558	4.10146e+06	199565	0.048657	4.1047e+06	94103.1	0.0229257	3.94278e+06	117562	0.0298171	0.00828841	0.897829	0.00942976	0.761265	-0.0486337	0.21489	0.00114135	0.98568	-0.0569222	0.448093	-0.0580635	0.139441	5NTC	5NTC_HUMAN
68MP_HUMAN|P56378	MP68	6.8 kDa mitochondrial proteolipid	1.23195e+06	1.37522e+06	1.31689e+06	1.29417e+06	1.15208e+06	1.2325e+06	1.49129e+06	1.48368e+06	1.36657e+06	1.43886e+06	1.17506e+06	1.30802e+06	72047.3	0.0550812	1.30696e+06	186531	0.142721	1.22625e+06	71253.9	0.0581072	1.44718e+06	69915.4	0.0483116	-0.00116706	0.994966	-0.0931301	0.234753	0.145859	0.0743464	-0.0919631	0.649822	0.147026	0.47221	0.238989	0.018579	68MP	68MP_HUMAN
6PGD_HUMAN|P52209	PGD	6-phosphogluconate dehydrogenase, decarboxylating	3.42066e+07	3.97464e+07	3.45806e+07	4.0087e+07	3.59527e+07	4.04947e+07	3.45444e+07	4.03446e+07	3.65111e+07	3.31669e+07	3.58467e+07	3.61779e+07	3.09609e+06	0.0855796	3.45068e+07	1.89488e+06	0.0549134	3.88448e+07	2.51288e+06	0.0646904	3.71334e+07	2.94977e+06	0.079437	-0.0682274	0.508893	0.102613	0.313663	0.0376083	0.718505	0.170841	0.122016	0.105836	0.313068	-0.065005	0.487937	6PGD	6PGD_HUMAN
6PGL_HUMAN|O95336	PGLS	6-phosphogluconolactonase	2.49817e+06	2.58853e+06	2.45743e+06	2.57887e+06	2.55054e+06	2.73631e+06	2.44779e+06	2.59842e+06	2.61695e+06	2.4817e+06	2.63865e+06	2.51471e+06	67094.6	0.0266808	2.56017e+06	110983	0.0433499	2.62191e+06	100085	0.0381726	2.55439e+06	92780.6	0.0363221	0.0258484	0.66963	0.0602228	0.208206	0.0225832	0.583725	0.0343745	0.589204	-0.00326517	0.957123	-0.0376396	0.440047	6PGL	6PGL_HUMAN
8ODP_HUMAN|P36639	NUDT1	7,8-dihydro-8-oxoguanine triphosphatase	875209	745837	843345	736178	887656	776143	879234	759943	886581	861006	892682	821464	67404.2	0.0820538	876844	22398.4	0.0255444	799992	78504.4	0.0981315	841919	71088.9	0.0844367	0.0941236	0.292421	-0.0382107	0.737847	0.0354851	0.735947	-0.132334	0.22773	-0.0586386	0.494982	0.0736958	0.530935	8ODP	8ODP_HUMAN
A0A024QZN5_HUMAN|A0A024QZN5	ZWINT	ZW10 interactor, isoform CRA_b	281913	312379	312127	223606	198481	234297	234321	207953	232789	301674	334305	302140	17517.5	0.057978	317990	23073.5	0.0725605	218795	18386.4	0.0840347	225021	14801.5	0.0657784	0.0737649	0.504682	-0.465636	0.00476204	-0.425156	0.00471098	-0.539401	0.0422473	-0.498921	0.0597051	0.0404799	0.672501	A0A024QZN5	A0A024QZN5_HUMAN
A0A024R0F6_HUMAN|A0A024R0F6	TRIM33	Tripartite motif-containing 33, isoform CRA_a	337070	409044	323858	399922	343703	418841	324965	392057	312175	346593	327466	356657	45846.3	0.128544	337029	13524.9	0.0401296	387489	39081.1	0.100857	343066	42906.7	0.125069	-0.0816638	0.545381	0.119616	0.426632	-0.056054	0.726837	0.201279	0.144938	0.0256098	0.837285	-0.17567	0.256133	A0A024R0F6	A0A024R0F6_HUMAN
A0A024R233_HUMAN|A0A024R233	TJP2	Tight junction protein 2 (Zona occludens 2), isoform CRA_a	448958	460056	428822	427122	424288	432479	402710	449459	404216	386555	406239	445945	15833.3	0.0355051	396397	13918.5	0.0351124	427963	4159.63	0.0097196	418795	26566.5	0.0634356	-0.169922	0.0458254	-0.0593805	0.181846	-0.0906236	0.218547	0.110541	0.175684	0.0792983	0.307289	-0.031243	0.612199	A0A024R233	A0A024R233_HUMAN
A0A024R2M8_HUMAN|A0A024R2M8	XPC	Xeroderma pigmentosum, complementation group C, isoform CRA_a	2.56064e+06	2.58606e+06	2.49564e+06	2.51761e+06	2.36562e+06	2.46411e+06	2.44382e+06	2.57385e+06	2.41051e+06	2.41937e+06	2.69481e+06	2.54745e+06	46632.2	0.0183055	2.55709e+06	194770	0.0761686	2.44911e+06	77095.1	0.0314788	2.47606e+06	86313.1	0.034859	0.00545077	0.955705	-0.0567942	0.146921	-0.0410055	0.294678	-0.062245	0.573278	-0.0464563	0.661699	0.0157887	0.707576	A0A024R2M8	A0A024R2M8_HUMAN
A0A024R383_HUMAN|A0A024R383	hCG_21098	HCG21098, isoform CRA_c	36042.1	43655.3	41404	46677.9	41864.2	44101.9	39381.8	40000.1	37321.3	35521.1	52083.4	40367.1	3911.08	0.0968877	43802.3	11711.3	0.267368	44214.7	2408.83	0.0544802	38901.1	1402.58	0.036055	0.117825	0.750553	0.131345	0.234115	-0.053371	0.592002	0.0135207	0.968427	-0.171196	0.659616	-0.184716	0.0412561	A0A024R383	A0A024R383_HUMAN
A0A024R468_HUMAN|A0A024R468	CHPF	Chondroitin polymerizing factor, isoform CRA_d	8595.95	5417.77	10137.9	4840.84	7662.89	2489.47	5654.32	5276.01	3291.47	10049	3806	8050.53	2406.86	0.298969	6927.49	4414.45	0.637237	4997.73	2590.28	0.51829	4740.6	1269.16	0.267721	-0.216752	0.784599	-0.687811	0.209503	-0.764015	0.124762	-0.471059	0.649998	-0.547263	0.609405	-0.0762037	0.887385	A0A024R468	A0A024R468_HUMAN
A0A024R7U6_HUMAN|A0A024R7U6	MCM4	MCM4 minichromosome maintenance deficient 4 (S. cerevisiae), isoform CRA_a	250745	273250	268295	232701	224899	230525	219281	243675	192885	253641	204836	264097	11825.6	0.0447775	229239	34510.3	0.150543	229375	4026.17	0.0175528	218614	25401.2	0.116192	-0.204216	0.376388	-0.203357	0.0265594	-0.272682	0.0719385	0.000859519	0.99644	-0.0684657	0.7495	-0.0693252	0.540774	A0A024R7U6	A0A024R7U6_HUMAN
A0A024R837_HUMAN|A0A024R837	HDHD3	Haloacid dehalogenase-like hydrolase domain containing 3, isoform CRA_a	13057.3	14094.4	14012.4	14091	15363.4	13451.1	13749.4	14890.4	14534.6	15380.7	13856.9	13721.4	576.59	0.0420213	14618.8	1077.49	0.0737056	14301.9	973.411	0.0680619	14391.5	583.827	0.0405676	0.0913996	0.432409	0.0597768	0.435034	0.0687881	0.230149	-0.0316228	0.768598	-0.0226115	0.819658	0.00901132	0.899217	A0A024R837	A0A024R837_HUMAN
A0A024R8V0_HUMAN|A0A024R8V0	2018-09-09	Septin 9, isoform CRA_a	761063	711323	605906	560451	626529	656141	608207	564932	664313	528533	791971	692764	79225.6	0.114362	660252	186279	0.282133	614374	48989.6	0.079739	612484	49828.5	0.0813549	-0.0693468	0.848034	-0.173248	0.232188	-0.177692	0.22435	-0.103901	0.787217	-0.108346	0.779106	-0.00444449	0.964885	A0A024R8V0	A0A024R8V0_HUMAN
A0A024R9W8_HUMAN|A0A024R9W8	SLC30A9	Solute carrier family 30 (Zinc transporter), member 9, isoform CRA_b	109260	122623	107627	130321	117651	160104	113264	137618	122906	109403	139511	113170	8227.11	0.0726967	124457	21289.7	0.17106	136026	21793.4	0.160216	124596	12265	0.098438	0.137152	0.587689	0.265383	0.203302	0.138763	0.26068	0.12823	0.60783	0.00161094	0.994329	-0.126619	0.483852	A0A024R9W8	A0A024R9W8_HUMAN
A0A024RC24_HUMAN|A0A024RC24	IMPACT	Impact homolog (Mouse), isoform CRA_c	5488.34	5685.65	5518.71	5544.62	7619.8	5047.36	5566.73	6188.09	6725.19	6459.66	7057.6	5564.23	106.241	0.0190936	6758.63	422.811	0.0625587	6070.59	1364.5	0.224771	6160	579.74	0.0941136	0.280548	0.143935	0.125655	0.586578	0.146749	0.214136	-0.154893	0.484364	-0.1338	0.27901	0.0210934	0.924076	A0A024RC24	A0A024RC24_HUMAN
A0A024RC47_HUMAN|A0A024RC47	ZNF24	Zinc finger protein 24 (KOX 17), isoform CRA_b	6410.98	5568.99	7952.42	7472.57	7374.93	6018.72	7083.28	5743.57	6732.79	7263.12	6575.6	6644.13	1208.7	0.18192	6919.36	486.151	0.0702596	6955.4	812.662	0.116839	6519.88	694.767	0.106561	0.0585582	0.748741	0.0660538	0.732543	-0.0272345	0.886574	0.00749558	0.95449	-0.0857927	0.506324	-0.0932883	0.520275	A0A024RC47	A0A024RC47_HUMAN
A0A024RDE8_HUMAN|A0A024RDE8	PDLIM5	PDZ and LIM domain 5, isoform CRA_c	47575.4	41668	38862.1	45271.2	46936.5	44428.7	38110.1	47490.2	46341.5	40057.6	36407.8	42701.8	4447.7	0.104157	38232.7	2580.79	0.0675023	45545.5	1276.23	0.0280209	43980.6	5116.35	0.116332	-0.159492	0.251045	0.0930093	0.384974	0.0425678	0.760575	0.252501	0.116694	0.202059	0.197746	-0.0504415	0.653359	A0A024RDE8	A0A024RDE8_HUMAN
A0A059RV41_HUMAN|A0A059RV41	ND4	NADH-ubiquinone oxidoreductase chain 4	764006	828152	857816	983453	782709	924787	953489	959511	982214	848905	1.06287e+06	816658	47949.6	0.0587144	955886	151294	0.158276	896983	103220	0.115075	965071	15148	0.0156963	0.227107	0.407582	0.135349	0.313672	0.240904	0.0245341	-0.0917585	0.686962	0.0137964	0.945516	0.105555	0.371477	A0A059RV41	A0A059RV41_HUMAN
A0A087WXR2_HUMAN|A0A087WXR2	STARD10	PCTP-like protein	744479	873045	751542	802666	862401	967926	805968	894116	835879	831459	872992	789689	72274.9	0.0915233	852226	29368.3	0.0344607	877664	83680.3	0.0953443	845321	44826.2	0.0530287	0.109952	0.278969	0.152385	0.241655	0.098215	0.331936	0.0424334	0.665969	-0.0117366	0.848673	-0.05417	0.595854	A0A087WXR2	A0A087WXR2_HUMAN
A0A087WYA0_HUMAN|A0A087WYA0	FAAH	Fatty-acid amide hydrolase 1	700424	848967	797192	903324	818929	936583	821595	832567	1.01573e+06	819356	905602	782194	75398.8	0.0963939	862479	60985.3	0.0707094	886279	60650.7	0.068433	889964	109053	0.122537	0.140962	0.29099	0.180234	0.139193	0.186219	0.240275	0.0392716	0.705729	0.0452571	0.742616	0.00598544	0.962302	A0A087WYA0	A0A087WYA0_HUMAN
A0A087X1U6_HUMAN|A0A087X1U6	EPPK1	Epiplakin	5.02904e+06	2.65167e+06	4.42264e+06	2.72649e+06	3.77901e+06	1.80497e+06	4.56788e+06	3.43367e+06	1.97292e+06	4.2054e+06	1.66049e+06	4.03445e+06	1.23531e+06	0.30619	2.93294e+06	1.79952e+06	0.613554	2.77016e+06	987745	0.356566	3.32482e+06	1.3009e+06	0.39127	-0.460023	0.543241	-0.542403	0.24166	-0.279096	0.530993	-0.0823805	0.92144	0.180927	0.819263	0.263307	0.590172	A0A087X1U6	A0A087X1U6_HUMAN
A0A096LNN2_HUMAN|A0A096LNN2	CYP26A1	Cytochrome P450 26A1	2.84035e+06	3.39574e+06	2.84232e+06	3.47317e+06	2.36144e+06	4.00607e+06	2.44241e+06	3.91555e+06	2.64371e+06	3.79724e+06	3110683	3.02614e+06	320089	0.105775	3.45396e+06	485466	0.140553	3.28023e+06	839120	0.255812	3.00056e+06	798778	0.26621	0.190774	0.410601	0.116318	0.662838	-0.0122469	0.962598	-0.0744555	0.788899	-0.203021	0.488022	-0.128565	0.697379	A0A096LNN2	A0A096LNN2_HUMAN
A0A096LPB2_HUMAN|A0A096LPB2	LINC00493	Protein LINC00493	366468	377491	366157	320314	326813	316340	368814	333542	342716	322153	363967	370039	6455.49	0.0174454	343060	29567.2	0.0861865	321156	5287.13	0.0164628	348357	18300.2	0.052533	-0.109215	0.414849	-0.204402	0.000642997	-0.0871095	0.166935	-0.0951875	0.482858	0.0221054	0.847654	0.117293	0.114068	A0A096LPB2	A0A096LPB2_HUMAN
A0A097PWY7_HUMAN|A0A097PWY7	COX2	Cytochrome c oxidase subunit II	17448.2	97154.9	93225.8	51476.3	143761	90219.8	167024	68736.3	144668	52822.1	68961.5	69276.3	44927.4	0.648525	60891.8	11412.2	0.187418	95152.5	46339.9	0.487006	126809	51519.9	0.406278	-0.186114	0.782737	0.45788	0.525688	0.872227	0.219914	0.643993	0.329127	1.05834	0.149995	0.414347	0.473518	A0A097PWY7	A0A097PWY7_HUMAN
A0A0A0MRE9_HUMAN|A0A0A0MRE9	AKAP9	A-kinase anchor protein 9	7554.16	9486.76	6971.13	8753.64	6435.43	10754.9	8080.56	7651.03	7584.1	8838.28	7861.9	8004.02	1316.77	0.164513	8350.09	690.406	0.0826824	8647.99	2161.67	0.249962	7771.9	269.396	0.0346628	0.0610677	0.7274	0.11164	0.686708	-0.0424573	0.791117	0.0505726	0.840729	-0.103525	0.435292	-0.154098	0.556235	A0A0A0MRE9	A0A0A0MRE9_HUMAN
A0A0A0MRI2_HUMAN|A0A0A0MRI2	SNX6	Sorting nexin 6, isoform CRA_b	9071.08	11488.5	11557.2	14233.6	9514.82	11614	14562.6	10386.3	16944.3	8450.19	11028.4	10705.6	1415.95	0.132263	9739.3	1823.07	0.187187	11787.5	2364.16	0.200566	13964.4	3319.67	0.237724	-0.136476	0.596994	0.138889	0.541545	0.383388	0.225444	0.275365	0.361207	0.519864	0.164998	0.244498	0.412415	A0A0A0MRI2	A0A0A0MRI2_HUMAN
A0A0B4J220_HUMAN|A0A0B4J220	C11orf98	Chromosome 11 open reading frame 48, isoform CRA_c	762849	979267	740752	928070	804487	982878	749988	959792	796713	873643	811555	827623	131792	0.159242	842599	43902.7	0.0521039	905145	91378.2	0.100954	835497	110148	0.131835	0.0258735	0.868755	0.129176	0.454927	0.0136621	0.940635	0.103302	0.383866	-0.0122114	0.926914	-0.115514	0.448248	A0A0B4J220	A0A0B4J220_HUMAN
A0A0B4J2F0_HUMAN|A0A0B4J2F0	PIGBOS1	Protein PIGBOS1	259411	297487	307286	309774	360493	308614	276530	311506	367401	266593	340616	288061	25291	0.0877971	303604	52342.1	0.172402	326293	29622.9	0.0907862	318479	45834.6	0.143917	0.0758151	0.749766	0.179794	0.166092	0.144822	0.385884	0.103978	0.651939	0.0690069	0.774495	-0.0349716	0.818277	A0A0B4J2F0	A0A0B4J2F0_HUMAN
A0A0C4DFM0_HUMAN|A0A0C4DFM0	GSTZ1	Glutathione transferase zeta 1 (Maleylacetoacetate isomerase), isoform CRA_c	26426.6	22350.4	34039.8	21790.9	29026.9	20633.3	35190.7	20937.8	28652.6	24089.3	31371	27605.6	5933.22	0.214928	27730.1	5148.96	0.185681	23817	4548.8	0.190989	28260.4	7134.55	0.252458	0.00649269	0.981943	-0.212967	0.432763	0.0338186	0.908809	-0.21946	0.473907	0.0273259	0.929526	0.246786	0.422937	A0A0C4DFM0	A0A0C4DFM0_HUMAN
A16A1_HUMAN|Q8IZ83	ALDH16A1	Aldehyde dehydrogenase family 16 member A1	1.54682e+06	1.54377e+06	1.433e+06	1.30268e+06	1.40104e+06	1.56316e+06	1.38394e+06	1.41627e+06	1.37739e+06	1.4906e+06	1712997	1.50786e+06	64853.4	0.0430102	1.6018e+06	157262	0.0981784	1.42229e+06	131534	0.0924799	1.39253e+06	20816.7	0.0149488	0.0871854	0.548721	-0.0842855	0.388519	-0.114792	0.0795877	-0.171471	0.317569	-0.201977	0.308109	-0.0305061	0.734439	A16A1	A16A1_HUMAN
A16L1_HUMAN|Q676U5	ATG16L1	Autophagy-related protein 16-1	3.41442e+06	3.31002e+06	3.41506e+06	3.49795e+06	3.59219e+06	3.38702e+06	3.39884e+06	3.45216e+06	3.79592e+06	3.53778e+06	4.07587e+06	3.37984e+06	60460.3	0.0178885	3.80683e+06	380486	0.0999484	3.49239e+06	102701	0.0294071	3.54897e+06	215516	0.0607264	0.171635	0.354465	0.0472604	0.193712	0.0704471	0.305492	-0.124375	0.444548	-0.101188	0.504996	0.0231867	0.7102	A16L1	A16L1_HUMAN
A1C2F2_HUMAN|A1C2F2	GDF8	Myostatin	5.99955e+06	6.21185e+06	5.22874e+06	6.3102e+06	5.65324e+06	6.29797e+06	5.77541e+06	6.14018e+06	5.84508e+06	5.32923e+06	5.50756e+06	5.81338e+06	517324	0.0889886	5.41839e+06	126099	0.0232725	6.08714e+06	375816	0.0617394	5.92022e+06	193646	0.0327092	-0.101513	0.31674	0.0663869	0.503208	0.0262736	0.763239	0.1679	0.0775	0.127786	0.0400787	-0.0401133	0.543279	A1C2F2	A1C2F2_HUMAN
A2012_HUMAN|Q8NF67	ANKRD20A12P	Putative ankyrin repeat domain-containing protein 20A12 pseudogene	1.01721e+06	1.12629e+06	996383	1.12928e+06	1.05869e+06	955613	949604	1.01613e+06	1.01825e+06	1.02137e+06	972453	1.04663e+06	69772.2	0.0666637	996910	34588	0.0346952	1.04786e+06	87336.9	0.0833479	994664	39037.3	0.0392467	-0.0702152	0.370158	0.00169378	0.985755	-0.0734699	0.33887	0.0719089	0.435857	-0.00325473	0.95115	-0.0751637	0.411869	A2012	A2012_HUMAN
A2AP_HUMAN|P08697	SERPINF2	Alpha-2-antiplasmin	1.75053e+06	1.83714e+06	1.36339e+06	1.58248e+06	1.83691e+06	1.75253e+06	1.58494e+06	1.49253e+06	1.71454e+06	1.7772e+06	1.74469e+06	1.65035e+06	252264	0.152855	1.76094e+06	22985.8	0.0130531	1.72397e+06	129594	0.0751717	1.59734e+06	111519	0.0698155	0.0935723	0.527576	0.062961	0.683617	-0.0471067	0.762906	-0.0306113	0.673316	-0.140679	0.119066	-0.110068	0.270243	A2AP	A2AP_HUMAN
A2MG_HUMAN|P01023	A2M	Alpha-2-macroglobulin	9.06076e+06	7.50351e+06	6.98811e+06	6.45172e+06	1.05082e+07	8.42227e+06	9.21763e+06	7.40248e+06	1.11596e+07	7.67358e+06	1.11336e+07	7.85079e+06	1.07908e+06	0.137448	9.40359e+06	2.44662e+06	0.260179	8.46072e+06	2.02851e+06	0.239756	9.25989e+06	1.8789e+06	0.202907	0.260374	0.528131	0.107942	0.676488	0.238156	0.337533	-0.152431	0.697499	-0.0222173	0.950914	0.130214	0.643077	A2MG	A2MG_HUMAN
A2ML1_HUMAN|A8K2U0	A2ML1	Alpha-2-macroglobulin-like protein 1	2.31369e+06	2.48148e+06	2.33046e+06	2.36224e+06	2.2711e+06	2.53049e+06	2.19913e+06	2.32246e+06	2.30219e+06	2.42756e+06	2.47003e+06	2.37521e+06	92415.2	0.0389082	2.44879e+06	30025.9	0.0122615	2.38794e+06	131589	0.0551058	2.27459e+06	66132.3	0.0290744	0.044016	0.303974	0.00771355	0.898254	-0.0624479	0.207141	-0.0363024	0.511947	-0.106464	0.0304907	-0.0701614	0.276102	A2ML1	A2ML1_HUMAN
A3KC71_HUMAN|A3KC71	okuribin	Nuclear envelope protein okuribin	129918	154206	140052	139135	144119	171692	162016	153662	138355	150843	148364	141392	12199.6	0.0862821	149604	1753.05	0.0117179	151649	17535.9	0.115635	151344	11999.7	0.0792872	0.0814469	0.363826	0.101034	0.457624	0.0981344	0.370767	0.0195873	0.859159	0.0166875	0.826529	-0.00289976	0.981534	A3KC71	A3KC71_HUMAN
A4_HUMAN|P05067	APP	Amyloid beta A4 protein	683868	696446	676393	983406	867439	1.03725e+06	920683	980002	1.01205e+06	658856	800281	685569	10134.2	0.0147822	729568	100003	0.137071	962697	86776.9	0.0901394	970912	46356.9	0.0477457	0.0897407	0.645494	0.489779	0.0297404	0.502038	0.0066052	0.400038	0.114649	0.412298	0.146016	0.0122592	0.894016	A4	A4_HUMAN
A6PVN8_HUMAN|A6PVN8	PPP2R4	Serine/threonine-protein phosphatase 2A activator	39920.6	36994.2	29337.6	28650.7	46646.4	31854.2	30973.6	32567.9	33644.9	41846.8	25085.6	35417.5	5464.85	0.154298	33466.2	11852	0.354147	35717.1	9599.61	0.268768	32395.5	1343.96	0.0414861	-0.0817565	0.856863	0.0121547	0.965327	-0.128669	0.441299	0.0939113	0.844647	-0.0469122	0.919176	-0.140823	0.61101	A6PVN8	A6PVN8_HUMAN
A7BI36_HUMAN|A7BI36	RRBP1	p180/ribosome receptor	2.64642e+06	2.90904e+06	2.76761e+06	3.23818e+06	2.97967e+06	3.5375e+06	2.97675e+06	3.05648e+06	2.94895e+06	2.76124e+06	2.92769e+06	2.77436e+06	131439	0.0473765	2.84447e+06	117697	0.0413776	3.25178e+06	279165	0.0858499	2.99406e+06	55815.7	0.0186421	0.0360051	0.585842	0.229076	0.079444	0.10995	0.0850883	0.193071	0.116419	0.0739445	0.296243	-0.119127	0.248365	A7BI36	A7BI36_HUMAN
A7L3B_HUMAN|Q96GX2	ATXN7L3B	Putative ataxin-7-like protein 3B	387450	381921	360962	404834	400717	361692	410243	371702	384864	311587	420163	376778	13973.1	0.0370858	365875	76774.7	0.209839	389081	23808.5	0.0611916	388936	19590.8	0.0503702	-0.0423631	0.87409	0.0463556	0.492689	0.0458202	0.435747	0.0887187	0.743476	0.0881833	0.744618	-0.000535354	0.993932	A7L3B	A7L3B_HUMAN
A7MCZ7_HUMAN|A7MCZ7	UNC84A	UNC84A protein	36028.7	32157.2	44859.1	39560.5	46746.4	46225.1	38879.6	40776.4	49186.8	44591.9	36820.1	37681.7	6510.26	0.17277	40706	5495.5	0.135005	44177.3	4006.77	0.0906976	42947.6	5485.91	0.127735	0.111378	0.62031	0.229441	0.228848	0.188714	0.345959	0.118063	0.533757	0.0773357	0.693882	-0.0407277	0.770919	A7MCZ7	A7MCZ7_HUMAN
A8K1E1_HUMAN|A8K1E1		cDNA FLJ75589, highly similar to Homo sapiens mutS homolog 3 (E. coli) (MSH3), mRNA	17679.9	18002.7	17720.1	13953.1	13436	12174.6	13782.7	18381	16600.9	18160	17320.9	17800.9	175.884	0.00988065	17740.5	593.367	0.0334471	13187.9	914.829	0.0693688	16254.9	2318.58	0.142639	-0.00490435	0.90959	-0.432734	0.0106842	-0.131076	0.36741	-0.42783	0.00691833	-0.126172	0.38558	0.301658	0.136344	A8K1E1	A8K1E1_HUMAN
A8K3Y5_HUMAN|A8K3Y5		cDNA FLJ78186	35881.1	37975.5	34712.4	65344.9	57636.5	62296.4	62030.6	62495	68252.1	46793.1	47131.9	36189.7	1653.32	0.0456849	46962.5	239.554	0.00510096	61759.2	3882.16	0.0628596	64259.2	3465.72	0.0539334	0.375931	0.00644464	0.771077	0.00288195	0.828325	0.00132826	0.395146	0.021674	0.452394	0.0126517	0.0572488	0.452722	A8K3Y5	A8K3Y5_HUMAN
A8K7N0_HUMAN|A8K7N0		cDNA FLJ75556, highly similar to Homo sapiens ribosomal protein L14, mRNA	1.96826e+06	1.98664e+06	1.79813e+06	1.79889e+06	1.63012e+06	1.85554e+06	1.7662e+06	1.74746e+06	1.74513e+06	1.57557e+06	1.77135e+06	1.91768e+06	103935	0.0541983	1.67346e+06	138437	0.0827248	1.76152e+06	117264	0.0665699	1.75293e+06	11549.3	0.00658854	-0.196525	0.183731	-0.122541	0.160433	-0.129592	0.10926	0.0739842	0.537775	0.0669337	0.565592	-0.00705051	0.910898	A8K7N0	A8K7N0_HUMAN
A9QQ22_HUMAN|A9QQ22	WASH	Actin nucleation promoting factor	117627	121527	124802	155704	123021	140522	138837	151365	127956	124867	127828	121318	3592.12	0.029609	126347	2094.07	0.0165739	139749	16355.2	0.117033	139386	11713.9	0.0840396	0.0585968	0.142971	0.204037	0.185579	0.200287	0.105668	0.14544	0.290576	0.14169	0.189419	-0.00375027	0.976724	A9QQ22	A9QQ22_HUMAN
AAAS_HUMAN|Q9NRG9	AAAS	Aladin	2.05182e+06	2.07644e+06	2.05147e+06	1.60189e+06	1.54664e+06	1.69113e+06	1.61071e+06	1.77581e+06	1.74426e+06	2.17165e+06	2.3691e+06	2.05991e+06	14315.9	0.00694979	2.27037e+06	139615	0.0614945	1.61322e+06	72908.7	0.0451945	1.71026e+06	87643.3	0.0512456	0.140349	0.277349	-0.352638	0.00702233	-0.268364	0.018166	-0.492987	0.0581747	-0.408713	0.0613775	0.084274	0.216685	AAAS	AAAS_HUMAN
AAAT_HUMAN|Q15758	SLC1A5	Neutral amino acid transporter B(0)	8.73824e+06	9.75171e+06	8.48505e+06	9.34274e+06	8.70236e+06	9.1872e+06	8.42664e+06	9.06167e+06	8.73392e+06	8.37375e+06	8.44241e+06	8.99167e+06	670279	0.0745444	8.40808e+06	48544.5	0.00577356	9.07743e+06	334001	0.0367946	8.74074e+06	317569	0.036332	-0.096812	0.270066	0.013696	0.855698	-0.0408321	0.600993	0.110508	0.0697852	0.0559799	0.208298	-0.0545281	0.274602	AAAT	AAAT_HUMAN
AACS_HUMAN|Q86V21	AACS	Acetoacetyl-CoA synthetase	1.23542e+07	1.18318e+07	1.18091e+07	1.16587e+07	1.19133e+07	1.19281e+07	1.19264e+07	1.19694e+07	1.08848e+07	1.20837e+07	1.09437e+07	1.19984e+07	308363	0.0257004	1.15137e+07	806138	0.0700155	1.18334e+07	151429	0.0127968	1.15935e+07	614181	0.0529762	-0.0594857	0.546876	-0.019978	0.468167	-0.049518	0.383888	0.0395077	0.674391	0.00996772	0.917329	-0.0295399	0.572385	AACS	AACS_HUMAN
AACT_HUMAN|P01011	SERPINA3	Alpha-1-antichymotrypsin	4.60911e+06	4.79525e+06	4.5423e+06	4.37008e+06	3.96337e+06	4.22594e+06	4.1469e+06	4.29199e+06	3.9622e+06	4.22956e+06	4.47359e+06	4.64889e+06	131079	0.0281958	4.35158e+06	172557	0.0396539	4.18646e+06	206209	0.0492561	4.13369e+06	165294	0.0399869	-0.0953471	0.189325	-0.151154	0.0389579	-0.169454	0.0148801	-0.0558072	0.413395	-0.0741066	0.284759	-0.0182995	0.747679	AACT	AACT_HUMAN
AAGAB_HUMAN|Q6PD74	AAGAB	Alpha- and gamma-adaptin-binding protein p34	1.4271e+06	1.3708e+06	1.45532e+06	1.38873e+06	1.33882e+06	1.49429e+06	1.37214e+06	1.25798e+06	1.38178e+06	1.29068e+06	1.66407e+06	1.41774e+06	43032.7	0.030353	1.47738e+06	264021	0.17871	1.40728e+06	79381.6	0.0564078	1.3373e+06	68864.9	0.0514955	0.0594406	0.803379	-0.0106868	0.853448	-0.084273	0.174931	-0.0701274	0.772111	-0.143714	0.588419	-0.0735862	0.314165	AAGAB	AAGAB_HUMAN
AAK1_HUMAN|Q2M2I8	AAK1	AP2-associated protein kinase 1	745397	714806	719345	785280	777664	752958	710957	729116	775680	748309	758058	726516	16508	0.0227221	753183	6893.49	0.00915248	771967	16897.4	0.0218887	738584	33383.7	0.0451995	0.0520064	0.0944371	0.0875456	0.0290602	0.0237688	0.614751	0.0355392	0.190759	-0.0282376	0.531806	-0.0637768	0.221132	AAK1	AAK1_HUMAN
AAKB1_HUMAN|Q9Y478	PRKAB1	5'-AMP-activated protein kinase subunit beta-1	1.87672e+06	2.01e+06	1.70856e+06	1.79069e+06	1.89905e+06	2.13482e+06	1.66679e+06	1.86373e+06	1.98679e+06	1.92007e+06	2.14808e+06	1.86509e+06	151056	0.0809912	2.03408e+06	161228	0.0792633	1.94152e+06	175949	0.0906246	1.8391e+06	161415	0.0877684	0.125129	0.353151	0.0579403	0.599302	-0.0202429	0.848644	-0.0671882	0.595936	-0.145371	0.302796	-0.0781833	0.499081	AAKB1	AAKB1_HUMAN
AAKB2_HUMAN|O43741	PRKAB2	5'-AMP-activated protein kinase subunit beta-2	1.43105e+06	1.19007e+06	1.40114e+06	1.26484e+06	1.44973e+06	940921	1.50874e+06	1.3492e+06	954655	1.63598e+06	695247	1.34075e+06	131353	0.09797	1.16562e+06	665202	0.570687	1.2185e+06	257552	0.211369	1.27086e+06	285226	0.224435	-0.201951	0.773343	-0.13794	0.517364	-0.077234	0.72717	0.0640115	0.929667	0.124717	0.861891	0.0607057	0.825128	AAKB2	AAKB2_HUMAN
AAKG1_HUMAN|P54619	PRKAG1	5'-AMP-activated protein kinase subunit gamma-1	4.73744e+06	5.32892e+06	4.65949e+06	4.98676e+06	4.79999e+06	5.17568e+06	4.70445e+06	5.03182e+06	4.81511e+06	4.40643e+06	5.2323e+06	4.90862e+06	366072	0.0745775	4.81937e+06	583978	0.121173	4.98748e+06	187848	0.0376639	4.85046e+06	166519	0.0343306	-0.0264728	0.869715	0.0229936	0.761857	-0.0171953	0.819498	0.0494664	0.754684	0.00927751	0.95248	-0.0401889	0.398705	AAKG1	AAKG1_HUMAN
AAMDC_HUMAN|Q9H7C9	AAMDC	Mth938 domain-containing protein	7.83521e+06	2.12846e+06	5.09142e+06	2.28033e+06	3.3134e+06	2.26919e+06	1.20041e+07	3.48908e+06	3.1216e+06	3.61216e+07	2.12638e+06	5.01836e+06	2.85408e+06	0.568727	1.9124e+07	2.40382e+07	1.25697	2.62097e+06	599685	0.228803	6.20494e+06	5.02561e+06	0.809938	1.93009	0.558411	-0.937114	0.280988	0.306201	0.744504	-2.86721	0.509357	-1.62389	0.58494	1.24331	0.341866	AAMDC	AAMDC_HUMAN
AAMP_HUMAN|Q13685	AAMP	Angio-associated migratory cell protein	2.62741e+07	2.56313e+07	2.5994e+07	2.44356e+07	2.44058e+07	2.4901e+07	2.54723e+07	2.59353e+07	2.51955e+07	2.43683e+07	2.7304e+07	2.59665e+07	322241	0.0124099	2.58361e+07	2.07587e+06	0.0803475	2.45808e+07	277727	0.0112985	2.55343e+07	373818	0.0146398	-0.00726109	0.943712	-0.0791178	0.00518253	-0.0242111	0.205487	-0.0718568	0.548756	-0.01695	0.871181	0.0549067	0.0272517	AAMP	AAMP_HUMAN
AAPK1_HUMAN|Q13131	PRKAA1	5'-AMP-activated protein kinase catalytic subunit alpha-1	4.23664e+06	4.12345e+06	4.56698e+06	3.89566e+06	4.18434e+06	4.02723e+06	4.1607e+06	4.13449e+06	3.9708e+06	4.12088e+06	4.33288e+06	4.30903e+06	230453	0.0534815	4.22688e+06	149903	0.0354643	4.03574e+06	144525	0.0358112	4.08866e+06	102910	0.0251697	-0.0277678	0.662645	-0.094527	0.170256	-0.0757327	0.235027	-0.0667592	0.281512	-0.0479649	0.394092	0.0187943	0.635417	AAPK1	AAPK1_HUMAN
AAR2_HUMAN|Q9Y312	AAR2	Protein AAR2 homolog	1.24689e+06	1.29068e+06	1.28825e+06	1.17251e+06	1.10832e+06	1.09391e+06	1.06561e+06	1.05007e+06	1.19547e+06	1.28763e+06	1.35906e+06	1.27527e+06	24611.4	0.0192989	1.32335e+06	50508	0.0381668	1.12491e+06	41847.3	0.0372005	1.10372e+06	79841.5	0.0723386	0.0533843	0.387945	-0.180994	0.0104152	-0.208435	0.0546519	-0.234378	0.0474735	-0.261819	0.0331921	-0.027441	0.710967	AAR2	AAR2_HUMAN
AASD1_HUMAN|Q9BTE6	AARSD1	Alanyl-tRNA editing protein Aarsd1	685355	559434	651748	560942	598850	631204	617231	520352	710819	551633	790590	632179	65201.3	0.103137	671112	168968	0.251773	596999	35167.4	0.0589069	616134	95238.3	0.154574	0.0862197	0.801157	-0.0826053	0.469751	-0.0370891	0.823024	-0.168825	0.645987	-0.123309	0.729892	0.0455162	0.769121	AASD1	AASD1_HUMAN
AATC_HUMAN|P17174	GOT1	Aspartate aminotransferase, cytoplasmic	9.63523e+06	9.48738e+06	9.14187e+06	9.68304e+06	9.52094e+06	1.01709e+07	9.7261e+06	9.32529e+06	1.01845e+07	8.55293e+06	1.01474e+07	9.42149e+06	253194	0.0268741	9.35017e+06	1.12746e+06	0.120582	9.79162e+06	338307	0.0345507	9.74528e+06	429909	0.0441145	-0.0109634	0.943421	0.0555926	0.209342	0.048749	0.33734	0.066556	0.677833	0.0597124	0.707823	-0.0068436	0.89083	AATC	AATC_HUMAN
AATF_HUMAN|Q9NY61	AATF	Protein AATF	3.81887e+06	3.73104e+06	3.56813e+06	3.43169e+06	3.70642e+06	3.56334e+06	3.54043e+06	3.58641e+06	3.57519e+06	3.53199e+06	3805591	3.70601e+06	127230	0.0343307	3.66879e+06	193468	0.0527335	3.56715e+06	137401	0.0385185	3.56734e+06	23971.9	0.00671981	-0.0145644	0.837742	-0.0550964	0.268719	-0.0550187	0.196264	-0.040532	0.596534	-0.0404543	0.593317	7.76857e-05	0.998302	AATF	AATF_HUMAN
AATM_HUMAN|P00505	GOT2	Aspartate aminotransferase, mitochondrial	3.4328e+07	3.93097e+07	3.26055e+07	3.89278e+07	3.33539e+07	4.10883e+07	3.61378e+07	3.91879e+07	3.43512e+07	3.59176e+07	3.46553e+07	3.54144e+07	3.48162e+06	0.0983108	3.52864e+07	892614	0.0252962	3.779e+07	3.99079e+06	0.105604	3.6559e+07	2.44574e+06	0.0668985	-0.0052215	0.956324	0.0936683	0.481332	0.0458895	0.668127	0.0988898	0.392669	0.051111	0.477763	-0.0477788	0.676913	AATM	AATM_HUMAN
AB17B_HUMAN|Q5VST6	ABHD17B	Alpha/beta hydrolase domain-containing protein 17B	16388.1	20023.4	14833.6	17649.2	19150.8	16651.2	19422.1	18501.9	4466.04	19931	8365.7	17081.7	2663.53	0.155929	14148.4	8177.91	0.578011	17817.1	1258.25	0.0706205	14130	8381.88	0.593197	-0.271816	0.701383	0.0608089	0.696073	-0.273688	0.611037	0.332625	0.639704	-0.00187133	0.998253	-0.334496	0.526837	AB17B	AB17B_HUMAN
AB17C_HUMAN|Q6PCB6	ABHD17C	Alpha/beta hydrolase domain-containing protein 17C	8659.1	7100.56	10823.5	8808.5	9959.21	8084.68	10213.5	9054.86	5464.46	10157.8	6566.8	8861.07	1869.69	0.211	8362.28	2539.19	0.303648	8950.79	945.332	0.105614	8244.26	2476.1	0.300343	-0.0835846	0.83686	0.0145353	0.945596	-0.10409	0.749172	0.0981199	0.799892	-0.0205054	0.963243	-0.118625	0.680492	AB17C	AB17C_HUMAN
AB1IP_HUMAN|Q7Z5R6	APBB1IP	Amyloid beta A4 precursor protein-binding family B member 1-interacting protein	46469.2	42456.4	46286.6	56381.3	57509.4	43513.5	45955	59099.6	56859	57123.4	52389.8	45070.7	2265.94	0.0502751	54756.6	3347.18	0.0611283	52468.1	7775.33	0.148192	53971.2	7032.02	0.130292	0.280842	0.0937333	0.219248	0.23652	0.259998	0.150072	-0.0615933	0.684322	-0.0208438	0.878179	0.0407495	0.816218	AB1IP	AB1IP_HUMAN
ABC3B_HUMAN|Q9UH17	APOBEC3B	DNA dC->dU-editing enzyme APOBEC-3B	266362	261080	280670	263459	216185	259949	192945	260700	229009	277720	334998	269371	10135.8	0.0376278	306359	40501.8	0.132204	246531	26338.8	0.106838	227552	33900.9	0.148981	0.185633	0.413197	-0.127823	0.26922	-0.243399	0.157701	-0.313456	0.238662	-0.429032	0.154902	-0.115576	0.488953	ABC3B	ABC3B_HUMAN
ABCA2_HUMAN|Q9BZC7	ABCA2	ATP-binding cassette sub-family A member 2	42312.3	41324.1	44678.5	44336.9	40214.2	46352.3	41440.9	41333.6	44970.1	45877.5	37833.9	42771.7	1723.73	0.0403007	41855.7	5687.69	0.135888	43634.5	3128.78	0.0717043	42581.5	2069.23	0.0485945	-0.0312312	0.858321	0.0288124	0.7029	-0.00642819	0.908747	0.0600436	0.739136	0.0248031	0.887522	-0.0352406	0.655925	ABCA2	ABCA2_HUMAN
ABCA4_HUMAN|P78363	ABCA4	Retinal-specific ATP-binding cassette transporter	1.32067e+06	1.15732e+06	1.36129e+06	1.13859e+06	1.3209e+06	952296	1.34411e+06	1.32586e+06	842414	1.45118e+06	697917	1.27976e+06	107967	0.0843654	1.07455e+06	532636	0.495684	1.13726e+06	184308	0.162062	1.1708e+06	284533	0.243025	-0.252143	0.68219	-0.170306	0.326209	-0.128384	0.585841	0.081837	0.895953	0.123759	0.844558	0.0419219	0.873602	ABCA4	ABCA4_HUMAN
ABCAD_HUMAN|Q86UQ4	ABCA13	ATP-binding cassette sub-family A member 13	6.3382e+06	5.15204e+06	5.93751e+06	5.00019e+06	6.22742e+06	5.49696e+06	5.89996e+06	5.24108e+06	7.04605e+06	5.54575e+06	7.43687e+06	5.80925e+06	603391	0.103867	6.49131e+06	1.33723e+06	0.206003	5.57486e+06	617316	0.110732	6.06237e+06	913379	0.150664	0.160157	0.600011	-0.0594181	0.66264	0.0615285	0.71223	-0.219575	0.501703	-0.0986282	0.737454	0.120947	0.491928	ABCAD	ABCAD_HUMAN
ABCB5_HUMAN|Q2M3G0	ABCB5	ATP-binding cassette sub-family B member 5	1.72492e+06	1.9744e+06	1.89005e+06	1.91336e+06	1.87873e+06	1.94266e+06	1.79654e+06	1.81649e+06	1.90054e+06	1.91902e+06	1.97499e+06	1.86312e+06	126900	0.0681112	1.947e+06	39577.7	0.0203275	1.91158e+06	31998.3	0.0167391	1.83786e+06	55191.1	0.0300301	0.0635293	0.376509	0.0370448	0.580427	-0.0197006	0.774407	-0.0264845	0.407461	-0.0832299	0.0861248	-0.0567454	0.133135	ABCB5	ABCB5_HUMAN
ABCB6_HUMAN|Q9NP58	ABCB6	ATP-binding cassette sub-family B member 6, mitochondrial	3.75947e+06	3.7305e+06	3.62747e+06	3.80323e+06	4.15967e+06	4.16786e+06	3.79541e+06	3.77647e+06	4.44684e+06	3.79279e+06	4.28639e+06	3.70581e+06	69377	0.0187211	4.03959e+06	349033	0.0864031	4.04359e+06	208196	0.051488	4.00624e+06	381689	0.0952737	0.124419	0.40096	0.125846	0.0946636	0.112459	0.30482	0.00142667	0.99009	-0.0119601	0.927371	-0.0133868	0.890899	ABCB6	ABCB6_HUMAN
ABCB7_HUMAN|O75027	ABCB7	ATP-binding cassette sub-family B member 7, mitochondrial	1.20753e+06	1.24175e+06	1.28549e+06	1.33262e+06	1.2426e+06	1.27479e+06	1.35953e+06	1.31275e+06	1.30869e+06	1.31091e+06	1373555	1.24492e+06	39074.7	0.0313873	1.34223e+06	44296.4	0.033002	1.28334e+06	45615.7	0.0355446	1.32699e+06	28255.1	0.0212926	0.108578	0.125853	0.0438431	0.331456	0.0920987	0.0472514	-0.0647344	0.26978	-0.0164789	0.718186	0.0482556	0.244828	ABCB7	ABCB7_HUMAN
ABCB8_HUMAN|Q9NUT2	ABCB8	ATP-binding cassette sub-family B member 8, mitochondrial	90575.7	83210.6	94061.5	109506	90110	97989.4	83275.7	107876	90417.4	88205	114789	89282.6	5539.78	0.0620477	101497	18797.5	0.185203	99201.6	9754.43	0.0983294	93856.4	12655.6	0.13484	0.184984	0.522803	0.151985	0.218404	0.072076	0.61001	-0.0329993	0.893882	-0.112908	0.674402	-0.0799089	0.595269	ABCB8	ABCB8_HUMAN
ABCBA_HUMAN|Q9NRK6	ABCB10	ATP-binding cassette sub-family B member 10, mitochondrial	1.96277e+06	2.02535e+06	1.93702e+06	2.339e+06	2.30154e+06	2.05843e+06	2.08564e+06	2.2306e+06	2.21018e+06	2.57416e+06	2.09263e+06	1.97505e+06	45423.8	0.0229989	2.33339e+06	340491	0.145921	2.23299e+06	152327	0.0682164	2.17547e+06	78465.6	0.0360683	0.240544	0.374318	0.177091	0.0888724	0.139443	0.0279051	-0.0634525	0.750726	-0.1011	0.629579	-0.0376479	0.601876	ABCBA	ABCBA_HUMAN
ABCD3_HUMAN|P28288	ABCD3	ATP-binding cassette sub-family D member 3	2.98483e+06	3.64216e+06	3.15512e+06	3.62923e+06	3.01336e+06	3.53441e+06	2.92205e+06	3.43625e+06	3.32727e+06	3.29226e+06	4.15633e+06	3.2607e+06	341150	0.104625	3.72429e+06	610993	0.164056	3.39233e+06	331605	0.0977515	3.22853e+06	270949	0.0839235	0.191783	0.465024	0.0570941	0.656831	-0.014307	0.904683	-0.134689	0.580413	-0.20609	0.444055	-0.0714011	0.545201	ABCD3	ABCD3_HUMAN
ABCD4_HUMAN|O14678	ABCD4	ATP-binding cassette sub-family D member 4	11244.5	13884.8	12909.7	12932.7	14952.1	10485.2	10895.7	13668.1	16092	17628.8	13523.3	12679.7	1335.14	0.105298	15576	2903.02	0.186377	12790	2236.85	0.17489	13551.9	2600.11	0.191862	0.296813	0.373563	0.0125026	0.945773	0.0959834	0.64107	-0.28431	0.380116	-0.200829	0.507395	0.0834808	0.720411	ABCD4	ABCD4_HUMAN
ABCE1_HUMAN|P61221	ABCE1	ATP-binding cassette sub-family E member 1	3.30795e+07	3.40379e+07	3.22798e+07	3.23418e+07	3.11125e+07	3.30076e+07	3.03985e+07	3.17484e+07	3.25188e+07	3.25009e+07	35715604	3.31324e+07	880253	0.0265678	3.41082e+07	2.27317e+06	0.0666458	3.2154e+07	961399	0.0298999	3.15552e+07	1.07326e+06	0.0340121	0.0418785	0.652148	-0.0432446	0.263933	-0.0703637	0.12315	-0.085123	0.425138	-0.112242	0.334464	-0.0271192	0.511932	ABCE1	ABCE1_HUMAN
ABCF1_HUMAN|Q8NE71	ABCF1	ATP-binding cassette sub-family F member 1	1.92974e+07	1.64628e+07	1.83584e+07	1.75141e+07	1.76818e+07	1.54008e+07	1.91892e+07	1.74179e+07	1.54652e+07	1.93711e+07	1.56836e+07	1.80395e+07	1.44393e+06	0.0800426	1.75273e+07	2.60742e+06	0.148763	1.68655e+07	1.27129e+06	0.0753781	1.73574e+07	1.86275e+06	0.107317	-0.0415561	0.831884	-0.0970841	0.351021	-0.0556098	0.644045	-0.055528	0.783823	-0.0140537	0.944916	0.0414743	0.72719	ABCF1	ABCF1_HUMAN
ABCF2_HUMAN|Q9UG63	ABCF2	ATP-binding cassette sub-family F member 2	1.83889e+07	1.79973e+07	1.70838e+07	1.49555e+07	1.58327e+07	1.43723e+07	1.44229e+07	1.51298e+07	1.52789e+07	1.68546e+07	1.83585e+07	1.78234e+07	669711	0.0375749	1.76066e+07	1.06346e+06	0.0604014	1.50535e+07	735083	0.0488314	1.49439e+07	457263	0.0305987	-0.0176555	0.827627	-0.24367	0.00867994	-0.254214	0.00528276	-0.226015	0.121986	-0.236558	0.143726	-0.0105436	0.839117	ABCF2	ABCF2_HUMAN
ABCF3_HUMAN|Q9NUQ8	ABCF3	ATP-binding cassette sub-family F member 3	1.66415e+06	1.81883e+06	1.58822e+06	1.65697e+06	1.54674e+06	1.70147e+06	1.58141e+06	1.62812e+06	1.57969e+06	1.6563e+06	1.66339e+06	1.6904e+06	117525	0.0695252	1.65985e+06	5014.77	0.00302122	1.63506e+06	79657	0.0487181	1.59641e+06	27478.9	0.017213	-0.0263109	0.696812	-0.0480199	0.541361	-0.0825355	0.298567	-0.021709	0.644212	-0.0562246	0.0514183	-0.0345156	0.496095	ABCF3	ABCF3_HUMAN
ABD12_HUMAN|Q8N2K0	ABHD12	Monoacylglycerol lipase ABHD12	3.76179e+06	4.05497e+06	3.99353e+06	4.29558e+06	4.07334e+06	4.1444e+06	4.25945e+06	4.1579e+06	4.01296e+06	4.27213e+06	4.11113e+06	3.93676e+06	154613	0.0392741	4.19163e+06	113842	0.0271592	4.17111e+06	113507	0.0272126	4.14344e+06	123879	0.0298977	0.0905021	0.129523	0.0834197	0.107971	0.0738185	0.148476	-0.00708241	0.859579	-0.0166837	0.691123	-0.00960126	0.789743	ABD12	ABD12_HUMAN
ABH15_HUMAN|Q6UXT9	ABHD15	Abhydrolase domain-containing protein 15	4.47576e+06	5.16642e+06	4.93683e+06	5.92881e+06	4.98035e+06	5.75213e+06	4.89489e+06	5.74458e+06	5.97336e+06	5.78799e+06	5325906	4.85967e+06	351739	0.0723793	5.55695e+06	326745	0.0587994	5.55376e+06	504388	0.0908193	5.53761e+06	568244	0.102615	0.193435	0.129285	0.192607	0.130677	0.188405	0.167835	-0.000828041	0.993701	-0.00503001	0.964587	-0.00420197	0.972416	ABH15	ABH15_HUMAN
ABHD4_HUMAN|Q8TB40	ABHD4	Abhydrolase domain-containing protein 4	87458.5	102001	100820	111198	116776	112873	105942	86072.9	114917	90985.4	96037.8	96759.9	8076.82	0.0834728	93511.6	3572.57	0.0382046	113616	2862.59	0.0251954	102311	14761	0.144276	-0.0492634	0.585544	0.231681	0.0556531	0.0804765	0.606554	0.280944	0.0258872	0.12974	0.413598	-0.151204	0.314821	ABHD4	ABHD4_HUMAN
ABHD5_HUMAN|Q8WTS1	ABHD5	1-acylglycerol-3-phosphate O-acyltransferase ABHD5	124389	111600	116237	126474	125245	127405	120455	112337	114027	94752.5	101018	117409	6474.35	0.0551437	97885.4	4430.62	0.0452634	126375	1083.72	0.00857549	115606	4283.57	0.0370531	-0.262374	0.0294399	0.106168	0.134988	-0.0223207	0.711085	0.368542	0.0606297	0.240053	0.0392892	-0.128489	0.0418336	ABHD5	ABHD5_HUMAN
ABHDA_HUMAN|Q9NUJ1	ABHD10	Mycophenolic acid acyl-glucuronide esterase, mitochondrial	4.24614e+06	3.76335e+06	4.06253e+06	3.87393e+06	4.1697e+06	3.93832e+06	4.62529e+06	4.12432e+06	3.96261e+06	4.15731e+06	4.06673e+06	4.02401e+06	243687	0.0605584	4.11202e+06	64048.2	0.0155759	3.99398e+06	155540	0.0389437	4.2374e+06	345509	0.0815379	0.0312149	0.603196	-0.0108044	0.867452	0.0745478	0.436503	-0.0420194	0.331042	0.0433329	0.5973	0.0853523	0.352743	ABHDA	ABHDA_HUMAN
ABHDB_HUMAN|Q8NFV4	ABHD11	Alpha/beta hydrolase domain-containing protein 11	2.96921e+06	2.75328e+06	3.14327e+06	3.20234e+06	3.10031e+06	2.88012e+06	3.2793e+06	3.29499e+06	2.8482e+06	3.43534e+06	2.58524e+06	2.95525e+06	195368	0.0661087	3.01029e+06	601114	0.199687	3.06092e+06	164683	0.0538016	3.14083e+06	253547	0.0807262	0.0266201	0.918735	0.0506844	0.514472	0.0878641	0.375519	0.0240643	0.924969	0.061244	0.81247	0.0371797	0.674556	ABHDB	ABHDB_HUMAN
ABHEB_HUMAN|Q96IU4	ABHD14B	Alpha/beta hydrolase domain-containing protein 14B	1.35031e+06	1.3399e+06	1.3318e+06	1.40063e+06	1.36882e+06	1.40998e+06	1.39248e+06	1.37931e+06	1.36883e+06	1.25844e+06	1.31992e+06	1.34067e+06	9283.93	0.00692485	1.28918e+06	43475.2	0.0337231	1.39314e+06	21575.7	0.0154871	1.38021e+06	11852.7	0.00858764	-0.0564965	0.336218	0.0553888	0.0364032	0.0419322	0.0118674	0.111885	0.143755	0.0984286	0.193381	-0.0134566	0.427806	ABHEB	ABHEB_HUMAN
ABHGA_HUMAN|O95870	ABHD16A	Abhydrolase domain-containing protein 16A	1.87728e+06	1.93974e+06	1.87116e+06	1.84265e+06	1.93284e+06	1.9462e+06	1.89162e+06	1.77943e+06	1.88269e+06	2.01097e+06	2.10437e+06	1.89606e+06	37949.9	0.0200152	2.05767e+06	66041.1	0.0320951	1.90723e+06	56327.3	0.0295336	1.85125e+06	62357	0.0336837	0.11801	0.130674	0.0084754	0.791747	-0.0345041	0.359165	-0.109534	0.119893	-0.152514	0.0650779	-0.0429795	0.313412	ABHGA	ABHGA_HUMAN
ABI1_HUMAN|Q8IZP0	ABI1	Abl interactor 1	970583	794808	945225	882219	933148	855525	968365	812202	941235	807192	933801	903539	95013.3	0.105157	870496	89526.5	0.102845	890297	39436.8	0.0442962	907267	83439.2	0.0919676	-0.0537481	0.725702	-0.021299	0.839531	0.00594117	0.961756	0.0324491	0.809449	0.0596893	0.686763	0.0272401	0.772013	ABI1	ABI1_HUMAN
ABI2_HUMAN|Q9NYB9	ABI2	Abl interactor 2	83454.3	96057.3	83788.5	81772.4	77863.2	92621	85334	73200	88485.6	88078.4	93202.8	87766.7	7181.84	0.0818288	90640.6	3623.51	0.0399767	84085.5	7645.95	0.0909306	82339.9	8070.72	0.0980171	0.0464838	0.597468	-0.0618157	0.576252	-0.0920826	0.433989	-0.108299	0.29165	-0.138566	0.22054	-0.0302669	0.799142	ABI2	ABI2_HUMAN
ABL1_HUMAN|P00519	ABL1	Tyrosine-protein kinase ABL1	1.13084e+06	1.18459e+06	1.32709e+06	939806	1.04372e+06	1.06406e+06	1.10901e+06	1.08701e+06	1.00935e+06	1.39138e+06	1.48022e+06	1.21417e+06	101413	0.0835243	1.4358e+06	62817.2	0.0437506	1.01586e+06	66646	0.0656054	1.06846e+06	52356.6	0.0490021	0.241884	0.0572897	-0.257269	0.0560924	-0.184447	0.114088	-0.499153	0.0114988	-0.426331	0.0226239	0.0728219	0.346097	ABL1	ABL1_HUMAN
ABLM1_HUMAN|O14639	ABLIM1	Actin-binding LIM protein 1	6.1324e+06	6.36732e+06	6.56208e+06	6.34844e+06	6.64071e+06	5.92396e+06	6.01909e+06	6.20319e+06	7.15508e+06	5.59419e+06	6.45269e+06	6.35394e+06	215151	0.0338611	6.02344e+06	607049	0.100781	6.30437e+06	360403	0.0571672	6.45912e+06	609706	0.0943946	-0.0770621	0.579394	-0.0112984	0.850032	0.0236866	0.799861	0.0657638	0.632882	0.100749	0.50582	0.034985	0.728519	ABLM1	ABLM1_HUMAN
ABR_HUMAN|Q12979	ABR	Active breakpoint cluster region-related protein	7.25463e+06	6.89503e+06	6.79825e+06	6.85425e+06	7.12688e+06	7.13393e+06	6.8819e+06	6.90111e+06	7.1637e+06	6.69079e+06	7.40301e+06	6.98264e+06	240472	0.0344385	7.0469e+06	503614	0.0714661	7.03835e+06	159474	0.0226579	6.98224e+06	157443	0.022549	0.0132177	0.888636	0.0114658	0.757241	-8.27283e-05	0.998208	-0.00175192	0.984848	-0.0133004	0.886475	-0.0115485	0.686864	ABR	ABR_HUMAN
ABRAL_HUMAN|Q9P1F3	ABRACL	Costars family protein ABRACL	1.42093e+06	1.44056e+06	1.36083e+06	1.44184e+06	1.35993e+06	1.41856e+06	1.41513e+06	1.40735e+06	1.56333e+06	1.20923e+06	1.52888e+06	1.40744e+06	41543.1	0.0295168	1.36905e+06	226026	0.165097	1.40677e+06	42206.8	0.0300025	1.46194e+06	87895.6	0.0601227	-0.0398954	0.850225	-0.000682717	0.985395	0.0548083	0.406567	0.0392126	0.852744	0.0947037	0.664713	0.055491	0.402204	ABRAL	ABRAL_HUMAN
ABT1_HUMAN|Q9ULW3	ABT1	Activator of basal transcription 1	870388	915252	903866	1.05822e+06	974831	955432	1.01472e+06	1.04494e+06	1.05563e+06	982464	900784	896502	23320.8	0.0260131	941624	57756.4	0.061337	996162	54615	0.0548254	1.03843e+06	21216	0.0204309	0.0708449	0.45826	0.152074	0.0704296	0.212027	0.00151339	0.0812288	0.394109	0.141182	0.232099	0.0599531	0.312482	ABT1	ABT1_HUMAN
ABTB2_HUMAN|Q8N961	ABTB2	Ankyrin repeat and BTB/POZ domain-containing protein 2	3102.62	3286.23	3998.23	5495.7	3147.19	3495.16	3743.23	3565.63	4234.89	2608.37	3504	3462.36	473.073	0.136633	3056.18	633.307	0.207221	4046.02	1267.46	0.313262	3847.91	346.693	0.0900989	-0.180023	0.529091	0.224748	0.517843	0.152322	0.323736	0.40477	0.333427	0.332345	0.295739	-0.0724253	0.815578	ABTB2	ABTB2_HUMAN
ACACA_HUMAN|Q13085	ACACA	Acetyl-CoA carboxylase 1	6.93856e+06	6.93267e+06	7.21688e+06	6.45072e+06	6.4654e+06	6.77216e+06	6.29137e+06	6.91589e+06	6.84677e+06	7.07932e+06	7.70982e+06	7.02937e+06	162414	0.023105	7.39457e+06	445835	0.0602923	6.56276e+06	181495	0.0276553	6.68468e+06	342363	0.0512161	0.0730712	0.443731	-0.0990927	0.0299662	-0.0725367	0.217687	-0.172164	0.203268	-0.145608	0.210431	0.0265559	0.623196	ACACA	ACACA_HUMAN
ACAD8_HUMAN|Q9UKU7	ACAD8	Isobutyryl-CoA dehydrogenase, mitochondrial	1.29704e+06	1.35262e+06	1.31818e+06	1.49128e+06	1.67344e+06	1.48238e+06	1.42797e+06	1.47597e+06	1.85292e+06	1.487e+06	1.58973e+06	1.32261e+06	28054.5	0.0212114	1.53836e+06	72640.8	0.0472195	1.54903e+06	107829	0.0696107	1.58562e+06	232729	0.146775	0.218005	0.122626	0.227976	0.0598583	0.261655	0.187834	0.00997062	0.903385	0.0436502	0.767883	0.0336796	0.821736	ACAD8	ACAD8_HUMAN
ACAD9_HUMAN|Q9H845	ACAD9	Acyl-CoA dehydrogenase family member 9, mitochondrial	9.71398e+06	9.60383e+06	9.46839e+06	9.86878e+06	9.95276e+06	1.03786e+07	1.0406e+07	9.90072e+06	9.84983e+06	9.43866e+06	9.80685e+06	9.5954e+06	123015	0.0128202	9.62276e+06	260356	0.0270563	1.00667e+07	273318	0.0271507	1.00522e+07	307441	0.0305845	0.00410693	0.908021	0.0691756	0.0787039	0.0670917	0.109159	0.0650687	0.188457	0.0629848	0.205528	-0.00208394	0.954188	ACAD9	ACAD9_HUMAN
ACADM_HUMAN|P11310	ACADM	Medium-chain specific acyl-CoA dehydrogenase, mitochondrial	6.26771e+06	6.25971e+06	6.27383e+06	6.65475e+06	6.35609e+06	7.10247e+06	6.15547e+06	6.61394e+06	6.50841e+06	6.03907e+06	6383281	6.26708e+06	7079.77	0.00112968	6.21118e+06	243395	0.0391866	6.70443e+06	375663	0.056032	6.42594e+06	240101	0.0373643	-0.0129281	0.800044	0.0973212	0.181238	0.0361129	0.370421	0.110249	0.174018	0.0490411	0.423877	-0.0612083	0.349972	ACADM	ACADM_HUMAN
ACADS_HUMAN|P16219	ACADS	Short-chain specific acyl-CoA dehydrogenase, mitochondrial	2.02708e+06	2.38257e+06	1.93925e+06	2.38719e+06	2.2766e+06	2.59362e+06	2.15552e+06	2.22558e+06	2.354e+06	2.04663e+06	3.13622e+06	2.1163e+06	234737	0.110918	2.59143e+06	770453	0.297309	2.41913e+06	160909	0.066515	2.24503e+06	100661	0.0448372	0.292201	0.539721	0.192946	0.14835	0.0851934	0.453064	-0.0992554	0.805369	-0.207008	0.639168	-0.107753	0.200659	ACADS	ACADS_HUMAN
ACADV_HUMAN|P49748	ACADVL	Very long-chain specific acyl-CoA dehydrogenase, mitochondrial	1.57702e+07	1.05608e+07	1.42713e+07	1.13994e+07	1.37445e+07	9.4291e+06	1.67023e+07	1.31788e+07	8.79805e+06	1.75926e+07	7.86405e+06	1.35341e+07	2.68183e+06	0.198153	1.27283e+07	6.87914e+06	0.540459	1.15243e+07	2.16041e+06	0.187465	1.28931e+07	3.95986e+06	0.307131	-0.0885562	0.896811	-0.231917	0.371682	-0.0700063	0.829283	-0.14336	0.846516	0.01855	0.979213	0.16191	0.63455	ACADV	ACADV_HUMAN
ACADV_HUMAN|P49748-2	ACADVL	Very long-chain specific acyl-CoA dehydrogenase, mitochondrial (isoform 2)	41584.7	41727.9	42372.6	40708.9	39563.7	40011	42323.1	38549.5	39674.3	34318.3	33908.6	41895.1	419.666	0.0100171	34113.4	289.68	0.00849166	40094.5	577.144	0.0143946	40182.3	1937.4	0.0482151	-0.29644	0.000183335	-0.0633749	0.0146025	-0.0602194	0.262882	0.233065	0.00066134	0.236221	0.0290303	0.00315557	0.945959	ACADV	ACADV_HUMAN
ACAP2_HUMAN|Q15057	ACAP2	Arf-GAP with coiled-coil, ANK repeat and PH domain-containing protein 2	1.16076e+06	1.31451e+06	1.19816e+06	1.36082e+06	1.39397e+06	1.35241e+06	1.28408e+06	1.39781e+06	1.27367e+06	1.21502e+06	1.21719e+06	1.22447e+06	80182.7	0.0654834	1.21611e+06	1530.38	0.00125842	1.36907e+06	21975.4	0.0160514	1.31852e+06	68865.3	0.0522292	-0.00989184	0.87325	0.161034	0.0799104	0.106761	0.19972	0.170925	0.00650266	0.116653	0.123315	-0.0542727	0.331422	ACAP2	ACAP2_HUMAN
ACATN_HUMAN|O00400	SLC33A1	Acetyl-coenzyme A transporter 1	1.11471e+06	1.2493e+06	1.09514e+06	1.41908e+06	1.28786e+06	1.2608e+06	1.31669e+06	1.33088e+06	1.3675e+06	1.26159e+06	1.32974e+06	1.15305e+06	83926.6	0.0727867	1.29566e+06	48190.5	0.0371938	1.32258e+06	84659.5	0.064011	1.33835e+06	26214.7	0.0195873	0.168234	0.0952359	0.197899	0.0694594	0.215006	0.0514196	0.0296649	0.682112	0.0467723	0.410519	0.0171074	0.782778	ACATN	ACATN_HUMAN
ACBD5_HUMAN|Q5T8D3	ACBD5	Acyl-CoA-binding domain-containing protein 5	6.30766e+06	6.5833e+06	5.72111e+06	6.92592e+06	6.65569e+06	7.31417e+06	6.23155e+06	7.20756e+06	7.22768e+06	5.40524e+06	6.59977e+06	6.20402e+06	440336	0.0709759	6.0025e+06	844659	0.140718	6.96526e+06	330999	0.0475215	6.88893e+06	569397	0.0826538	-0.0476393	0.796758	0.166974	0.0798601	0.151077	0.179164	0.214613	0.335484	0.198716	0.347808	-0.0158967	0.852953	ACBD5	ACBD5_HUMAN
ACBD5_HUMAN|Q5T8D3-2	ACBD5	Acyl-CoA-binding domain-containing protein 5 (isoform 2)	417909	456041	456104	545621	508280	542366	524829	582700	560653	490743	480732	443351	22033.5	0.0496976	485737	7078.92	0.0145736	532089	20683.6	0.0388725	556061	29207.4	0.0525255	0.131725	0.0661947	0.263218	0.00712695	0.326792	0.00727614	0.131492	0.0467647	0.195067	0.0441355	0.0635742	0.317061	ACBD5	ACBD5_HUMAN
ACBD6_HUMAN|Q9BR61	ACBD6	Acyl-CoA-binding domain-containing protein 6	799670	782165	757640	735679	775174	823124	751793	739128	765350	737043	867977	779825	21112.4	0.0270733	802510	92584	0.115368	777992	43790.3	0.0562863	752090	13113.7	0.0174363	0.0413693	0.78806	-0.0033946	0.9522	-0.0522446	0.139252	-0.0447639	0.774773	-0.0936138	0.581514	-0.04885	0.416161	ACBD6	ACBD6_HUMAN
ACBD7_HUMAN|Q8N6N7	ACBD7	Acyl-CoA-binding domain-containing protein 7	2.50879e+06	2.36149e+06	2.37077e+06	2.52381e+06	2.60063e+06	2.54472e+06	2.52132e+06	2.44114e+06	2.63523e+06	2.23103e+06	2.51527e+06	2.41368e+06	82494.2	0.0341778	2.37315e+06	200988	0.0846927	2.55639e+06	39718.4	0.0155369	2.53256e+06	97532.6	0.0385114	-0.0244324	0.825132	0.0828717	0.0771515	0.0693631	0.18422	0.107304	0.415934	0.0937955	0.450689	-0.0135086	0.72456	ACBD7	ACBD7_HUMAN
ACBP_HUMAN|P07108	DBI	Acyl-CoA-binding protein	3.89354e+06	3.78039e+06	3.97708e+06	3.6178e+06	3.77498e+06	4.04108e+06	4.13389e+06	3.74447e+06	4.11681e+06	3.33931e+06	4.49829e+06	3.88367e+06	98717.4	0.0254186	3.9188e+06	819526	0.209127	3.81129e+06	213963	0.0561392	3.99839e+06	220068	0.0550391	0.0129902	0.9615	-0.0271435	0.633792	0.041998	0.474896	-0.0401337	0.883777	0.0290077	0.913589	0.0691414	0.350637	ACBP	ACBP_HUMAN
ACD_HUMAN|Q96AP0	ACD	Adrenocortical dysplasia protein homolog	19164.2	8084.25	21061.7	13212.6	11995.6	7729.12	22276	10547.8	14640.4	17659.4	7491.8	16103.4	7009.27	0.435267	12575.6	7189.56	0.571707	10979.1	2879.6	0.26228	15821.4	5952.66	0.376241	-0.356737	0.636748	-0.552602	0.335772	-0.0254834	0.960258	-0.195865	0.808173	0.331254	0.651553	0.527119	0.29728	ACD	ACD_HUMAN
ACD10_HUMAN|Q6JQN1	ACAD10	Acyl-CoA dehydrogenase family member 10	3.18995e+06	3.3321e+06	3.15765e+06	3.77184e+06	3.60127e+06	3.74496e+06	3.64207e+06	3.66237e+06	3.80158e+06	3.13671e+06	3.2568e+06	3.22657e+06	92810.3	0.0287644	3.19676e+06	84910.7	0.0265615	3.70602e+06	91713.4	0.0247471	3.70201e+06	86827	0.023454	-0.0133925	0.740673	0.199871	0.00312613	0.198308	0.00296924	0.213264	0.0144282	0.2117	0.0157891	-0.00156363	0.958741	ACD10	ACD10_HUMAN
ACD11_HUMAN|Q709F0	ACAD11	Acyl-CoA dehydrogenase family member 11	1.71948e+06	1.17417e+06	1.68614e+06	1.16035e+06	1.54355e+06	1.2418e+06	1.47365e+06	1.16219e+06	1.97042e+06	1.28174e+06	2.18165e+06	1.5266e+06	305664	0.200226	1.7317e+06	636335	0.367463	1.31524e+06	201878	0.153491	1.53542e+06	407637	0.265489	0.181866	0.73027	-0.214999	0.382171	0.00831131	0.977623	-0.396865	0.519955	-0.173554	0.745198	0.223311	0.464785	ACD11	ACD11_HUMAN
ACDSB_HUMAN|P45954	ACADSB	Short/branched chain specific acyl-CoA dehydrogenase, mitochondrial	3.94341e+06	3.57848e+06	3.77271e+06	3.50802e+06	4.0062e+06	4.17459e+06	3.9792e+06	3.835e+06	3.73953e+06	3.86406e+06	4.12547e+06	3.76487e+06	182589	0.0484981	3.99476e+06	184839	0.0462703	3.89627e+06	346615	0.0889607	3.85124e+06	120657	0.0313293	0.0855116	0.291659	0.0494952	0.601657	0.0327242	0.537165	-0.0360163	0.708097	-0.0527874	0.456748	-0.0167711	0.847949	ACDSB	ACDSB_HUMAN
ACINU_HUMAN|Q9UKV3	ACIN1	Apoptotic chromatin condensation inducer in the nucleus	2.94749e+07	2.99677e+07	2.85539e+07	3.06711e+07	3.00677e+07	3.12902e+07	2.90494e+07	3.03307e+07	3.04023e+07	2.75168e+07	30816461	2.93322e+07	717624	0.0244654	2.91666e+07	2.33322e+06	0.0799963	3.06763e+07	611258	0.019926	2.99275e+07	761286	0.0254377	-0.0081655	0.936834	0.0646423	0.0705541	0.0289864	0.38033	0.0728078	0.524873	0.0371519	0.725482	-0.0356559	0.257775	ACINU	ACINU_HUMAN
ACL6A_HUMAN|O96019	ACTL6A	Actin-like protein 6A	6.21584e+06	6.25061e+06	6.13422e+06	6.13352e+06	6.10907e+06	6.55131e+06	6.17719e+06	6.45359e+06	6.24267e+06	5.88008e+06	5868945	6.20022e+06	59745.5	0.00963603	5.87451e+06	7875.35	0.0013406	6.26463e+06	248569	0.0396782	6.29115e+06	144437	0.0229588	-0.0778507	0.00961623	0.0149091	0.701228	0.021004	0.396205	0.0927598	0.112653	0.0988547	0.037285	0.00609492	0.882572	ACL6A	ACL6A_HUMAN
ACLY_HUMAN|P53396	ACLY	ATP-citrate synthase	2.29959e+07	2.20544e+07	2.23182e+07	2.03294e+07	2.09077e+07	2.14711e+07	2.09771e+07	2.10416e+07	2.07643e+07	2.13027e+07	2.12997e+07	2.24561e+07	485683	0.0216281	2.13012e+07	2100.07	9.85893e-05	2.09028e+07	570856	0.0273101	2.09277e+07	145110	0.00693386	-0.0761746	0.0541966	-0.103417	0.0239703	-0.101697	0.0243216	-0.0272421	0.350209	-0.0255227	0.0467633	0.00171936	0.947556	ACLY	ACLY_HUMAN
ACO13_HUMAN|Q9NPJ3	ACOT13	Acyl-coenzyme A thioesterase 13	5.08819e+06	5.89991e+06	5.23451e+06	6.40005e+06	5.26653e+06	5.8976e+06	5.44752e+06	6.22067e+06	5.64741e+06	5.62409e+06	5.02019e+06	5.40754e+06	432637	0.0800064	5.32214e+06	427021	0.0802349	5.85473e+06	567974	0.0970112	5.77187e+06	401318	0.06953	-0.0229653	0.845338	0.114631	0.342974	0.094067	0.345459	0.137596	0.323455	0.117032	0.351474	-0.0205637	0.847646	ACO13	ACO13_HUMAN
ACOC_HUMAN|P21399	ACO1	Cytoplasmic aconitate hydratase	4.61963e+06	4.86994e+06	4.36459e+06	4.48974e+06	4.25858e+06	4.87736e+06	4.24276e+06	4.39446e+06	4.4727e+06	4.62125e+06	4.9816e+06	4.61806e+06	252679	0.0547154	4.80142e+06	254804	0.0530684	4.54189e+06	312667	0.0688408	4.36997e+06	116908	0.0267526	0.0561772	0.503577	-0.0239918	0.759945	-0.0796612	0.226116	-0.0801689	0.392058	-0.135838	0.220071	-0.0556694	0.448484	ACOC	ACOC_HUMAN
ACOD_HUMAN|O00767	SCD	Acyl-CoA desaturase	3.88873e+06	3.76947e+06	3.63742e+06	3.10098e+06	2.88589e+06	3.11727e+06	3.18988e+06	3.14239e+06	2.79209e+06	3.62646e+06	3.1792e+06	3.76521e+06	125706	0.0333863	3.40283e+06	316260	0.0929402	3.03472e+06	129142	0.042555	3.04145e+06	217258	0.0714322	-0.145995	0.333469	-0.311167	0.00217412	-0.307969	0.0131742	-0.165173	0.327875	-0.161974	0.318013	0.00319832	0.965873	ACOD	ACOD_HUMAN
ACON_HUMAN|Q99798	ACO2	Aconitate hydratase, mitochondrial	2.55662e+07	2.20991e+07	2.48389e+07	2.3105e+07	2.57462e+07	2.22492e+07	2.7106e+07	2.41083e+07	2.24873e+07	2.57684e+07	2.15932e+07	2.41681e+07	1.82835e+06	0.0756512	2.36808e+07	2.95231e+06	0.124671	2.37001e+07	1.82288e+06	0.0769144	2.45672e+07	2.34328e+06	0.0953824	-0.0293834	0.859368	-0.0282101	0.769246	0.0236313	0.828131	0.00117327	0.994372	0.0530147	0.758048	0.0518414	0.641059	ACON	ACON_HUMAN
ACOT1_HUMAN|Q86TX2	ACOT1	Acyl-coenzyme A thioesterase 1	2.70452e+06	2.78853e+06	2.48505e+06	2.77412e+06	2.68196e+06	3.09122e+06	2.75795e+06	2.73367e+06	2.8047e+06	2.59537e+06	2.86297e+06	2.65936e+06	156698	0.0589231	2.72917e+06	189225	0.0693343	2.8491e+06	214682	0.0753508	2.76544e+06	36099.8	0.0130539	0.0373815	0.709227	0.0994255	0.289706	0.0564284	0.361769	0.0620441	0.565787	0.0190469	0.831794	-0.0429971	0.570925	ACOT1	ACOT1_HUMAN
ACOT2_HUMAN|P49753	ACOT2	Acyl-coenzyme A thioesterase 2, mitochondrial	175529	145307	188430	151897	204448	170986	222836	140507	159764	185468	139867	169755	22133.5	0.130385	162668	32245.2	0.198228	175777	26600.7	0.151332	174369	43063.8	0.246969	-0.0615309	0.816389	0.0502887	0.778603	0.0386839	0.879454	0.11182	0.682285	0.100215	0.753054	-0.0116049	0.964311	ACOT2	ACOT2_HUMAN
ACOT8_HUMAN|O14734	ACOT8	Acyl-coenzyme A thioesterase 8	1.42873e+06	1.4741e+06	1.43158e+06	1.60012e+06	1.55443e+06	1.48635e+06	1.51275e+06	1.58761e+06	1.56808e+06	1.53932e+06	1.68752e+06	1.4448e+06	25410.7	0.0175877	1.61342e+06	104793	0.0649507	1.54697e+06	57247	0.037006	1.55615e+06	38827.4	0.024951	0.159255	0.253321	0.0985719	0.0732454	0.107108	0.0192278	-0.060683	0.528083	-0.052147	0.578018	0.00853604	0.830926	ACOT8	ACOT8_HUMAN
ACOT9_HUMAN|Q9Y305	ACOT9	Acyl-coenzyme A thioesterase 9, mitochondrial	1.47736e+06	1.56149e+06	1.45268e+06	1.54462e+06	1.52544e+06	1.55285e+06	1.58539e+06	1.52413e+06	1.63284e+06	1.46899e+06	1.49925e+06	1.49718e+06	57047.1	0.0381031	1.48412e+06	21400.6	0.0144197	1.54097e+06	14065.6	0.00912776	1.58079e+06	54504.8	0.0344795	-0.0126343	0.745093	0.0415972	0.313719	0.0784001	0.140478	0.0542315	0.108358	0.0910343	0.0771854	0.0368028	0.332595	ACOT9	ACOT9_HUMAN
ACOX1_HUMAN|Q15067	ACOX1	Peroxisomal acyl-coenzyme A oxidase 1	7.68983e+06	7.61297e+06	7.93672e+06	7.57241e+06	7.81496e+06	7.48049e+06	7.8652e+06	7.62169e+06	7.26111e+06	8.29892e+06	7.18907e+06	7.74651e+06	169152	0.021836	7.744e+06	784777	0.10134	7.62262e+06	172798	0.0226692	7.58266e+06	303930	0.0400823	-0.000467788	0.99713	-0.0232586	0.425034	-0.030841	0.47205	-0.0227908	0.863333	-0.0303732	0.821603	-0.00758235	0.855101	ACOX1	ACOX1_HUMAN
ACOX3_HUMAN|O15254	ACOX3	Peroxisomal acyl-coenzyme A oxidase 3	1.36172e+06	1.15846e+06	1.45026e+06	1.14501e+06	1.18926e+06	1.12498e+06	1.37336e+06	1.23735e+06	1.09218e+06	1.52812e+06	1.1251e+06	1.32348e+06	149612	0.113044	1.32661e+06	284982	0.21482	1.15308e+06	32889.7	0.0285233	1.2343e+06	140618	0.113926	0.00340783	0.990394	-0.198843	0.182543	-0.100649	0.493844	-0.20225	0.546773	-0.104057	0.7293	0.0981932	0.423982	ACOX3	ACOX3_HUMAN
ACPH_HUMAN|P13798	APEH	Acylamino-acid-releasing enzyme	6.88583e+06	7.1143e+06	6.31294e+06	6.23708e+06	5.98971e+06	6.69346e+06	5.72383e+06	6.53667e+06	6.44814e+06	6.90591e+06	6.92645e+06	6.77103e+06	412830	0.0609701	6.91618e+06	14521.9	0.0020997	6.30675e+06	357010	0.0566076	6.23621e+06	445938	0.0715078	0.0306005	0.604599	-0.102477	0.216084	-0.118704	0.202522	-0.133078	0.0975209	-0.149304	0.118205	-0.0162264	0.841581	ACPH	ACPH_HUMAN
ACPM_HUMAN|O14561	NDUFAB1	Acyl carrier protein, mitochondrial	5.98214e+06	4.14569e+06	5.90328e+06	4.28065e+06	5.54273e+06	3.48947e+06	6.3153e+06	4.97189e+06	3.53659e+06	5.97404e+06	2.89259e+06	5.3437e+06	1.03826e+06	0.194296	4.43331e+06	2.17891e+06	0.491487	4.43762e+06	1.03559e+06	0.233366	4.94126e+06	1.38961e+06	0.281225	-0.269455	0.660906	-0.268055	0.344806	-0.112961	0.709905	0.00139956	0.998262	0.156494	0.804165	0.155094	0.643206	ACPM	ACPM_HUMAN
ACS2L_HUMAN|Q9NUB1	ACSS1	Acetyl-coenzyme A synthetase 2-like, mitochondrial	794864	763497	720250	764705	828180	783216	795710	799399	720245	789254	709722	759537	37464.5	0.0493255	749488	56238	0.0750352	792034	32643.5	0.0412148	771785	44672.8	0.0578825	-0.0192151	0.849223	0.0604418	0.321723	0.0230787	0.73491	0.0796569	0.465932	0.0422938	0.687539	-0.0373631	0.563573	ACS2L	ACS2L_HUMAN
ACSA_HUMAN|Q9NR19	ACSS2	Acetyl-coenzyme A synthetase, cytoplasmic	329547	327409	315474	356593	344382	374989	319563	328178	376968	352004	344106	324143	7584.06	0.0233972	348055	5584.16	0.0160439	358655	15407.4	0.042959	341570	30956.9	0.0906313	0.102683	0.0301203	0.145963	0.0418558	0.0755489	0.434282	0.0432792	0.364865	-0.0271345	0.75436	-0.0704137	0.456334	ACSA	ACSA_HUMAN
ACSF2_HUMAN|Q96CM8	ACSF2	Acyl-CoA synthetase family member 2, mitochondrial	1.87456e+06	2.00833e+06	1.84616e+06	2.09117e+06	2.14356e+06	2.3012e+06	1.99607e+06	2.11864e+06	2.14239e+06	2.09933e+06	2.13221e+06	1.90969e+06	86604.7	0.0453502	2.11577e+06	23251.3	0.0109895	2.17864e+06	109321	0.0501786	2.0857e+06	78523.7	0.0376487	0.147848	0.043905	0.190096	0.0311457	0.127195	0.0601274	0.0422475	0.426568	-0.0206535	0.585551	-0.062901	0.303914	ACSF2	ACSF2_HUMAN
ACSF3_HUMAN|Q4G176	ACSF3	Acyl-CoA synthetase family member 3, mitochondrial	4.14191e+06	4.08323e+06	4.09755e+06	4.36235e+06	4.5291e+06	4.3521e+06	4.32319e+06	4.29743e+06	4.41133e+06	4.26867e+06	4.41183e+06	4.10757e+06	30594.1	0.00744823	4.34025e+06	101233	0.0233242	4.41451e+06	99363	0.0225083	4.34398e+06	59729.8	0.01375	0.0794947	0.17291	0.10397	0.0249674	0.0807344	0.00900011	0.0244756	0.495333	0.00123967	0.968087	-0.0232359	0.363393	ACSF3	ACSF3_HUMAN
ACSL1_HUMAN|P33121	ACSL1	Long-chain-fatty-acid--CoA ligase 1	2.0567e+06	2.30221e+06	1.98828e+06	2.44922e+06	2.23377e+06	2.70136e+06	2.21209e+06	2.47418e+06	2.21469e+06	2.31274e+06	2.37209e+06	2.11573e+06	165081	0.0780253	2.34242e+06	41972.2	0.0179183	2.46145e+06	234034	0.0950798	2.30032e+06	150570	0.0654562	0.146841	0.131488	0.218352	0.112533	0.120679	0.226269	0.0715106	0.473442	-0.0261622	0.684592	-0.0976729	0.381622	ACSL1	ACSL1_HUMAN
ACSL3_HUMAN|O95573	ACSL3	Long-chain-fatty-acid--CoA ligase 3	1.60113e+07	1.75168e+07	1.72665e+07	1.62648e+07	1.51733e+07	1.58339e+07	1.58612e+07	1.59517e+07	1.54524e+07	1.7442e+07	1.63947e+07	1.69315e+07	806712	0.0476456	1.69183e+07	740586	0.0437742	1.57573e+07	549722	0.0348867	1.57551e+07	266031	0.0168854	-0.00112286	0.98643	-0.103687	0.114904	-0.103894	0.116136	-0.102564	0.216098	-0.102772	0.248774	-0.000207679	0.995286	ACSL3	ACSL3_HUMAN
ACSS3_HUMAN|Q9H6R3	ACSS3	Acyl-CoA synthetase short-chain family member 3, mitochondrial	1.08516e+07	1.05878e+07	1.06055e+07	1.19527e+07	1.11763e+07	1.17951e+07	1.16281e+07	1.16914e+07	1.20761e+07	1.06706e+07	1.17188e+07	1.06816e+07	147497	0.0138084	1.11947e+07	741193	0.0662091	1.16414e+07	410387	0.0352525	1.17985e+07	242441	0.0205485	0.0676866	0.504318	0.124129	0.0431844	0.143471	0.00472168	0.0564419	0.545713	0.0757848	0.447035	0.0193429	0.605181	ACSS3	ACSS3_HUMAN
ACTA_HUMAN|P62736	ACTA2	Actin, aortic smooth muscle	8.91016e+08	8.77757e+08	8.6203e+08	8.68267e+08	9.19921e+08	9.0744e+08	9.10934e+08	8.48841e+08	9.03306e+08	8.3471e+08	9.41784e+08	8.76935e+08	1.45107e+07	0.016547	8.88247e+08	7.57122e+07	0.0852378	8.98543e+08	2.6952e+07	0.0299953	8.87694e+08	3.38628e+07	0.0381469	0.0184916	0.867734	0.0351179	0.306955	0.0175925	0.651212	0.0166263	0.880224	-0.00089911	0.993548	-0.0175254	0.687612	ACTA	ACTA_HUMAN
ACTB_HUMAN|P60709	ACTB	Actin, cytoplasmic 1	2.0412e+08	1.81413e+08	2.07683e+08	1.92782e+08	2.21247e+08	1.98528e+08	2.14378e+08	1.97328e+08	1.97845e+08	2.13143e+08	2.00361e+08	1.97738e+08	1.42504e+07	0.0720669	2.06752e+08	9.03783e+06	0.0437134	2.04186e+08	1.50525e+07	0.0737194	2.03184e+08	9.69814e+06	0.0477309	0.064307	0.45106	0.0462889	0.618728	0.0391908	0.617046	-0.0180181	0.827314	-0.0251162	0.709016	-0.00709811	0.928191	ACTB	ACTB_HUMAN
ACTBL_HUMAN|Q562R1	ACTBL2	Beta-actin-like protein 2	2.31244e+07	2.48826e+07	2.39655e+07	2.49119e+07	2.28172e+07	2.44078e+07	2.38569e+07	2.48755e+07	2.55582e+07	2.25718e+07	2.45338e+07	2.39908e+07	879409	0.036656	2.35528e+07	1.38733e+06	0.0589029	2.40457e+07	1.0933e+06	0.0454677	2.47635e+07	856197	0.0345749	-0.0265849	0.739403	0.00329401	0.949418	0.0457336	0.336854	0.029879	0.71682	0.0723186	0.414403	0.0424396	0.423904	ACTBL	ACTBL_HUMAN
ACTBM_HUMAN|Q9BYX7	POTEKP	Putative beta-actin-like protein 3	2.85642e+07	2.38332e+07	2.85799e+07	2.39314e+07	2.47333e+07	2.24911e+07	2.91893e+07	2.8702e+07	1.50458e+07	3.37391e+07	1.2329e+07	2.69924e+07	2.73596e+06	0.10136	2.30341e+07	1.51392e+07	0.657255	2.37186e+07	1.13618e+06	0.0479025	2.43124e+07	8.02876e+06	0.330234	-0.228786	0.774737	-0.186536	0.162781	-0.150865	0.629878	0.0422502	0.959363	0.0779206	0.926451	0.0356704	0.910281	ACTBM	ACTBM_HUMAN
ACTG_HUMAN|P63261	ACTG1	Actin, cytoplasmic 2	247020	256278	261755	132470	153629	144219	156217	150005	105668	250651	245571	255018	7447.81	0.029205	248111	3592.26	0.0144784	143439	10600.9	0.0739051	137297	27566.7	0.200782	-0.0396133	0.262745	-0.830157	0.000233839	-0.893301	0.0130567	-0.790544	0.00119411	-0.853687	0.0180074	-0.0631432	0.746114	ACTG	ACTG_HUMAN
ACTN1_HUMAN|P12814	ACTN1	Alpha-actinin-1	3.73999e+07	3.73708e+07	3.4985e+07	3.70972e+07	3.68476e+07	3.74561e+07	3.61935e+07	3.66747e+07	3.50934e+07	3.61558e+07	3.59424e+07	3.65852e+07	1.3859e+06	0.0378813	3.60491e+07	150852	0.00418463	3.71336e+07	305887	0.00823746	3.59872e+07	810623	0.0225253	-0.0212982	0.572871	0.021464	0.566864	-0.0237781	0.561798	0.0427622	0.0140807	-0.00247993	0.908205	-0.0452421	0.120917	ACTN1	ACTN1_HUMAN
ACTN2_HUMAN|P35609	ACTN2	Alpha-actinin-2	2.21498e+06	1.95423e+06	2.1752e+06	1.85723e+06	2.25666e+06	1.52987e+06	1.95671e+06	1.75042e+06	2.29666e+06	1.57377e+06	2.34594e+06	2.1148e+06	140478	0.0664261	1.95985e+06	546007	0.278596	1.88125e+06	363990	0.193483	2.00126e+06	275830	0.137828	-0.109779	0.757459	-0.168831	0.386991	-0.079613	0.570755	-0.0590515	0.877987	0.0301664	0.933678	0.0892179	0.67424	ACTN2	ACTN2_HUMAN
ACTN4_HUMAN|O43707	ACTN4	Alpha-actinin-4	4.14495e+07	3.92241e+07	3.95393e+07	3.84329e+07	3.96863e+07	3.77324e+07	4.01973e+07	3.92307e+07	3.82329e+07	3.82834e+07	3.73239e+07	4.0071e+07	1.2042e+06	0.0300516	3.78037e+07	678471	0.0179472	3.86172e+07	989920	0.0256342	3.92203e+07	982274	0.025045	-0.084031	0.074828	-0.0533138	0.184201	-0.0309554	0.398785	0.0307172	0.357413	0.0530755	0.155453	0.0223583	0.49545	ACTN4	ACTN4_HUMAN
ACTY_HUMAN|P42025	ACTR1B	Beta-centractin	3.31838e+06	3.24519e+06	3.25776e+06	3.30398e+06	3.43294e+06	3.38257e+06	3.4079e+06	3.332e+06	3.48415e+06	3.37732e+06	3.5014e+06	3.27378e+06	39135.8	0.0119543	3.43936e+06	87732.4	0.0255084	3.37316e+06	64996	0.0192685	3.40802e+06	76076.2	0.0223227	0.0711847	0.196391	0.0431467	0.100418	0.0579777	0.0729695	-0.028038	0.469248	-0.0132071	0.720052	0.0148309	0.57957	ACTY	ACTY_HUMAN
ACTZ_HUMAN|P61163	ACTR1A	Alpha-centractin	2.24974e+07	2.00957e+07	2.50646e+07	2.23057e+07	2.45417e+07	2.2429e+07	2.40995e+07	2.18585e+07	2.80307e+07	2.34241e+07	2.96549e+07	2.25526e+07	2.48494e+06	0.110184	2.65395e+07	4.40583e+06	0.16601	2.30921e+07	1.25691e+06	0.0544301	2.46629e+07	3.1244e+06	0.126684	0.234851	0.402538	0.03411	0.759544	0.129051	0.414115	-0.200741	0.461862	-0.1058	0.662372	0.0949406	0.485761	ACTZ	ACTZ_HUMAN
ACY1_HUMAN|Q03154	ACY1	Aminoacylase-1	685976	719345	648939	637916	614887	681570	647940	654782	672138	700623	729010	684754	35218.9	0.0514329	714817	20072.9	0.0280812	644791	33868.9	0.0525269	658287	12474	0.0189491	0.0619886	0.312158	-0.0867527	0.229659	-0.0568687	0.322986	-0.148741	0.0626456	-0.118857	0.10324	0.029884	0.571067	ACY1	ACY1_HUMAN
ACYP1_HUMAN|P07311	ACYP1	Acylphosphatase-1	1.66979e+06	1.54247e+06	1.41257e+06	1.49061e+06	1.73165e+06	1.68333e+06	1.71442e+06	1.44494e+06	1.76896e+06	1.52915e+06	1.69005e+06	1.54161e+06	128608	0.0834244	1.6096e+06	113772	0.0706834	1.6352e+06	127526	0.0779881	1.64277e+06	173488	0.105607	0.0622621	0.586229	0.0850281	0.421374	0.091695	0.466261	0.022766	0.832273	0.0294329	0.813172	0.00666689	0.954587	ACYP1	ACYP1_HUMAN
ACYP2_HUMAN|P14621	ACYP2	Acylphosphatase-2	617956	709613	677813	751565	719027	731120	701380	703881	769214	688698	685258	668461	46538.7	0.0696206	686978	2433.01	0.00354162	733904	16446.6	0.0224098	724825	38461.9	0.0530637	0.0394213	0.562152	0.134748	0.123172	0.11679	0.183699	0.095327	0.035085	0.077369	0.229895	-0.017958	0.734472	ACYP2	ACYP2_HUMAN
ADA_HUMAN|P00813	ADA	Adenosine deaminase	16531	17234.8	16434.8	14906.7	19972.2	17564.5	16662.3	18986.6	18722.3	19200.7	15224.9	16733.6	436.766	0.0261012	17212.8	2811.34	0.163328	17481.1	2533.78	0.144944	18123.7	1272.54	0.070214	0.0407395	0.849593	0.063054	0.662052	0.115135	0.191027	0.0223146	0.92305	0.0743953	0.728492	0.0520807	0.721311	ADA	ADA_HUMAN
ADA10_HUMAN|O14672	ADAM10	Disintegrin and metalloproteinase domain-containing protein 10	2.53021e+06	2.23223e+06	2.53449e+06	2.43554e+06	2.53957e+06	2.14335e+06	2.83542e+06	2.65497e+06	1.95478e+06	3.05563e+06	1.70806e+06	2.43231e+06	173288	0.0712441	2.38184e+06	952878	0.400059	2.37282e+06	205422	0.0865728	2.48172e+06	465177	0.187441	-0.0302511	0.952524	-0.0357258	0.721442	0.0290128	0.875898	-0.00547465	0.991509	0.0592639	0.908393	0.0647386	0.737386	ADA10	ADA10_HUMAN
ADA15_HUMAN|Q13444	ADAM15	Disintegrin and metalloproteinase domain-containing protein 15	253781	252606	264090	215978	213494	236866	249958	242650	204555	219299	266603	256826	6318.18	0.024601	242951	33449	0.137678	222113	12837.2	0.0577958	232388	24379.4	0.104909	-0.0801214	0.661925	-0.209496	0.0260224	-0.144257	0.219957	-0.129375	0.535072	-0.0641352	0.743161	0.0652395	0.563932	ADA15	ADA15_HUMAN
ADA17_HUMAN|P78536	ADAM17	Disintegrin and metalloproteinase domain-containing protein 17	677661	725588	706164	771271	744782	812949	748581	789497	819879	753010	820689	703138	24106.2	0.0342838	786849	47856.1	0.0608199	776334	34364.6	0.0442653	785986	35778.6	0.0455207	0.16228	0.207491	0.14287	0.0451125	0.160695	0.0356036	-0.0194101	0.817523	-0.00158473	0.984827	0.0178254	0.753099	ADA17	ADA17_HUMAN
ADAM9_HUMAN|Q13443	ADAM9	Disintegrin and metalloproteinase domain-containing protein 9	382166	401478	402672	387866	399926	425615	442581	414573	453974	386887	422092	395439	11509.5	0.0291058	404490	24893.1	0.061542	404469	19280	0.0476674	437043	20276.4	0.0463945	0.0326484	0.699233	0.0325753	0.532429	0.14432	0.0499421	-7.30466e-05	0.999313	0.111672	0.270081	0.111745	0.114136	ADAM9	ADAM9_HUMAN
ADAT1_HUMAN|Q9BUB4	ADAT1	tRNA-specific adenosine deaminase 1	894620	950291	815311	834810	821279	964789	754380	855775	842314	964728	943517	886741	67834.1	0.0764982	954122	14998.5	0.0157197	873626	79239.2	0.0907015	817489	55067.2	0.0673613	0.105662	0.223223	-0.0214961	0.838509	-0.117312	0.244554	-0.127158	0.216746	-0.222974	0.0399344	-0.0958159	0.377018	ADAT1	ADAT1_HUMAN
ADAT3_HUMAN|Q96EY9	ADAT3	Probable inactive tRNA-specific adenosine deaminase-like protein 3	121517	118885	117015	121109	119767	146985	122364	133050	135820	125188	140934	119139	2261.59	0.0189828	133061	11134	0.0836765	129287	15341.9	0.118665	130411	7105.77	0.0544874	0.159439	0.321472	0.117933	0.370416	0.130425	0.0996219	-0.0415061	0.772057	-0.0290143	0.800312	0.0124917	0.916011	ADAT3	ADAT3_HUMAN
ADCK1_HUMAN|Q86TW2	ADCK1	Uncharacterized aarF domain-containing protein kinase 1	1.76621e+06	1.61981e+06	1.61848e+06	1.75085e+06	1.7577e+06	1.86445e+06	1.47663e+06	1.70574e+06	1.72968e+06	1.6809e+06	1.78538e+06	1.66817e+06	84908.4	0.0508992	1.73314e+06	73875.7	0.0426253	1.791e+06	63702.7	0.0355681	1.63735e+06	139698	0.0853196	0.0551236	0.441858	0.102504	0.121038	-0.026903	0.76365	0.0473807	0.460991	-0.0820266	0.392732	-0.129407	0.188036	ADCK1	ADCK1_HUMAN
ADCK3_HUMAN|Q8NI60	ADCK3	Atypical kinase ADCK3, mitochondrial	432285	427027	423671	478321	472079	474976	449149	486017	493568	438315	462399	427661	4341.82	0.0101525	450357	17030.1	0.0378147	475125	3123.42	0.00657388	476245	23767.6	0.0499063	0.0746018	0.300579	0.151841	0.000194545	0.155235	0.0669364	0.0772388	0.282391	0.0806336	0.255205	0.00339479	0.942687	ADCK3	ADCK3_HUMAN
ADCK4_HUMAN|Q96D53	ADCK4	AarF domain-containing protein kinase 4	303227	338906	329327	317140	326809	363783	333122	309193	350572	314879	324735	323820	18466.1	0.0570258	319807	6969.55	0.021793	335911	24617.6	0.073286	330962	20774	0.0627685	-0.0179909	0.757438	0.0528867	0.536267	0.0314756	0.679582	0.0708776	0.378744	0.0494665	0.461981	-0.0214111	0.80368	ADCK4	ADCK4_HUMAN
ADCK5_HUMAN|Q3MIX3	ADCK5	Uncharacterized aarF domain-containing protein kinase 5	21543.6	24095.7	23778.4	30207.9	22852.9	20079.6	24464.9	21838.7	26779.9	26562.8	23437.7	23139.2	1390.95	0.0601124	25000.3	2209.81	0.0883913	24380.1	5234.05	0.214685	24361.2	2472.23	0.101483	0.111603	0.427152	0.0753645	0.725572	0.0742416	0.507368	-0.0362383	0.867701	-0.0373612	0.786022	-0.00112292	0.995845	ADCK5	ADCK5_HUMAN
ADCY5_HUMAN|O95622	ADCY5	Adenylate cyclase type 5	1.12213e+06	1.16871e+06	1.08715e+06	975634	970421	1.06554e+06	933757	959861	1.04709e+06	1.08822e+06	1.34354e+06	1.126e+06	40913	0.0363349	1.21588e+06	180543	0.148487	1.00387e+06	53476.3	0.0532704	980237	59350.7	0.0605473	0.110796	0.608338	-0.165638	0.0381053	-0.200002	0.030135	-0.276434	0.333404	-0.310798	0.300642	-0.0343638	0.635713	ADCY5	ADCY5_HUMAN
ADCY9_HUMAN|O60503	ADCY9	Adenylate cyclase type 9	483265	502764	477914	442415	432189	469012	449331	458943	463387	563440	552444	487981	13079.3	0.026803	557942	7774.9	0.013935	447872	19008.3	0.0424414	457220	7184.63	0.0157137	0.193291	0.00494303	-0.123739	0.0461191	-0.0939352	0.035487	-0.317029	0.00392987	-0.287226	0.00364974	0.0298034	0.492779	ADCY9	ADCY9_HUMAN
ADDA_HUMAN|P35611	ADD1	Alpha-adducin	884358	930856	883074	771500	729558	744277	768657	768626	734341	841442	943181	899430	27224.1	0.0302682	892312	71940.4	0.0806225	748445	21279.3	0.0284314	757208	19803.1	0.0261528	-0.0114623	0.912573	-0.265114	0.00204355	-0.24832	0.00261844	-0.253651	0.200321	-0.236858	0.215422	0.0167931	0.62929	ADDA	ADDA_HUMAN
ADHX_HUMAN|P11766	ADH5	Alcohol dehydrogenase class-3	2.56586e+07	2.53489e+07	2.47379e+07	2.51411e+07	2.55506e+07	2.624e+07	2.52621e+07	2.5727e+07	2.63457e+07	2.47954e+07	2.74297e+07	2.52485e+07	468483	0.0185549	2.61126e+07	1.86273e+06	0.0713344	2.56439e+07	555354	0.0216564	2.57783e+07	543634	0.0210888	0.0485479	0.62942	0.022417	0.400688	0.0299589	0.27156	-0.0261309	0.783156	-0.0185891	0.842595	0.00754183	0.779442	ADHX	ADHX_HUMAN
ADIRF_HUMAN|Q15847	ADIRF	Adipogenesis regulatory factor	32139.1	21395.6	31776.8	28979	25806.8	29230.7	33446.9	21555.4	33294.3	25578.7	29052.8	28437.2	6100.84	0.214537	27315.7	2456.58	0.0899327	28005.5	1908.29	0.0681398	29432.2	6821.94	0.231785	-0.0580462	0.795268	-0.0220689	0.916001	0.0496161	0.859911	0.0359773	0.772057	0.107662	0.660721	0.071685	0.756478	ADIRF	ADIRF_HUMAN
ADK_HUMAN|P55263	ADK	Adenosine kinase	4.63658e+06	3.28628e+06	4.10174e+06	3.44578e+06	4.20887e+06	3.56217e+06	4.30355e+06	3.38132e+06	4.43474e+06	3.81819e+06	4374863	4.0082e+06	679991	0.16965	4.09653e+06	393624	0.0960871	3.73894e+06	411111	0.109954	4.03987e+06	574079	0.142103	0.0314467	0.866081	-0.100325	0.595125	0.0113544	0.953886	-0.131772	0.417621	-0.0200923	0.904359	0.111679	0.505335	ADK	ADK_HUMAN
ADNP_HUMAN|Q9H2P0	ADNP	Activity-dependent neuroprotector homeobox protein	9.7054e+06	9.60163e+06	9.33932e+06	1.00943e+07	9.63425e+06	9.84227e+06	9.04334e+06	9.96201e+06	1.00374e+07	9.38495e+06	9.50971e+06	9.54879e+06	188672	0.0197587	9.44733e+06	88216.2	0.00933769	9.85693e+06	230365	0.0233708	9.68092e+06	553443	0.0571684	-0.0154106	0.479904	0.0458213	0.15031	0.019827	0.72688	0.0612319	0.0767976	0.0352376	0.543011	-0.0259943	0.650034	ADNP	ADNP_HUMAN
ADPGK_HUMAN|Q9BRR6	ADPGK	ADP-dependent glucokinase	264967	286792	278466	299873	271029	290819	270543	291830	278197	266415	281858	276742	11014	0.0397989	274136	10919.9	0.0398339	287240	14751.4	0.0513557	280190	10782.8	0.0384837	-0.0136488	0.816068	0.0537182	0.383364	0.0178647	0.718145	0.067367	0.341718	0.0315135	0.597652	-0.0358535	0.54367	ADPGK	ADPGK_HUMAN
ADPPT_HUMAN|Q9NRN7	AASDHPPT	L-aminoadipate-semialdehyde dehydrogenase-phosphopantetheinyl transferase	2.83714e+06	3.03016e+06	2.80474e+06	2.91622e+06	2.78344e+06	2.98651e+06	2.44809e+06	2.82434e+06	3.01393e+06	2.582e+06	3.22311e+06	2.89068e+06	121875	0.0421615	2.90256e+06	453335	0.156185	2.89539e+06	103125	0.035617	2.76212e+06	288006	0.10427	0.00591762	0.976558	0.00235242	0.961701	-0.065632	0.533127	-0.0035652	0.985835	-0.0715496	0.743987	-0.0679844	0.515064	ADPPT	ADPPT_HUMAN
ADR1_HUMAN|Q96A54	ADIPOR1	Adiponectin receptor protein 1	227740	252562	233918	235743	197833	251790	208450	225145	218831	231652	256084	238073	12922.3	0.0542785	243868	17276	0.0708414	228455	27706.8	0.121279	217475	8429.96	0.0387628	0.0346987	0.729348	-0.0594922	0.625807	-0.130552	0.0925374	-0.0941908	0.49983	-0.165251	0.243181	-0.0710598	0.569513	ADR1	ADR1_HUMAN
ADRM1_HUMAN|Q16186	ADRM1	Proteasomal ubiquitin receptor ADRM1	5.46006e+06	6.07801e+06	5.77174e+06	5.48592e+06	5.30526e+06	5.23877e+06	5.06841e+06	5.37277e+06	4.60573e+06	5.58759e+06	5.34957e+06	5.76994e+06	308975	0.053549	5.46858e+06	168302	0.0307762	5.34332e+06	127893	0.0239352	5.01564e+06	386236	0.0770063	-0.0773889	0.25483	-0.11082	0.125275	-0.202123	0.0603512	-0.0334311	0.475042	-0.124734	0.176179	-0.0913026	0.276715	ADRM1	ADRM1_HUMAN
ADRO_HUMAN|P22570	FDXR	NADPH:adrenodoxin oxidoreductase, mitochondrial	2.4756e+06	2.17011e+06	2.56668e+06	2.25769e+06	2.61284e+06	2.40118e+06	2.49431e+06	2.2321e+06	2.82577e+06	2.14692e+06	2.96725e+06	2.40413e+06	207723	0.0864025	2.55709e+06	580066	0.226847	2.4239e+06	178661	0.0737079	2.51739e+06	297507	0.118181	0.0889858	0.774044	0.0118176	0.906679	0.066414	0.62065	-0.0771682	0.80106	-0.0225718	0.940184	0.0545964	0.670081	ADRO	ADRO_HUMAN
ADSV_HUMAN|Q9Y6U3	SCIN	Adseverin	2.72715e+06	2.96905e+06	2.52851e+06	3.12852e+06	2.68275e+06	3.18159e+06	2.66719e+06	3.06861e+06	2.88033e+06	2.73114e+06	2.91818e+06	2.74157e+06	220621	0.0804726	2.82466e+06	132259	0.0468231	2.99762e+06	273977	0.0913981	2.87204e+06	200835	0.0699277	0.0430733	0.635464	0.128816	0.278795	0.0670748	0.491289	0.0857422	0.417575	0.0240014	0.771592	-0.0617408	0.559779	ADSV	ADSV_HUMAN
ADT1_HUMAN|P12235	SLC25A4	ADP/ATP translocase 1	7.69965e+07	8.10533e+07	8.44623e+07	8.16545e+07	7.64318e+07	8.40971e+07	8.42577e+07	8.23844e+07	8.39112e+07	8.40584e+07	9.74149e+07	8.08374e+07	3.7376e+06	0.046236	9.07367e+07	9.44442e+06	0.104086	8.07278e+07	3.91579e+06	0.048506	8.35178e+07	996707	0.0119341	0.166663	0.361384	-0.0019564	0.973722	0.0470611	0.33974	-0.16862	0.356683	-0.119602	0.474349	0.0490175	0.342159	ADT1	ADT1_HUMAN
ADT2_HUMAN|P05141	SLC25A5	ADP/ATP translocase 2	2.83785e+07	3.85514e+07	2.82331e+07	3.65143e+07	2.71326e+07	3.61087e+07	2.75877e+07	3.52242e+07	2.72642e+07	3.35314e+07	2.7959e+07	3.1721e+07	5.91572e+06	0.186492	3.07452e+07	3.94031e+06	0.12816	3.32519e+07	5.30335e+06	0.15949	3.00254e+07	4.50523e+06	0.150047	-0.0450749	0.839275	0.0679973	0.755525	-0.0792564	0.714372	0.113072	0.590112	-0.0341814	0.864262	-0.147254	0.468026	ADT2	ADT2_HUMAN
ADT3_HUMAN|P12236	SLC25A6	ADP/ATP translocase 3	1.01959e+07	1.1034e+07	1.05973e+07	1.02267e+07	9.07569e+06	1.1034e+07	1.09395e+07	1.07713e+07	9.95995e+06	9.62977e+06	1.14166e+07	1.0609e+07	419189	0.0395124	1.05232e+07	1.26347e+06	0.120065	1.01121e+07	984154	0.0973243	1.05569e+07	523794	0.0496162	-0.0117247	0.93957	-0.0692114	0.48574	-0.00710707	0.899727	-0.0574866	0.738424	0.00461765	0.976361	0.0621043	0.538474	ADT3	ADT3_HUMAN
ADX_HUMAN|P10109	FDX1	Adrenodoxin, mitochondrial	1.05712e+06	1.05719e+06	1.09022e+06	1.06603e+06	1.12484e+06	1.06889e+06	958106	1.13841e+06	1.02665e+06	899644	1.08611e+06	1.06818e+06	19091.4	0.0178729	992876	131850	0.132796	1.08658e+06	33161.1	0.0305187	1.04105e+06	91008.2	0.0874193	-0.105464	0.566659	0.02465	0.46243	-0.0371032	0.660007	0.130114	0.494459	0.0683605	0.704605	-0.0617531	0.485309	ADX	ADX_HUMAN
ADXL_HUMAN|Q6P4F2	FDX1L	Adrenodoxin-like protein, mitochondrial	346873	368818	356483	380189	368553	404475	368066	401092	397523	369720	404216	357391	11000.8	0.0307809	386968	24392.3	0.0630344	384406	18328.4	0.0476799	388894	18125.1	0.0466069	0.114712	0.312213	0.105126	0.108815	0.121872	0.0747933	-0.00958509	0.91213	0.0071603	0.933736	0.0167454	0.778023	ADXL	ADXL_HUMAN
AEDO_HUMAN|Q96SZ5	ADO	2-aminoethanethiol dioxygenase	930738	1.05239e+06	877985	1.0559e+06	968878	1.1173e+06	970641	1.01154e+06	1.06253e+06	1.07615e+06	989844	953704	89441.3	0.0937831	1.033e+06	61028.8	0.0590793	1.04736e+06	74577.8	0.0712057	1.0149e+06	46039.5	0.0453634	0.115225	0.325717	0.135141	0.238233	0.0897305	0.369594	0.0199159	0.830716	-0.0254945	0.759	-0.0454104	0.562719	AEDO	AEDO_HUMAN
AES_HUMAN|Q08117	AES	Amino-terminal enhancer of split	623551	636334	581424	574456	544607	633732	555035	596154	523991	669080	572079	613770	28731.7	0.0468119	620579	68589.9	0.110526	584265	45365.2	0.0776448	558393	36198.4	0.0648259	0.0159184	0.912569	-0.0710742	0.404198	-0.136416	0.110161	-0.0869926	0.591968	-0.152334	0.402978	-0.0653414	0.485117	AES	AES_HUMAN
AF10_HUMAN|P55197	MLLT10	Protein AF-10	157252	175439	154628	174053	156106	151687	142809	179129	141915	166752	170956	162440	11333.9	0.0697732	168854	2972.32	0.0176029	160615	11845.1	0.0737481	154618	21231.9	0.137319	0.0558734	0.435257	-0.0162939	0.856572	-0.0711996	0.612169	-0.0721673	0.352996	-0.127073	0.365298	-0.0549057	0.696827	AF10	AF10_HUMAN
AF9_HUMAN|P42568	MLLT3	Protein AF-9	176853	184092	167648	172652	169450	186684	143488	170511	161803	192538	173380	176198	8241.94	0.0467766	182959	13546.6	0.0740419	176262	9166.24	0.0520035	158601	13793.3	0.0869684	0.0543266	0.609489	0.000525901	0.993235	-0.151796	0.146554	-0.0538007	0.614931	-0.206123	0.172399	-0.152322	0.149108	AF9	AF9_HUMAN
AFAD_HUMAN|P55196	MLLT4	Afadin	1.04096e+07	1.05458e+07	1.03963e+07	1.14942e+07	1.12174e+07	1.12838e+07	1.10963e+07	1.12043e+07	1.17712e+07	1.07333e+07	1.12292e+07	1.04506e+07	82761.2	0.00791928	1.09812e+07	350627	0.0319296	1.13318e+07	144498	0.0127515	1.13572e+07	362525	0.0319201	0.0714568	0.268818	0.116796	0.00215193	0.120028	0.0434239	0.0453397	0.375535	0.0485716	0.351088	0.00323194	0.918269	AFAD	AFAD_HUMAN
AFAM_HUMAN|P43652	AFM	Afamin	375525	365117	315588	371102	427312	368601	363926	336515	495173	388585	465218	352077	32025.8	0.0909625	426902	54187.8	0.126933	389005	33198.4	0.0853417	398538	84803.1	0.212785	0.278015	0.262552	0.1439	0.237917	0.178828	0.450133	-0.134115	0.494156	-0.0991868	0.679516	0.0349279	0.869324	AFAM	AFAM_HUMAN
AFAP1_HUMAN|Q8N556	AFAP1	Actin filament-associated protein 1	123975	119512	100204	111798	127439	113707	92283.7	102673	105578	110461	118563	114564	12634.3	0.110282	114512	5728.54	0.0500256	117648	8532.66	0.0725272	100178	6989.48	0.0697704	-0.00064856	0.995479	0.0383245	0.746048	-0.193579	0.179362	0.038973	0.657386	-0.19293	0.0979433	-0.231903	0.0539408	AFAP1	AFAP1_HUMAN
AFF3_HUMAN|P51826	AFF3	AF4/FMR2 family member 3	68415.9	67469.6	64184.1	72953.5	70257.1	73321.1	69213.1	69750.9	78643.4	68808.3	78011.1	66689.9	2221.02	0.0333038	73409.7	6507.33	0.088644	72177.2	1673.02	0.0231793	72535.8	5296.18	0.0730147	0.138503	0.369502	0.114076	0.030096	0.121225	0.186844	-0.0244272	0.834013	-0.0172786	0.889554	0.00714861	0.919662	AFF3	AFF3_HUMAN
AFF4_HUMAN|Q9UHB7	AFF4	AF4/FMR2 family member 4	780807	819676	743337	815614	770845	834195	748555	776822	798541	644144	907255	781274	38171.5	0.048858	775699	186048	0.239845	806885	32564.6	0.0403585	774640	25064.2	0.0323559	-0.010331	0.973131	0.0465345	0.427738	-0.0123026	0.815574	0.0568655	0.852081	-0.00197163	0.994881	-0.0588371	0.250025	AFF4	AFF4_HUMAN
AFG32_HUMAN|Q9Y4W6	AFG3L2	AFG3-like protein 2	2.15104e+07	2.20944e+07	2.02331e+07	2.07314e+07	2.1807e+07	2.27076e+07	2.17411e+07	2.09082e+07	2.3594e+07	1.88337e+07	2.41634e+07	2.12793e+07	951946	0.0447358	2.14985e+07	3.76863e+06	0.175297	2.17487e+07	989374	0.0454912	2.20811e+07	1.37482e+06	0.0622625	0.0147885	0.94801	0.0314777	0.585647	0.0533623	0.458313	0.0166892	0.940748	0.0385739	0.864327	0.0218846	0.752638	AFG32	AFG32_HUMAN
AFTIN_HUMAN|Q6ULP2	AFTPH	Aftiphilin	893695	929961	925109	969500	921494	995459	949532	975743	1.01984e+06	887494	1.00372e+06	916255	19687.3	0.0214867	945608	82185.2	0.0869126	962151	37525.9	0.0390021	981703	35528.5	0.0361906	0.0454924	0.70222	0.0705138	0.156621	0.0995381	0.0653182	0.0250213	0.82609	0.0540457	0.645776	0.0290244	0.548119	AFTIN	AFTIN_HUMAN
AGA11_HUMAN|Q8TF27	AGAP11	Arf-GAP with GTPase, ANK repeat and PH domain-containing protein 11	66861	48607.2	67119.7	59353.6	59567.9	47677	75105.9	59159.4	50159.2	71013	37285.2	60862.6	10614.3	0.174398	54149.1	23849.2	0.440435	55532.8	6804.17	0.122525	61474.8	12633.5	0.205508	-0.168619	0.761122	-0.132215	0.51121	0.0144394	0.951931	0.0364036	0.948232	0.183058	0.742892	0.146655	0.523942	AGA11	AGA11_HUMAN
AGAL_HUMAN|P06280	GLA	Alpha-galactosidase A	3.38226e+06	3.38293e+06	3.27378e+06	3.19974e+06	3.37393e+06	3.50883e+06	3.50839e+06	3.08455e+06	3.61812e+06	3.31005e+06	3.79796e+06	3.34632e+06	62826.1	0.0187747	3.554e+06	345002	0.0970742	3.36083e+06	154959	0.0461073	3.40369e+06	281772	0.0827843	0.086868	0.549558	0.00624275	0.891248	0.0245217	0.76089	-0.0806252	0.569885	-0.0623463	0.661571	0.0182789	0.831822	AGAL	AGAL_HUMAN
AGAP1_HUMAN|Q9UPQ3	AGAP1	Arf-GAP with GTPase, ANK repeat and PH domain-containing protein 1	358912	402048	370745	423866	331883	396413	367664	420067	388036	375958	389763	377235	22288.3	0.0590833	382860	9761.47	0.0254962	384054	47220.5	0.122953	391922	26416.7	0.0674029	0.021355	0.727042	0.0258458	0.836299	0.055103	0.503642	0.00449088	0.969622	0.033748	0.63005	0.0292571	0.816738	AGAP1	AGAP1_HUMAN
AGAP3_HUMAN|Q96P47	AGAP3	Arf-GAP with GTPase, ANK repeat and PH domain-containing protein 3	1.12891e+06	1.12287e+06	1.15748e+06	1.03938e+06	1.052e+06	1.04555e+06	1.06448e+06	1.08766e+06	1.11583e+06	1.22491e+06	1.14364e+06	1.13642e+06	18488	0.0162686	1.18428e+06	57470.1	0.0485276	1.04564e+06	6314.18	0.00603855	1.08932e+06	25716.2	0.0236075	0.0595121	0.439976	-0.120101	0.00795481	-0.0610618	0.0677955	-0.179613	0.17906	-0.120574	0.227258	0.0590393	0.0911408	AGAP3	AGAP3_HUMAN
AGFG1_HUMAN|P52594	AGFG1	Arf-GAP domain and FG repeat-containing protein 1	1.13429e+06	1.18066e+06	1.06875e+06	1.3041e+06	1.29679e+06	1.32433e+06	1.29352e+06	1.35006e+06	1.06271e+06	1.13331e+06	996249	1.1279e+06	56232	0.0498555	1.06478e+06	96917.6	0.0910212	1.30841e+06	14263.6	0.0109014	1.23543e+06	152228	0.123219	-0.0830841	0.519062	0.214174	0.025029	0.131372	0.347787	0.297258	0.170173	0.214456	0.224032	-0.0828019	0.494015	AGFG1	AGFG1_HUMAN
AGFG2_HUMAN|O95081	AGFG2	Arf-GAP domain and FG repeat-containing protein 2	53502.7	46580.3	39736.9	51151.6	45802.7	57048.7	52217.4	60436.6	51254.9	52114.5	43810.2	46606.6	6882.97	0.147682	47962.4	5872.04	0.12243	51334.3	5625.22	0.10958	54636.3	5046.21	0.09236	0.0413673	0.830938	0.139388	0.411008	0.229324	0.184917	0.0980209	0.582899	0.187957	0.319602	0.0899362	0.491754	AGFG2	AGFG2_HUMAN
AGGF1_HUMAN|Q8N302	AGGF1	Angiogenic factor with G patch and FHA domains 1	1.25254e+06	1.256e+06	1.1796e+06	1.2484e+06	1.2712e+06	1.32668e+06	1.17831e+06	1.25106e+06	1.28894e+06	1.16779e+06	1.27018e+06	1.22938e+06	43147.2	0.0350967	1.21899e+06	72396.5	0.0593907	1.28209e+06	40260.8	0.0314024	1.23944e+06	56223.4	0.0453619	-0.0122491	0.876868	0.0605697	0.197078	0.0117581	0.818649	0.0728188	0.4159	0.0240072	0.770702	-0.0488116	0.351313	AGGF1	AGGF1_HUMAN
AGK_HUMAN|Q53H12	AGK	Acylglycerol kinase, mitochondrial	4.38824e+06	4.43463e+06	4.83506e+06	5.10337e+06	4.58942e+06	4.9637e+06	5.02599e+06	4.85664e+06	4.89145e+06	4.9259e+06	4.77451e+06	4.55264e+06	245675	0.0539632	4.85021e+06	107047	0.0220705	4.8855e+06	265748	0.0543952	4.92469e+06	89432.2	0.0181599	0.0913425	0.166432	0.101801	0.186813	0.11333	0.106622	0.010459	0.850823	0.0219874	0.504016	0.0115284	0.82751	AGK	AGK_HUMAN
AGM1_HUMAN|O95394	PGM3	Phosphoacetylglucosamine mutase	3.16251e+06	3.11764e+06	3.05161e+06	3.41449e+06	3.56752e+06	3.58277e+06	3.55888e+06	3.71424e+06	3.81146e+06	3.20422e+06	3.58458e+06	3.11059e+06	55789.3	0.0179353	3.3944e+06	268955	0.0792349	3.52159e+06	93070.7	0.0264286	3.69486e+06	127397	0.0344796	0.125969	0.370451	0.179041	0.00547504	0.248332	0.00722125	0.0530716	0.623316	0.122363	0.336057	0.0692914	0.136479	AGM1	AGM1_HUMAN
AGO1_HUMAN|Q9UL18	AGO1	Protein argonaute-1	2.21944e+06	2.21666e+06	2.08301e+06	1.9006e+06	1.90451e+06	2.02062e+06	1.95513e+06	1.88354e+06	2.03694e+06	2.24759e+06	2.31135e+06	2.17304e+06	77978.6	0.0358846	2.27947e+06	45087.5	0.0197798	1.94191e+06	68193.5	0.0351167	1.95854e+06	76756.3	0.0391906	0.068985	0.14927	-0.162234	0.0186863	-0.149936	0.027402	-0.231219	0.00727869	-0.218921	0.00982788	0.0122975	0.793236	AGO1	AGO1_HUMAN
AGO2_HUMAN|Q9UKV8	AGO2	Protein argonaute-2	3.21222e+06	3.50314e+06	3.3318e+06	3.12728e+06	3.04503e+06	3.35498e+06	3.17913e+06	3.18545e+06	3.25297e+06	3.33731e+06	3.76772e+06	3.34905e+06	146227	0.0436623	3.55251e+06	304345	0.0856704	3.17577e+06	160563	0.0505588	3.20585e+06	40930	0.0127673	0.0850857	0.510027	-0.0766486	0.239701	-0.0630467	0.227074	-0.161734	0.300183	-0.148132	0.35113	0.0136019	0.77988	AGO2	AGO2_HUMAN
AGR2_HUMAN|O95994	AGR2	Anterior gradient protein 2 homolog	9.90207e+06	9.68631e+06	1.03555e+07	1.08388e+07	1.03641e+07	9.95118e+06	1.08041e+07	1.08609e+07	9.86653e+06	9.72413e+06	8.62821e+06	9.98131e+06	341586	0.0342226	9.17617e+06	774932	0.0844505	1.03847e+07	444151	0.0427698	1.05105e+07	558431	0.0531307	-0.121337	0.361409	0.0571577	0.284575	0.0745326	0.247805	0.178494	0.229717	0.195869	0.191898	0.0173749	0.776004	AGR2	AGR2_HUMAN
AGRIN_HUMAN|O00468	AGRN	Agrin	634632	724800	679050	568212	542852	634795	539039	591393	609120	704395	821095	679494	45085.5	0.0663516	762745	82518.9	0.108187	581953	47486.6	0.0815987	579851	36438.1	0.0628405	0.166739	0.365575	-0.223558	0.061483	-0.22878	0.0431316	-0.390298	0.150865	-0.395519	0.164065	-0.00522171	0.95459	AGRIN	AGRIN_HUMAN
AHDC1_HUMAN|Q5TGY3	AHDC1	AT-hook DNA-binding motif-containing protein 1	13344	14366.9	15211	15688.6	16638.3	6036.99	11765.8	7245.19	7698.67	17459	17439.6	14307.3	934.942	0.0653472	17449.3	13.7211	0.000786341	12787.9	5865.75	0.458694	8903.24	2489.44	0.279611	0.286417	0.0282357	-0.161967	0.699189	-0.68435	0.0500646	-0.448384	0.302535	-0.970768	0.0271339	-0.522383	0.376265	AHDC1	AHDC1_HUMAN
AHNK_HUMAN|Q09666	AHNAK	Neuroblast differentiation-associated protein AHNAK	4.63737e+08	4.58272e+08	4.44295e+08	4.72256e+08	4.60025e+08	4.63896e+08	4.54984e+08	4.65781e+08	4.61623e+08	4.25217e+08	4.71108e+08	4.55435e+08	1.0027e+07	0.0220162	4.48163e+08	3.245e+07	0.0724068	4.65392e+08	6.25122e+06	0.0134321	4.60796e+08	5.4458e+06	0.0118182	-0.0232221	0.805563	0.0312035	0.231283	0.0168836	0.473837	0.0544256	0.588868	0.0401057	0.679415	-0.0143199	0.392238	AHNK	AHNK_HUMAN
AHR_HUMAN|P35869	AHR	Aryl hydrocarbon receptor	680964	676159	671267	154643	99781.1	136160	137160	145555	142790	624661	716995	676130	4848.64	0.00717116	670828	65289.9	0.0973273	130194	27913	0.214394	141835	4278.25	0.0301636	-0.0113569	0.927241	-2.37663	0.000636747	-2.25309	1.81251e-08	-2.36528	0.0336955	-2.24173	0.0547882	0.123544	0.546415	AHR	AHR_HUMAN
AHSA1_HUMAN|O95433	AHSA1	Activator of 90 kDa heat shock protein ATPase homolog 1	7.10274e+07	7.16538e+07	6.27404e+07	9.16248e+07	9.20037e+07	9.71526e+07	8.76674e+07	9.34066e+07	8.5778e+07	6.74661e+07	6.29733e+07	6.84739e+07	4.97522e+06	0.0726586	6.52197e+07	3.17685e+06	0.0487099	9.35937e+07	3.08789e+06	0.0329925	8.89506e+07	3.9729e+06	0.0446641	-0.0702452	0.438501	0.450858	0.00345143	0.377451	0.00585396	0.521103	0.00707932	0.447697	0.00723923	-0.0734066	0.189526	AHSA1	AHSA1_HUMAN
AIDA_HUMAN|Q96BJ3	AIDA	Axin interactor, dorsalization-associated protein	585466	612164	538224	591625	620367	606685	610555	580711	607902	571657	630173	578618	37442.2	0.0647097	600915	41376.8	0.0688564	606226	14376.7	0.023715	599723	16518.2	0.027543	0.0545495	0.600226	0.0672439	0.331314	0.0516846	0.442932	0.0126944	0.886757	-0.00286491	0.974459	-0.0155593	0.634609	AIDA	AIDA_HUMAN
AIF1L_HUMAN|Q9BQI0	AIF1L	Allograft inflammatory factor 1-like	4.45775e+06	4.45843e+06	4.23523e+06	4.281e+06	4.47923e+06	4.4649e+06	4.26014e+06	4.30728e+06	4.72157e+06	4.19745e+06	4.68409e+06	4.3838e+06	128670	0.0293511	4.44077e+06	344109	0.0774887	4.40838e+06	110542	0.0250754	4.42966e+06	253897	0.0573173	0.018626	0.855075	0.00806481	0.814505	0.0150144	0.79853	-0.0105612	0.916457	-0.00361157	0.972828	0.00694959	0.903272	AIF1L	AIF1L_HUMAN
AIFM1_HUMAN|O95831	AIFM1	Apoptosis-inducing factor 1, mitochondrial	9.13784e+06	9.56129e+06	8.75035e+06	9.8446e+06	9.71803e+06	1.02032e+07	9.62372e+06	9.73561e+06	9.60812e+06	9.45105e+06	9.23937e+06	9.14983e+06	405603	0.044329	9.34521e+06	149680	0.0160167	9.92193e+06	251637	0.0253617	9.65582e+06	69541.2	0.007202	0.0304835	0.508389	0.116876	0.059874	0.0776541	0.159839	0.0863927	0.0490687	0.0471706	0.174264	-0.0392221	0.202661	AIFM1	AIFM1_HUMAN
AIM1_HUMAN|Q9Y4K1	AIM1	Absent in melanoma 1 protein	5.82796e+06	6.06086e+06	5.62149e+06	5.6222e+06	5.20308e+06	5.63002e+06	5.33167e+06	5.49907e+06	5.38722e+06	5.7416e+06	6.50604e+06	5.83677e+06	219817	0.0376606	6.12382e+06	540538	0.0882682	5.4851e+06	244267	0.0445328	5.40599e+06	85261.5	0.0157717	0.0692606	0.587097	-0.0896527	0.138205	-0.110613	0.0619507	-0.158913	0.320032	-0.179874	0.307485	-0.0209603	0.640025	AIM1	AIM1_HUMAN
AIMP1_HUMAN|Q12904	AIMP1	Aminoacyl tRNA synthase complex-interacting multifunctional protein 1	6.10664e+06	5.81681e+06	5.88291e+06	5.65608e+06	5.96788e+06	6.07554e+06	6.10791e+06	5.81813e+06	6.39171e+06	5.26784e+06	6.37783e+06	5.93545e+06	151890	0.0255903	5.82283e+06	784880	0.134793	5.89983e+06	217848	0.0369245	6.10591e+06	286795	0.04697	-0.0276371	0.87285	-0.00868424	0.828981	0.0408494	0.429215	0.0189529	0.912759	0.0684866	0.700206	0.0495337	0.381473	AIMP1	AIMP1_HUMAN
AIMP2_HUMAN|Q13155	AIMP2	Aminoacyl tRNA synthase complex-interacting multifunctional protein 2	6.12824e+06	6.28575e+06	6.0565e+06	6.37544e+06	6.41492e+06	6.32784e+06	6.15937e+06	6.52679e+06	6.00412e+06	6.06336e+06	6.05956e+06	6.15683e+06	117270	0.0190471	6.06146e+06	2693.37	0.000444343	6.37273e+06	43603	0.00684212	6.23009e+06	268420	0.0430844	-0.0225228	0.294254	0.0497246	0.0716111	0.0170654	0.696719	0.0722474	0.00624235	0.0395881	0.390188	-0.0326592	0.455337	AIMP2	AIMP2_HUMAN
AIP_HUMAN|O00170	AIP	AH receptor-interacting protein	1.0765e+07	1.05573e+07	1.06427e+07	1.03702e+07	1.04762e+07	1.01007e+07	1.02129e+07	1.04157e+07	1.04388e+07	9.74374e+06	1.14032e+07	1.0655e+07	104413	0.00979941	1.05735e+07	1.17341e+06	0.110977	1.03157e+07	193594	0.018767	1.03558e+07	124327	0.0120055	-0.0110867	0.937653	-0.0466933	0.073647	-0.0410965	0.0345476	-0.0356066	0.80846	-0.0300097	0.836761	0.00559681	0.780258	AIP	AIP_HUMAN
AJUBA_HUMAN|Q96IF1	AJUBA	LIM domain-containing protein ajuba	265290	262165	261368	265310	264824	254140	272646	264282	284133	261693	281058	262941	2073.24	0.00788481	271375	13692.8	0.0504572	261425	6313.26	0.0241494	273687	9965.95	0.0364137	0.0455502	0.54268	-0.00834392	0.724769	0.0577877	0.19883	-0.0538941	0.481534	0.0122376	0.859012	0.0661316	0.159134	AJUBA	AJUBA_HUMAN
AK17A_HUMAN|Q02040	AKAP17A	A-kinase anchor protein 17A	6.70652e+06	5.7278e+06	5.96615e+06	6.62834e+06	7.75963e+06	7.31194e+06	7.35023e+06	6.21545e+06	7.73019e+06	5.9575e+06	7.3421e+06	6.13349e+06	510366	0.0832097	6.6498e+06	979062	0.147232	7.2333e+06	569730	0.0787649	7.09862e+06	788094	0.111021	0.116602	0.589895	0.237946	0.0682018	0.210831	0.161494	0.121344	0.549867	0.0942286	0.645397	-0.0271151	0.823314	AK17A	AK17A_HUMAN
AK1A1_HUMAN|P14550	AKR1A1	Alcohol dehydrogenase [NADP(+)]	1.19456e+07	1.22363e+07	1.12646e+07	1.18524e+07	1.15556e+07	1.26095e+07	1.12436e+07	1.17551e+07	1.21763e+07	1.09237e+07	1.15695e+07	1.18155e+07	498781	0.0422141	1.12466e+07	456639	0.0406024	1.20058e+07	543440	0.0452646	1.1725e+07	467081	0.0398362	-0.0711941	0.298112	0.0230552	0.678218	-0.01109	0.829905	0.0942493	0.203563	0.0601041	0.359272	-0.0341452	0.535326	AK1A1	AK1A1_HUMAN
AK1C1_HUMAN|Q04828	AKR1C1	Aldo-keto reductase family 1 member C1	2.77609e+06	2.89405e+06	2.67998e+06	2.6527e+06	2.89837e+06	2.88323e+06	2.63519e+06	2.73176e+06	2.83395e+06	2.89206e+06	3.24764e+06	2.78337e+06	107221	0.0385219	3.06985e+06	251435	0.0819047	2.81143e+06	137675	0.0489699	2.73363e+06	99396.5	0.0363606	0.141335	0.333121	0.0144716	0.795204	-0.0260134	0.587551	-0.126863	0.359237	-0.167348	0.288211	-0.040485	0.475969	AK1C1	AK1C1_HUMAN
AKA10_HUMAN|O43572	AKAP10	A-kinase anchor protein 10, mitochondrial	485681	442948	474608	500743	515113	455828	479905	494858	472571	473486	413774	467746	22177.6	0.0474138	443630	42222.9	0.0951758	490561	30926.5	0.0630431	482445	11358.3	0.0235431	-0.0763661	0.563596	0.0687094	0.363289	0.0446404	0.382505	0.145076	0.326719	0.121006	0.410248	-0.0240691	0.703249	AKA10	AKA10_HUMAN
AKA11_HUMAN|Q9UKA4	AKAP11	A-kinase anchor protein 11	9.97583e+06	1.01759e+07	9.39755e+06	1.02969e+07	1.02962e+07	1.15371e+07	9.66205e+06	1.07412e+07	1.00382e+07	9.86329e+06	9.85892e+06	9.84976e+06	404192	0.0410357	9.86111e+06	3093.61	0.000313718	1.071e+07	716234	0.066875	1.01471e+07	547746	0.0539803	0.00166156	0.965628	0.120805	0.163106	0.0429142	0.494782	0.119143	0.176479	0.0412526	0.4612	-0.0778905	0.344257	AKA11	AKA11_HUMAN
AKAP1_HUMAN|Q92667	AKAP1	A-kinase anchor protein 1, mitochondrial	8.42777e+06	8.72805e+06	8.60235e+06	6.98774e+06	7.03781e+06	7.87136e+06	7.42576e+06	7.01921e+06	7.29247e+06	8.09523e+06	1.01771e+07	8.58606e+06	150797	0.017563	9.13615e+06	1.47208e+06	0.161126	7.29897e+06	496337	0.068001	7.24581e+06	207252	0.028603	0.0895901	0.690441	-0.234303	0.0368533	-0.244848	0.00124174	-0.323893	0.312684	-0.334438	0.317317	-0.0105448	0.876197	AKAP1	AKAP1_HUMAN
AKAP8_HUMAN|O43823	AKAP8	A-kinase anchor protein 8	7.91914e+06	8.14777e+06	7.51213e+06	7.99194e+06	7.92451e+06	8.45829e+06	7.63361e+06	7.98847e+06	8.12626e+06	7.59319e+06	8.70658e+06	7.85968e+06	321968	0.0409646	8.14989e+06	787286	0.0966009	8.12491e+06	290678	0.0357762	7.91611e+06	254175	0.0321086	0.0523094	0.694851	0.0478813	0.34986	0.0103218	0.823966	-0.00442808	0.97181	-0.0419876	0.747667	-0.0375595	0.402875	AKAP8	AKAP8_HUMAN
AKAP9_HUMAN|Q99996	AKAP9	A-kinase anchor protein 9	1.84265e+07	1.88412e+07	1.80643e+07	1.94035e+07	1.93019e+07	2.0386e+07	1.86559e+07	1.90916e+07	2.02851e+07	1.8444e+07	2.04516e+07	1.8444e+07	388749	0.0210772	1.94478e+07	1.41958e+06	0.0729944	1.96972e+07	598760	0.0303983	1.93442e+07	843432	0.0436013	0.0764514	0.49554	0.0948321	0.0468925	0.0687459	0.197799	0.0183806	0.847042	-0.00770548	0.936967	-0.0260861	0.589524	AKAP9	AKAP9_HUMAN
AKIB1_HUMAN|Q9P2G1	ANKIB1	Ankyrin repeat and IBR domain-containing protein 1	100785	103939	105119	82312.5	80030	80771.6	74233.8	87999.4	85524.4	105335	113698	103281	2240.74	0.0216956	109516	5913.28	0.0539946	81038	1164.37	0.0143682	82585.9	7338.16	0.088855	0.0845706	0.360565	-0.349902	0.000604118	-0.322607	0.030644	-0.434473	0.0859787	-0.407177	0.0254236	0.0272956	0.751306	AKIB1	AKIB1_HUMAN
AKIR2_HUMAN|Q53H80	AKIRIN2	Akirin-2	189099	180706	199598	150152	137187	139119	144912	135454	151580	191675	178499	189801	9465.39	0.04987	185087	9316.57	0.0503361	142153	6994.76	0.0492059	143982	8103.18	0.0562792	-0.0362847	0.63058	-0.417046	0.00294831	-0.398602	0.0033738	-0.380761	0.0403269	-0.362317	0.0362468	0.0184437	0.782305	AKIR2	AKIR2_HUMAN
AKP13_HUMAN|Q12802	AKAP13	A-kinase anchor protein 13	7.78839e+06	8.21969e+06	7.58599e+06	8.02882e+06	7.61646e+06	8.12408e+06	7.65529e+06	7.98718e+06	8.23191e+06	7.75705e+06	8.59838e+06	7.86469e+06	323669	0.0411546	8.17771e+06	594911	0.0727478	7.92312e+06	269813	0.0340539	7.95813e+06	289404	0.0363659	0.0563069	0.590958	0.0106787	0.822367	0.0170386	0.728482	-0.0456282	0.653632	-0.0392683	0.695637	0.00635985	0.885668	AKP13	AKP13_HUMAN
AKP8L_HUMAN|Q9ULX6	AKAP8L	A-kinase anchor protein 8-like	1.82426e+06	1.78101e+06	1.79166e+06	1.70718e+06	1.85411e+06	1.89154e+06	1.73993e+06	1.79715e+06	1.77403e+06	1.63902e+06	1.75765e+06	1.79898e+06	22537.3	0.0125278	1.69834e+06	83883.7	0.0493916	1.81761e+06	97449.5	0.0536141	1.77037e+06	28782.9	0.0162581	-0.0830513	0.32906	0.0148668	0.774904	-0.0231258	0.25057	0.0979181	0.255029	0.0599255	0.428954	-0.0379926	0.494158	AKP8L	AKP8L_HUMAN
AKT1_HUMAN|P31749	AKT1	RAC-alpha serine/threonine-protein kinase	1.87963e+07	1.9545e+07	1.82731e+07	1.5036e+07	1.51925e+07	1.54522e+07	1.51241e+07	1.51907e+07	1.59449e+07	1.8992e+07	2.12548e+07	1.88714e+07	639270	0.033875	2.01234e+07	1.60004e+06	0.0795115	1.52269e+07	210210	0.0138052	1.54199e+07	455847	0.0295623	0.0926669	0.457887	-0.309586	0.00578089	-0.291412	0.00237328	-0.402252	0.141078	-0.384079	0.13494	0.0181732	0.55592	AKT1	AKT1_HUMAN
AKT2_HUMAN|P31751	AKT2	RAC-beta serine/threonine-protein kinase	6.55144e+06	6.73835e+06	6.34358e+06	5.32844e+06	5.19057e+06	5.30802e+06	5.47191e+06	5.35139e+06	5.48279e+06	6.30017e+06	6.80772e+06	6.54446e+06	197479	0.0301749	6.55394e+06	358889	0.0547592	5.27568e+06	74407.8	0.0141039	5.43536e+06	72928.2	0.0134174	0.00208978	0.976967	-0.310917	0.0036809	-0.267898	0.00528039	-0.313007	0.116544	-0.269987	0.133927	0.0430191	0.0567319	AKT2	AKT2_HUMAN
AKTIP_HUMAN|Q9H8T0	AKTIP	AKT-interacting protein	2.25957e+06	2.34897e+06	2.19257e+06	2.23705e+06	2.33053e+06	2.53836e+06	2.25128e+06	2.33398e+06	2.31832e+06	2.25391e+06	2.38126e+06	2.26704e+06	78471.2	0.034614	2.31759e+06	90049.9	0.038855	2.36865e+06	154228	0.0651125	2.30119e+06	43931	0.0190905	0.0318145	0.583744	0.0632535	0.384697	0.0215717	0.555704	0.0314389	0.672696	-0.0102429	0.842593	-0.0416818	0.5327	AKTIP	AKTIP_HUMAN
AKTS1_HUMAN|Q96B36	AKT1S1	Proline-rich AKT1 substrate 1	2.64906e+06	2.91623e+06	2.7789e+06	2.92571e+06	2.90063e+06	3.00942e+06	2.8374e+06	2.70728e+06	2.96246e+06	2.63583e+06	2.78765e+06	2.7814e+06	133603	0.0480346	2.71174e+06	107356	0.0395894	2.94525e+06	56967.7	0.0193422	2.83571e+06	127600	0.0449975	-0.0365926	0.570343	0.0825815	0.155673	0.0279013	0.63746	0.119174	0.157298	0.0644939	0.336942	-0.0546802	0.27466	AKTS1	AKTS1_HUMAN
AL14E_HUMAN|Q8N8R7	ARL14EP	ARL14 effector protein	1.69053e+06	1.67302e+06	1.63649e+06	1.59479e+06	1.576e+06	1.7467e+06	1.57589e+06	1.5579e+06	1.64433e+06	1.51353e+06	1.86855e+06	1.66668e+06	27569.1	0.0165413	1.69104e+06	251041	0.148454	1.63916e+06	93601.8	0.0571034	1.59271e+06	45604.3	0.0286332	0.0209324	0.913257	-0.0240194	0.66715	-0.0654974	0.0879159	-0.0449518	0.820552	-0.0864298	0.67774	-0.041478	0.497738	AL14E	AL14E_HUMAN
AL1A3_HUMAN|P47895	ALDH1A3	Aldehyde dehydrogenase family 1 member A3	9.57112e+06	1.05682e+07	9.98051e+06	1.06315e+07	9.78068e+06	1.03803e+07	9.67764e+06	1.07364e+07	9.69771e+06	1.0537e+07	1.09058e+07	1.004e+07	501214	0.0499219	1.07214e+07	260770	0.0243224	1.02642e+07	437131	0.0425881	1.00372e+07	605540	0.0603293	0.0947382	0.142062	0.0318622	0.591174	-0.000390342	0.995521	-0.0628759	0.239782	-0.0951285	0.187388	-0.0322526	0.629128	AL1A3	AL1A3_HUMAN
AL1B1_HUMAN|P30837	ALDH1B1	Aldehyde dehydrogenase X, mitochondrial	2.99233e+06	2.99731e+06	2.93873e+06	2.98646e+06	3.07405e+06	3.11023e+06	3.05618e+06	2.99657e+06	3.16082e+06	2.83519e+06	3.34488e+06	2.97612e+06	32477.2	0.0109126	3.09004e+06	360404	0.116634	3.05691e+06	63638.4	0.0208179	3.07119e+06	83149.7	0.0270741	0.0541895	0.732405	0.0386405	0.145813	0.0453624	0.176428	-0.015549	0.917899	-0.00882715	0.9532	0.00672185	0.825664	AL1B1	AL1B1_HUMAN
AL1L1_HUMAN|O75891	ALDH1L1	Cytosolic 10-formyltetrahydrofolate dehydrogenase	365658	336883	357270	478021	519384	507069	485754	492968	571069	354388	446566	353271	14798.9	0.0418912	400477	65179.8	0.162755	501491	21238.1	0.0423498	516597	47311.9	0.0915838	0.180947	0.488955	0.505451	0.00100287	0.548265	0.0192969	0.324505	0.255308	0.367319	0.182858	0.0428141	0.651223	AL1L1	AL1L1_HUMAN
AL1L2_HUMAN|Q3SY69	ALDH1L2	Mitochondrial 10-formyltetrahydrofolate dehydrogenase	1.00095e+06	1.05237e+06	1.07543e+06	1.18748e+06	1.20537e+06	1.26388e+06	1.22089e+06	1.25583e+06	1.31116e+06	1.00821e+06	1.24379e+06	1.04292e+06	38128.1	0.0365591	1.126e+06	166578	0.147938	1.21891e+06	39959.5	0.032783	1.26263e+06	45519	0.036051	0.110583	0.607757	0.22497	0.00529547	0.275809	0.00337528	0.114388	0.572941	0.165227	0.446869	0.0508387	0.280442	AL1L2	AL1L2_HUMAN
AL3A2_HUMAN|P51648	ALDH3A2	Fatty aldehyde dehydrogenase	2.206e+06	2.28643e+06	2.29836e+06	2.21374e+06	2.2099e+06	2.42227e+06	2.34916e+06	2.29501e+06	2.32561e+06	2.19126e+06	2.7654e+06	2.2636e+06	50239.3	0.0221945	2.47833e+06	405978	0.163811	2.28197e+06	121518	0.0532514	2.32326e+06	27151.5	0.0116868	0.130753	0.590654	0.0116621	0.826189	0.037532	0.165783	-0.119091	0.616636	-0.093221	0.684657	0.0258699	0.619061	AL3A2	AL3A2_HUMAN
AL4A1_HUMAN|P30038	ALDH4A1	Delta-1-pyrroline-5-carboxylate dehydrogenase, mitochondrial	1.06e+07	9.70974e+06	1.03015e+07	1.05467e+07	1.12719e+07	1.04202e+07	1.10919e+07	1.05855e+07	1.10978e+07	9.60335e+06	1.07761e+07	1.02037e+07	453090	0.0444044	1.01897e+07	829260	0.081382	1.07463e+07	459622	0.0427704	1.0925e+07	294087	0.0269186	-0.0019805	0.985281	0.0747387	0.21912	0.0985437	0.0927047	0.0767192	0.508388	0.100524	0.417848	0.023805	0.605677	AL4A1	AL4A1_HUMAN
AL7A1_HUMAN|P49419	ALDH7A1	Alpha-aminoadipic semialdehyde dehydrogenase	7.73458e+06	7.63399e+06	7.60695e+06	7.909e+06	8.20515e+06	8.29378e+06	8.11976e+06	8.14634e+06	7.94696e+06	7.62939e+06	8.19303e+06	7.65851e+06	67252.6	0.00878142	7.91121e+06	398554	0.0503783	8.13598e+06	201503	0.0247669	8.07102e+06	108256	0.0134129	0.0468355	0.533182	0.0872518	0.043201	0.0756873	0.00833877	0.0404163	0.567675	0.0288518	0.671252	-0.0115645	0.65589	AL7A1	AL7A1_HUMAN
AL7A1_HUMAN|P49419-2	ALDH7A1	Alpha-aminoadipic semialdehyde dehydrogenase (isoform 2)	343463	371901	376233	356591	398084	406260	365495	359680	354049	348352	392484	363866	17801.8	0.0489241	370418	31206.1	0.0842455	386978	26632.1	0.0688206	359741	5722.95	0.0159085	0.0257505	0.821119	0.0888465	0.288664	-0.0164456	0.733578	0.0630961	0.601531	-0.042196	0.713092	-0.105292	0.214765	AL7A1	AL7A1_HUMAN
AL9A1_HUMAN|P49189	ALDH9A1	4-trimethylaminobutyraldehyde dehydrogenase	1.21705e+07	1.18678e+07	1.16814e+07	1.21223e+07	1.25162e+07	1.16895e+07	1.20241e+07	1.19345e+07	1.2925e+07	1.15711e+07	1.20908e+07	1.19066e+07	246813	0.0207292	1.1831e+07	367438	0.0310573	1.21093e+07	413466	0.0341444	1.22945e+07	547876	0.0445625	-0.00919042	0.827266	0.024362	0.514622	0.0462595	0.350697	0.0335524	0.497873	0.0554499	0.341372	0.0218975	0.666305	AL9A1	AL9A1_HUMAN
ALAT2_HUMAN|Q8TD30	GPT2	Alanine aminotransferase 2	1.90258e+06	2.04064e+06	1.80667e+06	2.36146e+06	2.45308e+06	2.61506e+06	2.2357e+06	2.39101e+06	2.33714e+06	1.82942e+06	1.93094e+06	1.91663e+06	117615	0.0613656	1.88018e+06	71783.2	0.0381789	2.47653e+06	128416	0.051853	2.32128e+06	78860.5	0.0339728	-0.0277021	0.696317	0.36975	0.00520962	0.276351	0.0109238	0.397452	0.00698813	0.304053	0.0133575	-0.0933995	0.163416	ALAT2	ALAT2_HUMAN
ALBU_HUMAN|P02768	ALB	Serum albumin	9.49362e+07	7.89777e+07	8.07948e+07	7.58623e+07	1.02316e+08	8.58963e+07	9.39686e+07	7.12155e+07	1.14324e+08	7.97089e+07	1.07862e+08	8.49029e+07	8.73649e+06	0.1029	9.37853e+07	1.99071e+07	0.212263	8.80249e+07	1.33547e+07	0.151715	9.31693e+07	2.15653e+07	0.231463	0.143549	0.641144	0.0520973	0.754343	0.134042	0.587266	-0.0914514	0.76097	-0.00950717	0.976348	0.0819442	0.746401	ALBU	ALBU_HUMAN
ALDOA_HUMAN|P04075	ALDOA	Fructose-bisphosphate aldolase A	3.44517e+08	3.56688e+08	3.25824e+08	3.6235e+08	3.40167e+08	3.66652e+08	3.43487e+08	3.49503e+08	3.35925e+08	3.45785e+08	3.23112e+08	3.42343e+08	1.55468e+07	0.045413	3.34448e+08	1.60323e+07	0.0479366	3.5639e+08	1.4213e+07	0.0398804	3.42971e+08	6.80352e+06	0.019837	-0.0336581	0.635183	0.0580136	0.312861	0.0026462	0.953243	0.0916718	0.254949	0.0363043	0.58673	-0.0553674	0.240603	ALDOA	ALDOA_HUMAN
ALDOC_HUMAN|P09972	ALDOC	Fructose-bisphosphate aldolase C	1.0733e+07	8.23864e+06	9.43125e+06	8.01844e+06	1.0931e+07	8.6953e+06	1.00367e+07	7.95453e+06	1.07463e+07	8.02965e+06	1.12896e+07	9.46763e+06	1.24757e+06	0.131772	9.65962e+06	2.30514e+06	0.238636	9.21492e+06	1.52424e+06	0.16541	9.57916e+06	1.45102e+06	0.151477	0.0289637	0.927548	-0.0390308	0.835435	0.0168961	0.924551	-0.0679946	0.837427	-0.0120676	0.969972	0.055927	0.779312	ALDOC	ALDOC_HUMAN
ALG1_HUMAN|Q9BT22	ALG1	Chitobiosyldiphosphodolichol beta-mannosyltransferase	1.32366e+06	1.47629e+06	1.50653e+06	1.33733e+06	1.29329e+06	1.41285e+06	1.48514e+06	1.38844e+06	1.43446e+06	1.51398e+06	1.554e+06	1.43549e+06	98023.1	0.0682853	1.53399e+06	28296.5	0.0184463	1.34782e+06	60467.2	0.0448629	1.43601e+06	48366.8	0.0336813	0.0957453	0.219059	-0.0909156	0.270717	0.000521609	0.993967	-0.186661	0.0204261	-0.0952236	0.0650053	0.0914372	0.123207	ALG1	ALG1_HUMAN
ALG11_HUMAN|Q2TAA5	ALG11	GDP-Man:Man(3)GlcNAc(2)-PP-Dol alpha-1,2-mannosyltransferase	329026	360885	359872	382574	324151	358706	346010	358351	345227	318110	390997	349928	18108	0.051748	354554	51538.8	0.145362	355144	29373.8	0.0827096	349862	7361.42	0.0210409	0.0189484	0.920448	0.0213457	0.808848	-0.000268915	0.995797	0.00239733	0.990057	-0.0192173	0.918613	-0.0216146	0.788272	ALG11	ALG11_HUMAN
ALG12_HUMAN|Q9BV10	ALG12	Dol-P-Man:Man(7)GlcNAc(2)-PP-Dol alpha-1,6-mannosyltransferase	21206	21394.6	21930.6	26664.5	22413.7	20591.8	23472.8	23792.4	20969.6	21339.6	20219.7	21510.4	375.961	0.0174781	20779.6	791.887	0.0381088	23223.3	3116.28	0.134187	22744.9	1545.77	0.0679612	-0.0498627	0.398977	0.110542	0.44189	0.0805106	0.299028	0.160405	0.306855	0.130373	0.160055	-0.0300314	0.827407	ALG12	ALG12_HUMAN
ALG13_HUMAN|Q9NP73	ALG13	Putative bifunctional UDP-N-acetylglucosamine transferase and deubiquitinase ALG13	1.76109e+06	1.74059e+06	1.73925e+06	1.50096e+06	1.5614e+06	1.74082e+06	1.61051e+06	1.56361e+06	1.65701e+06	1.53238e+06	1.79918e+06	1.74698e+06	12236.5	0.00700439	1.66578e+06	188656	0.113254	1.60106e+06	124750	0.077917	1.61038e+06	46699.7	0.0289992	-0.0686618	0.651855	-0.125835	0.178893	-0.117463	0.0301302	-0.0571727	0.719865	-0.0488008	0.749741	0.00837191	0.912463	ALG13	ALG13_HUMAN
ALG13_HUMAN|Q9NP73-2	ALG13	Putative bifunctional UDP-N-acetylglucosamine transferase and deubiquitinase ALG13 (isoform 2)	10230.3	9125.55	8758.13	9240.61	9675.3	10105.5	11078.9	9929.83	8975.07	10790.2	9542.4	9371.32	766.232	0.0817635	10166.3	882.303	0.0867872	9673.8	432.431	0.0447012	9994.61	1053.42	0.105399	0.117468	0.407541	0.0458297	0.591542	0.0928976	0.457932	-0.0716382	0.570988	-0.0245702	0.858069	0.0470679	0.662981	ALG13	ALG13_HUMAN
ALG2_HUMAN|Q9H553	ALG2	Alpha-1,3/1,6-mannosyltransferase ALG2	2.98628e+06	3.28024e+06	3.01825e+06	3.43345e+06	3.16973e+06	3.32778e+06	3.16013e+06	3.40282e+06	3.56116e+06	2.72888e+06	3.33031e+06	3.09492e+06	161281	0.0521115	3.0296e+06	425277	0.140374	3.31032e+06	132726	0.0400946	3.3747e+06	201991	0.0598543	-0.0307782	0.865292	0.0970664	0.151266	0.124857	0.13758	0.127845	0.517244	0.155635	0.443048	0.0277902	0.672037	ALG2	ALG2_HUMAN
ALG5_HUMAN|Q9Y673	ALG5	Dolichyl-phosphate beta-glucosyltransferase	4.426e+06	4.75804e+06	4.4096e+06	4.65683e+06	4.62851e+06	4.96641e+06	4.79657e+06	4.74325e+06	4.81041e+06	4.17201e+06	4.99997e+06	4.53121e+06	196605	0.0433889	4.58599e+06	585450	0.127661	4.75058e+06	187447	0.0394578	4.78341e+06	35459.6	0.00741304	0.0173357	0.917028	0.0682064	0.234606	0.0781422	0.152521	0.0508707	0.75993	0.0608065	0.716706	0.00993578	0.79209	ALG5	ALG5_HUMAN
ALG6_HUMAN|Q9Y672	ALG6	Dolichyl pyrophosphate Man9GlcNAc2 alpha-1,3-glucosyltransferase	25122.6	28701.1	38757.7	27035.2	40315.3	33268.7	38778.6	27177.1	33176.3	20076.1	41602.2	30860.5	7069.41	0.229077	30839.2	15221.2	0.493568	33539.7	6644.2	0.198099	33044	5801.88	0.175581	-0.000996423	0.998767	0.12011	0.657477	0.0986269	0.701189	0.121107	0.845746	0.0996233	0.872811	-0.0214832	0.927217	ALG6	ALG6_HUMAN
ALG8_HUMAN|Q9BVK2	ALG8	Probable dolichyl pyrophosphate Glc1Man9GlcNAc2 alpha-1,3-glucosyltransferase	277889	301076	304112	315516	301347	290468	279396	316134	303015	329582	366932	294359	14344	0.0487296	348257	26410.6	0.0758366	302444	12559.8	0.0415276	299515	18617.5	0.0621589	0.242577	0.168747	0.0390912	0.504049	0.0250532	0.724444	-0.203486	0.212488	-0.217524	0.175702	-0.014038	0.833841	ALG8	ALG8_HUMAN
ALG9_HUMAN|Q9H6U8	ALG9	Alpha-1,2-mannosyltransferase ALG9	38417.5	39767.2	46161.8	43414.1	52108.5	46800.4	48271.9	41035.6	53971.2	42388.5	52900.7	41448.9	4136.97	0.099809	47644.6	7433.23	0.156014	47441	4382.43	0.0923764	47759.6	6483.03	0.135743	0.200981	0.431697	0.194803	0.160384	0.204458	0.240172	-0.00617799	0.976276	0.0034772	0.987393	0.00965519	0.947616	ALG9	ALG9_HUMAN
ALKB1_HUMAN|Q13686	ALKBH1	Alkylated DNA repair protein alkB homolog 1	73342	75951	67988.1	74707.6	61334.3	67859.7	60755.5	72168.1	66945.2	76887.1	88469.6	72427	4059.57	0.0560504	82678.4	8190.05	0.0990592	67967.2	6687.3	0.0983901	66622.9	5713.14	0.0857534	0.190982	0.299161	-0.0916896	0.39023	-0.120509	0.232097	-0.282671	0.175625	-0.311491	0.162228	-0.0288196	0.80461	ALKB1	ALKB1_HUMAN
ALKB2_HUMAN|Q6NS38	ALKBH2	Alpha-ketoglutarate-dependent dioxygenase alkB homolog 2	391359	423258	403777	338982	346714	316975	330692	316127	343304	446686	426403	406131	16079.4	0.0395916	436545	14341.9	0.0328533	334224	15430.3	0.0461676	330041	13600.1	0.0412072	0.104182	0.131583	-0.281133	0.00505395	-0.299303	0.00363952	-0.385315	0.00967786	-0.403485	0.011094	-0.01817	0.742695	ALKB2	ALKB2_HUMAN
ALKB5_HUMAN|Q6P6C2	ALKBH5	RNA demethylase ALKBH5	2.4784e+06	2.7169e+06	2.53955e+06	2.58487e+06	2.41334e+06	2.73918e+06	2.42724e+06	2.74722e+06	2.39953e+06	2.92136e+06	2631259	2.57828e+06	123879	0.0480471	2.77631e+06	205130	0.0738857	2.57913e+06	162995	0.0631979	2.52466e+06	193236	0.0765394	0.106757	0.378779	0.000473445	0.994654	-0.0303189	0.709861	-0.106283	0.380046	-0.137076	0.29453	-0.0307923	0.728471	ALKB5	ALKB5_HUMAN
ALKB6_HUMAN|Q3KRA9	ALKBH6	Alpha-ketoglutarate-dependent dioxygenase alkB homolog 6	156099	172803	158621	160820	162726	169527	159156	164967	161092	158726	181700	162508	9004.64	0.0554106	170213	16245	0.0954395	164358	4577.24	0.0278492	161738	2959.21	0.0182963	0.066832	0.624251	0.0163322	0.772059	-0.00684804	0.898997	-0.0504998	0.699947	-0.0736801	0.594409	-0.0231802	0.459247	ALKB6	ALKB6_HUMAN
ALKB7_HUMAN|Q9BT30	ALKBH7	Alpha-ketoglutarate-dependent dioxygenase alkB homolog 7, mitochondrial	86087.1	88513.4	81335.2	80689.5	78879.3	87376	82830	76978.7	76886.2	78173.9	89354.6	85311.9	3651.34	0.0427999	83764.3	7905.94	0.0943832	82314.9	4475.5	0.0543705	78898.3	3405.24	0.0431599	-0.0264121	0.830768	-0.0515928	0.421528	-0.112753	0.0904424	-0.0251806	0.843012	-0.0863409	0.538563	-0.0611603	0.355928	ALKB7	ALKB7_HUMAN
ALMS1_HUMAN|Q8TCU4	ALMS1	Alstrom syndrome protein 1	984523	884899	889501	748972	1.02056e+06	912965	917637	813217	992594	956466	1086697	919641	56236.6	0.0611506	1.02158e+06	92086.9	0.0901415	894166	136766	0.152954	907816	90091.1	0.0992393	0.151662	0.331426	-0.0405285	0.787188	-0.0186704	0.858178	-0.192191	0.303366	-0.170332	0.293634	0.0218582	0.893217	ALMS1	ALMS1_HUMAN
ALR_HUMAN|P55789	GFER	FAD-linked sulfhydryl oxidase ALR	500912	494991	513499	538946	540427	454715	506634	553884	568901	478706	577043	503134	9451.74	0.0187857	527874	69534.6	0.131726	511363	49064.1	0.0959478	543140	32494.4	0.0598269	0.0692523	0.703165	0.0234046	0.800628	0.110381	0.158531	-0.0458477	0.802947	0.0411289	0.81122	0.0869766	0.410027	ALR	ALR_HUMAN
ALS2_HUMAN|Q96Q42	ALS2	Alsin	89843.2	78918.2	85391.9	67160.2	76831.5	78536.9	70154.8	71103.1	83442.1	83739.8	93331.8	84717.8	5493.59	0.0648458	88535.8	6782.57	0.0766083	74176.2	6135.57	0.0827161	74900	7412.86	0.0989701	0.0635964	0.57857	-0.191707	0.0917313	-0.177698	0.145144	-0.255304	0.132898	-0.241295	0.144092	0.0140091	0.902843	ALS2	ALS2_HUMAN
AMACR_HUMAN|Q9UHK6	AMACR	Alpha-methylacyl-CoA racemase	35067.9	44260.7	40417.5	40300.6	33842	39494.1	32714.3	38741.8	44439	44837.7	56128.7	39915.3	4616.93	0.115668	50483.2	7983.93	0.15815	37878.9	3519.22	0.0929072	38631.7	5863.11	0.151769	0.33886	0.276113	-0.0755488	0.578429	-0.0471583	0.781366	-0.414409	0.239344	-0.386019	0.232329	0.0283905	0.859995	AMACR	AMACR_HUMAN
AMFR_HUMAN|Q9UKV5	AMFR	E3 ubiquitin-protein ligase AMFR	69474.8	57178.8	80224.7	77102.4	59160.3	82223.1	74151.1	49706.8	78424.8	77042.8	72872.2	68959.4	11531.6	0.167223	74957.5	2949.09	0.0393435	72828.6	12110.9	0.166293	67427.5	15494.7	0.229798	0.120326	0.468165	0.0787583	0.709132	-0.0324091	0.897895	-0.0415678	0.794391	-0.152735	0.491328	-0.111167	0.660478	AMFR	AMFR_HUMAN
AMGO2_HUMAN|Q86SJ2	AMIGO2	Amphoterin-induced protein 2	15156.4	17007.5	13385.6	21306	23624.9	20791.3	21327.3	18067.8	19945.7	15083.9	18838.6	15183.2	1811.12	0.119285	16961.2	2654.98	0.156532	21907.4	1509.51	0.0689039	19780.2	1636.04	0.082711	0.15977	0.51107	0.528947	0.00848573	0.381588	0.0314766	0.369177	0.185946	0.221818	0.345366	-0.147359	0.173701	AMGO2	AMGO2_HUMAN
AMPB_HUMAN|Q9H4A4	RNPEP	Aminopeptidase B	5.25623e+06	5.6077e+06	5.20739e+06	5.28918e+06	5.27311e+06	5.67658e+06	5.19636e+06	5.62663e+06	4.91323e+06	5.42006e+06	5.17509e+06	5.35711e+06	218388	0.0407661	5.29757e+06	173224	0.0326987	5.41296e+06	228446	0.0422036	5.24541e+06	359216	0.068482	-0.0161227	0.759315	0.0149623	0.774846	-0.0303999	0.674002	0.031085	0.570272	-0.0142772	0.842748	-0.0453622	0.539111	AMPB	AMPB_HUMAN
AMPD1_HUMAN|P23109	AMPD1	AMP deaminase 1	3.32701e+06	3.53715e+06	3.61454e+06	3.99643e+06	3.34885e+06	3.89693e+06	3.62033e+06	3.87021e+06	3.78e+06	3.4455e+06	3.44698e+06	3.4929e+06	148789	0.0425975	3.44624e+06	1050.01	0.000304683	3.7474e+06	348723	0.0930572	3.75685e+06	126539	0.0336823	-0.0194029	0.641451	0.101466	0.337212	0.105097	0.0810116	0.120869	0.273344	0.1245	0.0511042	0.00363062	0.968092	AMPD1	AMPD1_HUMAN
AMPD2_HUMAN|Q01433	AMPD2	AMP deaminase 2	6.88344e+06	6.90653e+06	6.8503e+06	6.51025e+06	6.81972e+06	6.61723e+06	6.57916e+06	6.67826e+06	6.92397e+06	6.93661e+06	6.97401e+06	6.88009e+06	28263.2	0.00410797	6.95531e+06	26446.7	0.00380237	6.64907e+06	157173	0.0236384	6.72713e+06	177525	0.0263894	0.0156885	0.0745982	-0.0492752	0.121596	-0.0324358	0.272727	-0.0649637	0.0723327	-0.0481242	0.152077	0.0168394	0.59943	AMPD2	AMPD2_HUMAN
AMPH_HUMAN|P49418	AMPH	Amphiphysin	42724.9	43424.4	49512.5	56873.7	39132.4	48772.7	36306.1	46013.3	43079.4	43186.2	53391.5	45220.6	3733.28	0.0825571	48288.9	7216.22	0.149438	48259.6	8881.75	0.184041	41799.6	4978.55	0.119105	0.0947105	0.656529	0.093835	0.626917	-0.113492	0.398833	-0.000875453	0.997052	-0.208202	0.403244	-0.207327	0.34876	AMPH	AMPH_HUMAN
AMPL_HUMAN|P28838	LAP3	Cytosol aminopeptidase	2.38481e+07	2.31412e+07	2.30917e+07	2.41128e+07	2.42992e+07	2.49696e+07	2.48527e+07	2.31099e+07	2.51274e+07	2.19391e+07	2.41866e+07	2.33603e+07	423104	0.0181121	2.30628e+07	1.58927e+06	0.0689105	2.44605e+07	450583	0.0184208	2.43633e+07	1.09415e+06	0.0449096	-0.0184902	0.835929	0.0663946	0.0370181	0.0606509	0.249047	0.0848848	0.423806	0.0791411	0.437931	-0.00574364	0.896954	AMPL	AMPL_HUMAN
AMRA1_HUMAN|Q9C0C7	AMBRA1	Activating molecule in BECN1-regulated autophagy protein 1	126444	124321	113704	96917.4	77781.8	112224	98806.6	107108	105130	117773	121667	121490	6825.92	0.0561852	119720	2752.95	0.0229949	95641	17256.5	0.180429	103682	4336.19	0.0418222	-0.0211683	0.716325	-0.345133	0.107593	-0.228675	0.0255355	-0.323964	0.132308	-0.207506	0.0152248	0.116458	0.507697	AMRA1	AMRA1_HUMAN
AMRP_HUMAN|P30533	LRPAP1	Alpha-2-macroglobulin receptor-associated protein	8.84772e+06	9.81335e+06	8.66015e+06	7.92044e+06	7.28186e+06	8.13929e+06	7.60814e+06	7.79965e+06	7.66201e+06	8.4015e+06	9.71223e+06	9.10707e+06	618802	0.0679474	9.05687e+06	926824	0.102334	7.78053e+06	445508	0.0572593	7.68993e+06	98763	0.0128431	-0.00797537	0.953757	-0.227119	0.0445993	-0.244016	0.0547993	-0.219144	0.272358	-0.236041	0.282616	-0.0168972	0.76111	AMRP	AMRP_HUMAN
AMZ2_HUMAN|Q86W34	AMZ2	Archaemetzincin-2	969978	862052	997891	761649	876336	630326	803339	698451	784010	1.09438e+06	891654	943307	71739.6	0.0760512	993015	143347	0.144355	756104	123099	0.162807	761933	55819.9	0.0732609	0.0740887	0.71232	-0.319143	0.101358	-0.308062	0.028448	-0.393231	0.196721	-0.382151	0.23932	0.0110802	0.945484	AMZ2	AMZ2_HUMAN
AN13A_HUMAN|Q8IZ07	ANKRD13A	Ankyrin repeat domain-containing protein 13A	172437	169272	159987	157665	135793	147494	144821	127813	141789	175148	169938	167232	6470.79	0.0386934	172543	3683.53	0.0213485	146984	10944.8	0.0744623	138141	9071.92	0.0656714	0.0451034	0.327855	-0.186192	0.0643094	-0.27571	0.0134018	-0.231296	0.0427861	-0.320814	0.0121887	-0.089518	0.343859	AN13A	AN13A_HUMAN
AN32A_HUMAN|P39687	ANP32A	Acidic leucine-rich nuclear phosphoprotein 32 family member A	2.91289e+07	2.9575e+07	2.85203e+07	3.08851e+07	3.08863e+07	3.0905e+07	2.93096e+07	2.98591e+07	3.15967e+07	2.72012e+07	30711746	2.90747e+07	529459	0.0182103	2.89565e+07	2.48236e+06	0.0857274	3.08921e+07	11149.4	0.000360913	3.02551e+07	1.19386e+06	0.0394597	-0.00588116	0.957321	0.0874728	0.0270996	0.0574137	0.223241	0.093354	0.468912	0.0632948	0.592075	-0.0300591	0.452973	AN32A	AN32A_HUMAN
AN32B_HUMAN|Q92688	ANP32B	Acidic leucine-rich nuclear phosphoprotein 32 family member B	2.34397e+07	2.33301e+07	2.10677e+07	2.2005e+07	2.27937e+07	2.19948e+07	2.29103e+07	2.18841e+07	2.1769e+07	2.06639e+07	2.17573e+07	2.26125e+07	1.33898e+06	0.0592141	2.12106e+07	773093	0.0364484	2.22645e+07	458325	0.0205855	2.21878e+07	628364	0.0283202	-0.0923333	0.235288	-0.0223747	0.704601	-0.027352	0.65491	0.0699586	0.266236	0.0649813	0.281563	-0.0049773	0.87343	AN32B	AN32B_HUMAN
AN32E_HUMAN|Q9BTT0	ANP32E	Acidic leucine-rich nuclear phosphoprotein 32 family member E	2.31618e+06	2.46576e+06	2.25649e+06	2.4234e+06	2.36822e+06	2.54707e+06	2.45589e+06	2.36741e+06	2.39595e+06	2.03731e+06	2.16394e+06	2.34614e+06	107805	0.0459499	2.10062e+06	89539.8	0.0426254	2.44623e+06	91582.8	0.0374383	2.40642e+06	45160.7	0.0187668	-0.159475	0.0807728	0.0602697	0.28922	0.0365954	0.444602	0.219745	0.0404245	0.19607	0.0910386	-0.0236743	0.549093	AN32E	AN32E_HUMAN
ANAG_HUMAN|P54802	NAGLU	Alpha-N-acetylglucosaminidase	619039	622797	573957	593045	561826	612402	632854	608210	541996	633676	668515	605264	27177.8	0.0449024	651095	24634.6	0.0378356	589091	25518.3	0.0433181	594353	46987.1	0.0790559	0.105303	0.165038	-0.0390755	0.494344	-0.0262446	0.749354	-0.144378	0.0952269	-0.131548	0.177337	0.0128308	0.875208	ANAG	ANAG_HUMAN
ANC2_HUMAN|Q9UJX6	ANAPC2	Anaphase-promoting complex subunit 2	745591	789126	719965	644642	598359	607587	619589	602111	561901	758132	726977	751561	34964.9	0.0465231	742554	22029.3	0.029667	616863	24495.9	0.0397105	594534	29581.1	0.0497551	-0.0173925	0.747451	-0.28494	0.0074611	-0.338131	0.00439087	-0.267548	0.0156987	-0.320738	0.0093242	-0.0531907	0.372752	ANC2	ANC2_HUMAN
ANCHR_HUMAN|Q96K21	ZFYVE19	Abscission/NoCut checkpoint regulator	664118	628573	622774	663905	680412	639754	679424	637888	726144	539503	745624	638488	22384.6	0.0350588	642563	145750	0.226825	661357	20448.6	0.0309192	681152	44153.7	0.0648221	0.00917894	0.974886	0.0507693	0.261981	0.0933173	0.233389	0.0415903	0.885317	0.0841384	0.772708	0.0425481	0.534771	ANCHR	ANCHR_HUMAN
ANDR_HUMAN|P10275	AR	Androgen receptor	3.229e+06	2.79793e+06	2.62362e+06	2.45946e+06	3.36303e+06	2.66859e+06	2.74091e+06	2.56458e+06	3.21389e+06	3.21952e+06	3.02388e+06	2.88352e+06	311634	0.108074	3.1217e+06	138339	0.0443152	2.83036e+06	473010	0.16712	2.83979e+06	335757	0.118233	0.114503	0.332667	-0.0268455	0.87991	-0.0220456	0.876742	-0.141348	0.403411	-0.136548	0.29117	0.00479986	0.979019	ANDR	ANDR_HUMAN
ANFY1_HUMAN|Q9P2R3	ANKFY1	Rabankyrin-5	5.94762e+06	6.10976e+06	5.65703e+06	5.99649e+06	6.09819e+06	6.40793e+06	5.77965e+06	5.94317e+06	6.01586e+06	6.03275e+06	6.18615e+06	5.9048e+06	229381	0.0388465	6.10945e+06	108464	0.0177535	6.16754e+06	214309	0.0347478	5.91289e+06	120979	0.0204602	0.0491536	0.27602	0.0628059	0.221068	0.00197541	0.960268	0.0136523	0.716923	-0.0471782	0.172957	-0.0608305	0.166417	ANFY1	ANFY1_HUMAN
ANK1_HUMAN|P16157	ANK1	Ankyrin-1	2.09973e+06	2.15405e+06	2.1587e+06	1.02583e+06	1.00162e+06	1.18702e+06	1.08275e+06	987987	1.13706e+06	1.9644e+06	1.8722e+06	2.1375e+06	32788	0.0153395	1.9183e+06	65192	0.0339843	1.07149e+06	100779	0.0940552	1.06927e+06	75446.2	0.0705588	-0.156093	0.0930472	-0.996301	0.00133401	-0.999301	0.000352566	-0.840208	0.00152946	-0.843208	0.00193645	-0.00300064	0.977143	ANK1	ANK1_HUMAN
ANK2_HUMAN|Q01484	ANK2	Ankyrin-2	6.33878e+06	6.39031e+06	6.02132e+06	6.80043e+06	9.00665e+06	7.77275e+06	8.32856e+06	6.3786e+06	8.76912e+06	5.92511e+06	7712773	6.25014e+06	199829	0.031972	6.81894e+06	1.26407e+06	0.185376	7.85994e+06	1.10569e+06	0.140674	7.82543e+06	1.2722e+06	0.162573	0.12566	0.638802	0.330631	0.123551	0.324282	0.162247	0.204971	0.442532	0.198621	0.46598	-0.00634923	0.973438	ANK2	ANK2_HUMAN
ANK3_HUMAN|Q12955	ANK3	Ankyrin-3	4.78933e+06	4.89023e+06	4.65189e+06	5.11277e+06	5.22645e+06	5.16702e+06	4.96056e+06	5.36149e+06	5.03075e+06	4.91557e+06	4.84524e+06	4.77715e+06	119632	0.0250425	4.88041e+06	49734.4	0.0101906	5.16874e+06	56858.2	0.0110004	5.1176e+06	214113	0.0418386	0.0308518	0.280964	0.113664	0.0161922	0.0993178	0.0917258	0.082812	0.0147189	0.0684659	0.189124	-0.0143461	0.723653	ANK3	ANK3_HUMAN
ANKE1_HUMAN|Q9NU02	ANKEF1	Ankyrin repeat and EF-hand domain-containing protein 1	6.48761e+06	5.84999e+06	6.56601e+06	5.86667e+06	6.32322e+06	6.14929e+06	6.38291e+06	6.10796e+06	7.21614e+06	5.57644e+06	7.50531e+06	6.3012e+06	392723	0.0623251	6.54087e+06	1.36392e+06	0.208522	6.11306e+06	230423	0.0376935	6.569e+06	577053	0.0878448	0.0538554	0.84574	-0.0437332	0.522444	0.0600472	0.547276	-0.0975886	0.734272	0.00619179	0.981751	0.10378	0.304794	ANKE1	ANKE1_HUMAN
ANKH1_HUMAN|Q8IWZ3	ANKHD1	Ankyrin repeat and KH domain-containing protein 1	1.203e+07	1.20642e+07	1.16977e+07	9.88036e+06	9.55268e+06	9.8446e+06	9.70184e+06	1.02015e+07	1.0459e+07	1.11013e+07	1.23258e+07	1.19306e+07	202420	0.0169664	1.17135e+07	865818	0.073916	9.75921e+06	179756	0.0184192	1.01208e+07	384985	0.0380391	-0.0264933	0.783493	-0.289835	0.000169707	-0.237351	0.00534209	-0.263341	0.184791	-0.210858	0.202253	0.0524835	0.242074	ANKH1	ANKH1_HUMAN
ANKH1_HUMAN|Q8IWZ3-6	ANKHD1	Ankyrin repeat and KH domain-containing protein 1 (isoform 6)	46814.2	38624	38287.9	38887.6	32474.6	28383.3	35245	39641.2	37060	39405.4	44463.1	41242.1	4828.58	0.117079	41934.2	3576.36	0.0852849	33248.5	5294.77	0.159248	37315.4	2209.19	0.0592031	0.0240122	0.866501	-0.310827	0.126111	-0.144344	0.295978	-0.334839	0.118477	-0.168356	0.281065	0.166483	0.316493	ANKH1	ANKH1_HUMAN
ANKK1_HUMAN|Q8NFD2	ANKK1	Ankyrin repeat and protein kinase domain-containing protein 1	747294	680883	639314	684502	633007	705702	618902	646702	663010	713518	767904	689163	54464.1	0.0790294	740711	38456.7	0.0519187	674404	37384.8	0.0554339	642871	22302.1	0.0346914	0.104065	0.306317	-0.0312329	0.720877	-0.100316	0.277218	-0.135297	0.183744	-0.20438	0.123533	-0.0690828	0.291949	ANKK1	ANKK1_HUMAN
ANKL2_HUMAN|Q86XL3	ANKLE2	Ankyrin repeat and LEM domain-containing protein 2	1.89352e+06	2.08808e+06	1.91271e+06	2.11588e+06	1.89563e+06	2.11531e+06	1.88521e+06	2.01098e+06	2.07199e+06	1.82325e+06	2175383	1.96477e+06	107219	0.0545707	1.99932e+06	248992	0.124539	2.04227e+06	126994	0.0621825	1.98939e+06	95241.2	0.0478746	0.0251473	0.878541	0.0558138	0.465765	0.017965	0.781207	0.0306665	0.850981	-0.00718235	0.964615	-0.0378488	0.597131	ANKL2	ANKL2_HUMAN
ANKY2_HUMAN|Q8IV38	ANKMY2	Ankyrin repeat and MYND domain-containing protein 2	2.15802e+06	2.22582e+06	1.84367e+06	2.1287e+06	2.10081e+06	2.25831e+06	2.07166e+06	2.0806e+06	2.00436e+06	2.07188e+06	2.05065e+06	2.07583e+06	203902	0.0982266	2.06126e+06	15018.4	0.00728599	2.16261e+06	84046.2	0.0388634	2.05221e+06	41677.1	0.0203084	-0.010161	0.913015	0.0590804	0.550127	-0.0165156	0.861026	0.0692414	0.167176	-0.00635455	0.755975	-0.075596	0.136519	ANKY2	ANKY2_HUMAN
ANKZ1_HUMAN|Q9H8Y5	ANKZF1	Ankyrin repeat and zinc finger domain-containing protein 1	958442	1.01763e+06	917467	999567	934409	1.05525e+06	907481	950205	1.12183e+06	973663	1.13787e+06	964512	50355.3	0.0522081	1.05577e+06	116110	0.109977	996408	60482	0.0607001	993172	113449	0.114229	0.130418	0.455289	0.0469377	0.522583	0.0422441	0.718139	-0.0834806	0.599933	-0.0881742	0.606187	-0.00469359	0.967918	ANKZ1	ANKZ1_HUMAN
ANLN_HUMAN|Q9NQW6	ANLN	Actin-binding protein anillin	6.62234e+06	6.51128e+06	6.38727e+06	6.71927e+06	7.01337e+06	7.37399e+06	6.82022e+06	6.93098e+06	7.09062e+06	6.6049e+06	7.12991e+06	6.50696e+06	117594	0.018072	6.86741e+06	371234	0.0540574	7.03555e+06	327923	0.0466095	6.94727e+06	135938	0.0195671	0.0777816	0.390407	0.112678	0.0946182	0.0944626	0.0138226	0.0348967	0.65439	0.0166811	0.813465	-0.0182156	0.699072	ANLN	ANLN_HUMAN
ANM1_HUMAN|Q99873	PRMT1	Protein arginine N-methyltransferase 1	1.69129e+07	1.44318e+07	1.58477e+07	1.46602e+07	1.46505e+07	1.37869e+07	1.59544e+07	1.56265e+07	1.30651e+07	1.73313e+07	1.35488e+07	1.57308e+07	1.24472e+06	0.0791263	1.544e+07	2.67463e+06	0.173227	1.43658e+07	501420	0.0349036	1.4882e+07	1.58199e+06	0.106303	-0.0269192	0.904782	-0.13095	0.18897	-0.0800256	0.50774	-0.104031	0.670894	-0.0531064	0.822731	0.0509242	0.635997	ANM1	ANM1_HUMAN
ANM3_HUMAN|O60678	PRMT3	Protein arginine N-methyltransferase 3	6.68013e+06	5.94081e+06	6.19373e+06	6.05726e+06	6.37258e+06	6.04766e+06	6.82066e+06	6.03438e+06	5.76721e+06	6.14996e+06	5.73935e+06	6.27156e+06	375756	0.0599143	5.94465e+06	290344	0.0488412	6.15917e+06	184880	0.030017	6.20742e+06	547631	0.088222	-0.0772305	0.359983	-0.0260881	0.674563	-0.0148306	0.876263	0.0511424	0.474652	0.0623999	0.536232	0.0112575	0.896085	ANM3	ANM3_HUMAN
ANM5_HUMAN|O14744	PRMT5	Protein arginine N-methyltransferase 5	9.7083e+06	9.87636e+06	9.78587e+06	9.57967e+06	9.69996e+06	1.01821e+07	9.77269e+06	9.92123e+06	9.25866e+06	9.43292e+06	9.40276e+06	9.79018e+06	84109.9	0.00859126	9.41784e+06	21326.2	0.00226445	9.82057e+06	318800	0.0324625	9.65086e+06	347678	0.0360256	-0.0559388	0.0112931	0.00447155	0.886215	-0.0206773	0.563041	0.0604104	0.159303	0.0352615	0.365461	-0.0251488	0.567203	ANM5	ANM5_HUMAN
ANM6_HUMAN|Q96LA8	PRMT6	Protein arginine N-methyltransferase 6	1.19077e+06	948193	1.19105e+06	845454	1.16227e+06	902467	1.11277e+06	813824	1.31854e+06	845098	1.47241e+06	1.11e+06	140133	0.126245	1.15875e+06	443573	0.382803	970064	168879	0.174091	1.08171e+06	253787	0.234616	0.0620061	0.902611	-0.194414	0.333286	-0.037248	0.876155	-0.256421	0.654768	-0.0992542	0.851162	0.157166	0.565108	ANM6	ANM6_HUMAN
ANM7_HUMAN|Q9NVM4	PRMT7	Protein arginine N-methyltransferase 7	2.48364e+06	2.69477e+06	2.26339e+06	2.22443e+06	2.07058e+06	2.25946e+06	1.9907e+06	2.14111e+06	2.18695e+06	2.28182e+06	2.61431e+06	2.4806e+06	215707	0.0869576	2.44807e+06	235106	0.0960373	2.18482e+06	100475	0.0459875	2.10625e+06	102661	0.0487413	-0.0190453	0.889286	-0.183172	0.125815	-0.236012	0.0767674	-0.164127	0.338481	-0.216966	0.261361	-0.0528393	0.397104	ANM7	ANM7_HUMAN
ANO10_HUMAN|Q9NW15	ANO10	Anoctamin-10	597856	613797	604253	628197	579609	632974	627071	635083	631939	618857	698014	605302	8022.46	0.0132536	658435	55972.4	0.0850082	613593	29528.1	0.0481232	631364	4036.83	0.00639382	0.121386	0.40526	0.0196276	0.679721	0.0608177	0.0157716	-0.101758	0.446234	-0.0605684	0.617973	0.0411901	0.406873	ANO10	ANO10_HUMAN
ANO6_HUMAN|Q4KMQ2	ANO6	Anoctamin-6	165996	207825	165800	194284	190128	209077	189228	213534	201650	167760	199800	179874	24206.6	0.134576	183780	22655.6	0.123276	197829	9959.58	0.0503443	201471	12153.8	0.0603252	0.0309979	0.868563	0.137272	0.330027	0.163586	0.262654	0.106274	0.535968	0.132588	0.455122	0.0263135	0.70941	ANO6	ANO6_HUMAN
ANR11_HUMAN|Q6UB99	ANKRD11	Ankyrin repeat domain-containing protein 11	1.03565e+07	8.14029e+06	8.45898e+06	7.35132e+06	1.00621e+07	8.64534e+06	8.526e+06	8.00749e+06	8.77906e+06	7.84944e+06	1.01575e+07	8.98527e+06	1.1982e+06	0.133351	9.00347e+06	1.63204e+06	0.181268	8.68626e+06	1.35587e+06	0.156093	8.43752e+06	393322	0.0466158	0.0029189	0.990599	-0.0488259	0.789127	-0.0907433	0.518082	-0.0517448	0.841892	-0.0936622	0.709776	-0.0419174	0.785338	ANR11	ANR11_HUMAN
ANR16_HUMAN|Q6P6B7	ANKRD16	Ankyrin repeat domain-containing protein 16	1.37366e+06	1.23358e+06	1.23929e+06	1.24829e+06	1.31296e+06	1.26211e+06	1.21326e+06	1.26005e+06	1.28088e+06	1.34221e+06	1.26677e+06	1.28218e+06	79282.2	0.0618341	1.30449e+06	53339.2	0.0408889	1.27445e+06	34059.2	0.0267245	1.2514e+06	34632.9	0.0276754	0.0248913	0.732312	-0.00871562	0.88761	-0.0350552	0.585196	-0.0336069	0.570517	-0.0599465	0.366946	-0.0263396	0.457183	ANR16	ANR16_HUMAN
ANR17_HUMAN|O75179	ANKRD17	Ankyrin repeat domain-containing protein 17	3.61134e+06	3.40872e+06	3.47548e+06	3.19217e+06	3.29213e+06	3.35682e+06	3.3135e+06	3.1897e+06	3.49458e+06	3.0496e+06	3.9202e+06	3.49851e+06	103255	0.029514	3.4849e+06	615604	0.176649	3.28037e+06	82952.7	0.0252876	3.33259e+06	153332	0.0460099	-0.0056236	0.980145	-0.0928822	0.0488074	-0.0700971	0.204844	-0.0872586	0.720365	-0.0644735	0.786234	0.022785	0.638886	ANR17	ANR17_HUMAN
ANR27_HUMAN|Q96NW4	ANKRD27	Ankyrin repeat domain-containing protein 27	455450	441501	400995	422814	443662	408831	390573	404852	409022	457163	428961	432648	28286	0.0653786	443062	19941.5	0.0450085	425102	17528.1	0.0412327	401482	9674.96	0.0240981	0.0343135	0.663583	-0.0253845	0.718246	-0.107858	0.188449	-0.0596979	0.408285	-0.142172	0.170919	-0.0824737	0.130229	ANR27	ANR27_HUMAN
ANR28_HUMAN|O15084	ANKRD28	Serine/threonine-protein phosphatase 6 regulatory ankyrin repeat subunit A	3.26058e+06	3.51864e+06	3.22207e+06	3.21968e+06	3.15459e+06	3.36586e+06	3.06167e+06	3.24117e+06	3.03917e+06	3.14829e+06	3.25795e+06	3.33376e+06	161261	0.048372	3.20312e+06	77536.4	0.0242065	3.24671e+06	108201	0.0333262	3.114e+06	110703	0.0355502	-0.0576718	0.315241	-0.038172	0.486645	-0.0983797	0.132652	0.0194998	0.637826	-0.0407079	0.370168	-0.0602077	0.211793	ANR28	ANR28_HUMAN
ANR39_HUMAN|Q53RE8	ANKRD39	Ankyrin repeat domain-containing protein 39	234861	223720	230385	193337	208246	215053	219831	200993	199262	219845	173057	229655	5606.49	0.0244126	196451	33084.2	0.16841	205545	11107.4	0.0540386	206695	11408.4	0.0551942	-0.225301	0.38729	-0.160013	0.0448046	-0.151964	0.0542412	0.0652878	0.764967	0.0733365	0.738085	0.00804872	0.906491	ANR39	ANR39_HUMAN
ANR40_HUMAN|Q6AI12	ANKRD40	Ankyrin repeat domain-containing protein 40	164845	159106	159927	164444	159526	165569	161090	158729	165959	151615	175171	161292	3103.4	0.0192409	163393	16656.6	0.101942	163180	3214.06	0.0196964	161926	3686.88	0.0227689	0.0186701	0.887888	0.016782	0.505009	0.00565603	0.831342	-0.00188805	0.988485	-0.013014	0.921389	-0.011126	0.68046	ANR40	ANR40_HUMAN
ANR50_HUMAN|Q9ULJ7	ANKRD50	Ankyrin repeat domain-containing protein 50	4.35155e+06	4.42107e+06	4.37569e+06	4.01313e+06	4.3114e+06	4.1633e+06	4.03849e+06	3.98656e+06	4.39075e+06	4.33778e+06	4.59033e+06	4.38277e+06	35295.6	0.00805328	4.46405e+06	178574	0.0400026	4.16261e+06	149139	0.0358281	4.1386e+06	219905	0.0531352	0.0265119	0.635262	-0.074355	0.118081	-0.0827005	0.191731	-0.100867	0.191452	-0.109212	0.177739	-0.00834557	0.88419	ANR50	ANR50_HUMAN
ANR52_HUMAN|Q8NB46	ANKRD52	Serine/threonine-protein phosphatase 6 regulatory ankyrin repeat subunit C	7.11284e+06	6.21772e+06	6.87209e+06	5.25708e+06	5.50125e+06	4.84206e+06	5.43247e+06	5.59782e+06	5.30655e+06	7.2874e+06	6.05833e+06	6.73422e+06	463212	0.0687849	6.67287e+06	869084	0.130241	5.20013e+06	333266	0.0640879	5.44561e+06	146079	0.0268252	-0.0132035	0.938468	-0.372963	0.0120809	-0.306417	0.0311263	-0.359759	0.227831	-0.293214	0.290813	0.0665459	0.334125	ANR52	ANR52_HUMAN
ANR54_HUMAN|Q6NXT1	ANKRD54	Ankyrin repeat domain-containing protein 54	1.28279e+06	1.39197e+06	1.28375e+06	1.42678e+06	1.32653e+06	1.56068e+06	1.27428e+06	1.39352e+06	1.70829e+06	1.34178e+06	1796181	1.3195e+06	62759.4	0.047563	1.56898e+06	321311	0.20479	1.438e+06	117481	0.0816976	1.4587e+06	224224	0.153715	0.249834	0.467272	0.124067	0.219371	0.14469	0.396461	-0.125767	0.666852	-0.105144	0.721267	0.0206231	0.896267	ANR54	ANR54_HUMAN
ANS1A_HUMAN|Q92625	ANKS1A	Ankyrin repeat and SAM domain-containing protein 1A	2.9121e+06	2.86617e+06	2.74982e+06	2.81848e+06	2.85714e+06	2.98072e+06	2.73682e+06	2.76932e+06	2.98736e+06	2.83177e+06	3063227	2.8427e+06	83649.2	0.029426	2.9475e+06	163663	0.0555261	2.88545e+06	84743.1	0.0293691	2.83117e+06	136241	0.048122	0.0522297	0.524678	0.0215339	0.567749	-0.00586522	0.907749	-0.0306957	0.68901	-0.0580949	0.495886	-0.0273991	0.595091	ANS1A	ANS1A_HUMAN
ANT3_HUMAN|P01008	SERPINC1	Antithrombin-III	3.76675e+06	3.60085e+06	3.26787e+06	3.47551e+06	4.288e+06	3.66922e+06	3.58866e+06	3.49993e+06	3.76798e+06	4.51705e+06	3.11579e+06	3.54516e+06	254059	0.0716636	3.81642e+06	990846	0.259627	3.81091e+06	424374	0.111358	3.61885e+06	136552	0.0377335	0.10637	0.765304	0.104287	0.415496	0.0296834	0.687447	-0.0020831	0.995085	-0.0766868	0.825182	-0.0746037	0.521565	ANT3	ANT3_HUMAN
ANTR1_HUMAN|Q9H6X2	ANTXR1	Anthrax toxin receptor 1	17008.6	18842.7	17448	19999.5	19490.3	22635.4	21333.1	22029	21910.6	20160.5	18355.5	17766.4	957.6	0.0538994	19258	1276.29	0.0662735	20708.4	1688.11	0.0815181	21757.6	372.339	0.0171131	0.116302	0.309018	0.221064	0.07434	0.292363	0.0104741	0.104762	0.359988	0.17606	0.205015	0.0712989	0.395012	ANTR1	ANTR1_HUMAN
ANX11_HUMAN|P50995	ANXA11	Annexin A11	1.0393e+07	1.11846e+07	1.03149e+07	1.19556e+07	1.11913e+07	1.1151e+07	1.0084e+07	1.08901e+07	1.13395e+07	1.0521e+07	1.10472e+07	1.06308e+07	481133	0.0452583	1.07841e+07	372081	0.0345028	1.14326e+07	453371	0.0396558	1.07712e+07	636125	0.059058	0.0206482	0.717745	0.104905	0.103809	0.0189235	0.776778	0.0842565	0.190545	-0.00172468	0.97904	-0.0859812	0.223639	ANX11	ANX11_HUMAN
ANXA1_HUMAN|P04083	ANXA1	Annexin A1	2.3048e+06	2.50989e+06	2.3871e+06	3.07006e+06	2.85718e+06	2.97661e+06	2.80635e+06	3.00946e+06	2.78427e+06	2.72374e+06	2.55889e+06	2.4006e+06	103208	0.0429927	2.64132e+06	116564	0.044131	2.96795e+06	106706	0.0359527	2.86669e+06	124133	0.043302	0.137866	0.13911	0.306075	0.00271136	0.255994	0.00815322	0.168209	0.0811822	0.118128	0.153566	-0.050081	0.345572	ANXA1	ANXA1_HUMAN
ANXA2_HUMAN|P07355	ANXA2	Annexin A2	7.10555e+07	6.65098e+07	6.95878e+07	6.64373e+07	6.97815e+07	6.25626e+07	7.35764e+07	6.74523e+07	6.72146e+07	6.30453e+07	6.41182e+07	6.9051e+07	2.31989e+06	0.0335967	6.35818e+07	758622	0.0119314	6.62604e+07	3.61269e+06	0.0545226	6.94144e+07	3.60636e+06	0.051954	-0.11905	0.0422148	-0.0595153	0.333202	0.00757255	0.891554	0.0595348	0.327327	0.126623	0.0996256	0.0670878	0.344819	ANXA2	ANXA2_HUMAN
ANXA3_HUMAN|P12429	ANXA3	Annexin A3	9.66236e+06	1.06758e+07	8.8128e+06	1.1497e+07	1.09198e+07	1.18186e+07	1.00129e+07	1.14841e+07	1.03808e+07	1.02381e+07	9.67475e+06	9.71698e+06	932695	0.095986	9.95643e+06	398363	0.0400106	1.14118e+07	455391	0.0399052	1.06259e+07	765603	0.0720505	0.0351204	0.721442	0.231949	0.06889	0.129007	0.264459	0.196828	0.0432078	0.0938867	0.292106	-0.102941	0.216875	ANXA3	ANXA3_HUMAN
ANXA4_HUMAN|P09525	ANXA4	Annexin A4	1.0626e+07	1.05669e+07	1.03709e+07	1.09203e+07	1.13879e+07	1.13669e+07	1.0717e+07	1.08134e+07	1.20759e+07	1.02348e+07	1.15457e+07	1.05213e+07	133507	0.0126892	1.08902e+07	926935	0.0851163	1.1225e+07	264130	0.0235305	1.12021e+07	758249	0.0676882	0.049723	0.673443	0.0934077	0.0266291	0.0904581	0.258234	0.0436848	0.6994	0.0407351	0.732288	-0.00294967	0.964262	ANXA4	ANXA4_HUMAN
ANXA5_HUMAN|P08758	ANXA5	Annexin A5	2.84232e+07	2.90524e+07	2.77883e+07	3.0025e+07	3.00511e+07	3.08018e+07	2.96714e+07	3.03185e+07	2.94775e+07	2.77143e+07	2.87623e+07	2.84213e+07	632058	0.0222389	2.82383e+07	741082	0.0262439	3.02926e+07	441115	0.0145618	2.98224e+07	440360	0.0147661	-0.00931895	0.801727	0.0919952	0.017238	0.0694264	0.0403464	0.101314	0.108392	0.0787454	0.153704	-0.0225687	0.261409	ANXA5	ANXA5_HUMAN
ANXA6_HUMAN|P08133	ANXA6	Annexin A6	1.70916e+07	1.68002e+07	1.5815e+07	1.70176e+07	1.81463e+07	1.73863e+07	1.72931e+07	1.76777e+07	1.69239e+07	1.66468e+07	1.62525e+07	1.65689e+07	669007	0.0403772	1.64497e+07	278790	0.0169481	1.75167e+07	575538	0.0328565	1.72982e+07	376954	0.0217915	-0.0104229	0.802329	0.0802517	0.137967	0.0621436	0.194085	0.0906746	0.0719372	0.0725664	0.0677455	-0.0181081	0.615929	ANXA6	ANXA6_HUMAN
ANXA7_HUMAN|P20073	ANXA7	Annexin A7	1.56534e+07	1.61377e+07	1.62963e+07	1.74982e+07	1.81516e+07	1.71093e+07	1.65514e+07	1.79072e+07	1.72053e+07	1.66462e+07	1.60279e+07	1.60291e+07	334883	0.0208922	1.6337e+07	437189	0.0267606	1.75864e+07	526717	0.0299503	1.72213e+07	678080	0.0393745	0.02745	0.495807	0.133762	0.0177331	0.103497	0.0740743	0.106312	0.074035	0.0760468	0.175463	-0.0302652	0.504637	ANXA7	ANXA7_HUMAN
ANXA9_HUMAN|O76027	ANXA9	Annexin A9	316755	337207	294033	277182	306532	327389	294847	281431	307905	335285	339437	315998	21597	0.0683453	337361	2936.06	0.00870301	303701	25222.7	0.0830512	294727	13237.4	0.0449139	0.0943769	0.226615	-0.0572643	0.556928	-0.100535	0.233425	-0.151641	0.144444	-0.194912	0.0244645	-0.0432709	0.622986	ANXA9	ANXA9_HUMAN
AOFA_HUMAN|P21397	MAOA	Amine oxidase [flavin-containing] A	1.75964e+06	1.92725e+06	1.85155e+06	1.93935e+06	1.85444e+06	1.94546e+06	1.96595e+06	1.82304e+06	1.88202e+06	1.98035e+06	1.90309e+06	1.84615e+06	83934.5	0.0454647	1.94172e+06	54628.3	0.028134	1.91308e+06	50879.8	0.0265957	1.89033e+06	71816.3	0.0379913	0.0728165	0.221917	0.0513802	0.315724	0.0341236	0.527395	-0.0214364	0.61158	-0.0386929	0.436056	-0.0172565	0.679985	AOFA	AOFA_HUMAN
AOFB_HUMAN|P27338	MAOB	Amine oxidase [flavin-containing] B	3.83528e+06	4.22097e+06	3.73568e+06	4.08653e+06	4.09685e+06	4.13905e+06	3.90762e+06	4.11905e+06	4.2987e+06	4.64831e+06	4.05481e+06	3.93065e+06	256316	0.0652096	4.35156e+06	419667	0.0964407	4.10748e+06	27823.7	0.00677392	4.10845e+06	195756	0.047647	0.146766	0.365225	0.0634859	0.354411	0.0638295	0.397171	-0.0832805	0.561607	-0.0829368	0.558636	0.000343695	0.993911	AOFB	AOFB_HUMAN
AP180_HUMAN|O60641	SNAP91	Clathrin coat assembly protein AP180	1.60647e+06	1.69098e+06	1.70572e+06	1.90141e+06	1.94267e+06	1.72475e+06	1.63516e+06	1.69615e+06	1.97727e+06	1.58076e+06	2.03722e+06	1.66772e+06	53553	0.0321115	1.80899e+06	322760	0.17842	1.85628e+06	115758	0.0623602	1.76953e+06	182478	0.103122	0.117306	0.646764	0.154533	0.0885262	0.0854844	0.439156	0.0372276	0.87119	-0.0318213	0.894393	-0.0690489	0.531594	AP180	AP180_HUMAN
AP1B1_HUMAN|Q10567	AP1B1	AP-1 complex subunit beta-1	4.30728e+07	4.12893e+07	4.13626e+07	4.15408e+07	4.39402e+07	3.95983e+07	4.19454e+07	4.04663e+07	4.22494e+07	3.96365e+07	4.1575e+07	4.19082e+07	1.00922e+06	0.0240816	4.06057e+07	1.37073e+06	0.033757	4.16931e+07	2.17496e+06	0.052166	4.15537e+07	953891	0.0229556	-0.0455512	0.383292	-0.00742497	0.886941	-0.0122571	0.681265	0.0381262	0.542572	0.0332941	0.499845	-0.00483209	0.925988	AP1B1	AP1B1_HUMAN
AP1B1_HUMAN|Q10567-3	AP1B1	AP-1 complex subunit beta-1 (isoform 3)	924868	936496	918131	910895	847124	879602	879428	842442	991361	791793	852141	926498	9290.53	0.0100276	821967	42672.9	0.0519156	879207	31887.2	0.0362681	904411	77539.3	0.0857346	-0.172708	0.169566	-0.0755855	0.114411	-0.0348104	0.671486	0.0971223	0.263075	0.137897	0.224354	0.0407751	0.642814	AP1B1	AP1B1_HUMAN
AP1G1_HUMAN|O43747	AP1G1	AP-1 complex subunit gamma-1	3.67245e+07	3.73139e+07	3.64557e+07	3.72345e+07	3.91121e+07	3.69036e+07	3.77597e+07	3.71388e+07	3.92129e+07	3.63653e+07	3.87474e+07	3.68314e+07	438963	0.0119182	3.75564e+07	1.68444e+06	0.0448509	3.77501e+07	1.1911e+06	0.0315523	3.80371e+07	1.06448e+06	0.0279854	0.0281223	0.651266	0.0355444	0.313244	0.0464729	0.17895	0.00742202	0.902989	0.0183506	0.762658	0.0109285	0.771354	AP1G1	AP1G1_HUMAN
AP1G2_HUMAN|O75843	AP1G2	AP-1 complex subunit gamma-like 2	239311	247869	234948	151148	133648	153202	144366	145320	149969	277073	288848	240709	6572.81	0.027306	282960	8326.27	0.0294256	145999	10745.3	0.0735981	146552	2997.78	0.0204555	0.233307	0.0318771	-0.721332	0.000584761	-0.715884	0.000299178	-0.954638	0.000843258	-0.949191	0.0173249	0.00544758	0.938528	AP1G2	AP1G2_HUMAN
AP1M1_HUMAN|Q9BXS5	AP1M1	AP-1 complex subunit mu-1	1.10554e+07	1.04281e+07	1.09957e+07	1.0073e+07	1.12719e+07	1.0304e+07	1.10921e+07	9.91109e+06	1.15935e+07	9.72173e+06	1.21768e+07	1.08264e+07	346228	0.03198	1.09493e+07	1.73599e+06	0.158549	1.05496e+07	636077	0.0602937	1.08656e+07	863778	0.0794969	0.0162833	0.936674	-0.0373557	0.554106	0.00521121	0.947061	-0.053639	0.801115	-0.0110721	0.957723	0.0425669	0.639081	AP1M1	AP1M1_HUMAN
AP1M2_HUMAN|Q9Y6Q5	AP1M2	AP-1 complex subunit mu-2	4.63665e+06	3.89812e+06	4.48904e+06	3.57684e+06	4.06871e+06	3.38442e+06	4.19456e+06	3.73513e+06	3.98531e+06	3.91467e+06	4.32398e+06	4.34127e+06	390813	0.0900227	4.11933e+06	289427	0.0702606	3.67665e+06	352898	0.0959833	3.97167e+06	230020	0.0579152	-0.075708	0.521993	-0.239724	0.0947999	-0.128373	0.246555	-0.164016	0.234085	-0.0526653	0.610703	0.111351	0.301801	AP1M2	AP1M2_HUMAN
AP1S1_HUMAN|P61966	AP1S1	AP-1 complex subunit sigma-1A	2.20477e+06	2.16598e+06	2.34133e+06	2.2553e+06	2.20579e+06	2.29207e+06	2.33581e+06	2.16197e+06	2.60062e+06	2.3168e+06	2.63178e+06	2.23736e+06	92106	0.0411673	2.47429e+06	222726	0.0900163	2.25105e+06	43295.6	0.0192335	2.36613e+06	220891	0.0933554	0.145216	0.355553	0.00880316	0.831487	0.080735	0.427581	-0.136413	0.386672	-0.0644813	0.641517	0.0719318	0.463505	AP1S1	AP1S1_HUMAN
AP2A_HUMAN|P05549	TFAP2A	Transcription factor AP-2-alpha	734205	741486	767131	720562	660001	732798	697599	720642	700570	724977	735951	747607	17295.2	0.0231341	730464	7760.04	0.0106234	704454	38980.1	0.0553338	706270	12534.7	0.0177478	-0.0334677	0.233535	-0.0857749	0.185921	-0.0820602	0.0328184	-0.0523073	0.367821	-0.0485926	0.0764498	0.0037147	0.944679	AP2A	AP2A_HUMAN
AP2A1_HUMAN|O95782	AP2A1	AP-2 complex subunit alpha-1	1.69481e+07	1.7209e+07	1.60231e+07	1.53859e+07	1.53305e+07	1.69103e+07	1.55101e+07	1.5965e+07	1.57625e+07	1.49845e+07	1.69626e+07	1.67267e+07	623171	0.037256	1.59735e+07	1.39874e+06	0.0875662	1.58756e+07	896540	0.056473	1.57459e+07	227897	0.0144734	-0.0664725	0.582597	-0.0753486	0.256234	-0.0871804	0.0988279	-0.00887612	0.939961	-0.020708	0.856204	-0.0118319	0.828481	AP2A1	AP2A1_HUMAN
AP2A2_HUMAN|O94973	AP2A2	AP-2 complex subunit alpha-2	2.43196e+06	2.47032e+06	2.42791e+06	2.44736e+06	2.36139e+06	2.53817e+06	2.43111e+06	2.44951e+06	2.41504e+06	2.42893e+06	2457684	2.4434e+06	23404.5	0.00957866	2.44331e+06	20329.2	0.00832034	2.44897e+06	88401.6	0.0360974	2.43189e+06	17250.9	0.00709362	-5.1427e-05	0.996799	0.00328924	0.924451	-0.00681149	0.533718	0.00334067	0.92353	-0.00676006	0.58179	-0.0101007	0.771724	AP2A2	AP2A2_HUMAN
AP2B1_HUMAN|P63010	AP2B1	AP-2 complex subunit beta	3.36871e+06	3.2902e+06	3.19459e+06	3.06433e+06	3.32788e+06	3.1135e+06	3.17577e+06	3.12183e+06	3.10421e+06	3.15226e+06	3.0972e+06	3.2845e+06	87200.6	0.0265491	3.12473e+06	38934.4	0.0124601	3.16857e+06	140136	0.0442268	3.13394e+06	37286.8	0.0118977	-0.0719434	0.0724916	-0.0518435	0.302531	-0.0676998	0.0793202	0.0200998	0.650966	0.0042436	0.815015	-0.0158562	0.714802	AP2B1	AP2B1_HUMAN
AP2C_HUMAN|Q92754	TFAP2C	Transcription factor AP-2 gamma	1.33292e+06	1.36728e+06	1.32244e+06	1.26851e+06	1.17581e+06	1.24439e+06	1.17114e+06	1.21633e+06	1.26334e+06	1.33219e+06	1.32852e+06	1.34088e+06	23457.6	0.0174941	1.33036e+06	2597.8	0.00195271	1.22957e+06	48092.6	0.0391133	1.21694e+06	46098.8	0.037881	-0.0113697	0.519275	-0.125025	0.0387504	-0.139928	0.0259065	-0.113656	0.0676107	-0.128558	0.0502797	-0.0149025	0.759024	AP2C	AP2C_HUMAN
AP2M1_HUMAN|Q96CW1	AP2M1	AP-2 complex subunit mu	1.48854e+07	1.53005e+07	1.4704e+07	1.52432e+07	1.46381e+07	1.5315e+07	1.46516e+07	1.53088e+07	1.54473e+07	1.58345e+07	1.61602e+07	1.49633e+07	305746	0.020433	1.59974e+07	230334	0.0143982	1.50654e+07	371807	0.0246795	1.51359e+07	425109	0.0280861	0.0964064	0.0265199	0.00981382	0.732529	0.0165479	0.601468	-0.0865926	0.0409729	-0.0798585	0.0615284	0.00673408	0.839611	AP2M1	AP2M1_HUMAN
AP2S1_HUMAN|P53680	AP2S1	AP-2 complex subunit sigma	506010	510700	518040	502487	489195	541156	492158	502798	536320	525305	570101	511583	6063.42	0.0118523	547703	31675.6	0.0578335	510946	26993.6	0.0528305	510425	23048.1	0.0451547	0.0984259	0.348313	-0.00179751	0.971515	-0.00326891	0.939768	-0.100223	0.311904	-0.101695	0.30697	-0.0014714	0.980969	AP2S1	AP2S1_HUMAN
AP3B1_HUMAN|O00203	AP3B1	AP-3 complex subunit beta-1	1.76466e+07	1.81289e+07	1.71353e+07	1.79096e+07	1.75351e+07	1.804e+07	1.68532e+07	1.77897e+07	1.8901e+07	1.68484e+07	1.86007e+07	1.76369e+07	496857	0.0281714	1.77246e+07	1.23907e+06	0.0699067	1.78282e+07	262088	0.0147007	1.7848e+07	1.02514e+06	0.0574372	0.00715268	0.937437	0.0155626	0.59639	0.017161	0.770096	0.00840991	0.925308	0.0100083	0.918149	0.00159842	0.976826	AP3B1	AP3B1_HUMAN
AP3B2_HUMAN|Q13367	AP3B2	AP-3 complex subunit beta-2	1.28601e+06	1.26637e+06	1.21279e+06	1.32939e+06	1.15614e+06	1.22763e+06	1.16837e+06	1.27265e+06	1.26838e+06	1.19904e+06	1.21425e+06	1.25506e+06	37902.1	0.0301995	1.20664e+06	10750.3	0.00890925	1.23772e+06	87062.3	0.0703408	1.23647e+06	59010.7	0.0477251	-0.0567517	0.14833	-0.0200657	0.774444	-0.021527	0.673899	0.036686	0.600855	0.0352247	0.475981	-0.0014613	0.984653	AP3B2	AP3B2_HUMAN
AP3D1_HUMAN|O14617	AP3D1	AP-3 complex subunit delta-1	1.10611e+07	1.12629e+07	1.06198e+07	1.0608e+07	1.07677e+07	1.04769e+07	1.02418e+07	1.04996e+07	1.03023e+07	1.09897e+07	1.05399e+07	1.09813e+07	328926	0.0299533	1.07648e+07	318014	0.029542	1.06175e+07	145648	0.0137177	1.03479e+07	134823	0.0130291	-0.0287219	0.528761	-0.0485985	0.18625	-0.0857131	0.0633121	-0.0198766	0.630069	-0.0569912	0.291332	-0.0371146	0.0786174	AP3D1	AP3D1_HUMAN
AP3D1_HUMAN|O14617-2	AP3D1	AP-3 complex subunit delta-1 (isoform 2)	108567	202869	101503	157287	119794	185440	106826	174459	119409	96467.9	119623	137646	56594.8	0.411161	108045	16373	0.151538	154173	32933.6	0.213614	133565	35969.7	0.269305	-0.349329	0.468296	0.163588	0.689701	-0.0434279	0.921974	0.512917	0.131598	0.305901	0.36473	-0.207016	0.505082	AP3D1	AP3D1_HUMAN
AP3M1_HUMAN|Q9Y2T2	AP3M1	AP-3 complex subunit mu-1	2.86328e+06	2.82126e+06	2.88898e+06	2.8236e+06	2.82441e+06	2.73538e+06	2.9266e+06	2.90217e+06	2.45044e+06	2.9774e+06	2.33625e+06	2.85784e+06	34187.3	0.0119626	2.65683e+06	453359	0.170639	2.79447e+06	51169.6	0.0183111	2.75973e+06	268139	0.097161	-0.105222	0.643352	-0.0323529	0.159454	-0.0503964	0.592034	0.0728687	0.741848	0.0548252	0.8078	-0.0180435	0.84479	AP3M1	AP3M1_HUMAN
AP3M2_HUMAN|P53677	AP3M2	AP-3 complex subunit mu-2	51216.9	38628.1	49517	29641.7	41225	29276.6	45395.4	46632.6	22926.3	49166.7	25779.6	46454	6830.48	0.147038	37473.2	16537.2	0.441308	33381.1	6795.43	0.203571	38318.1	13344.1	0.348244	-0.309945	0.579881	-0.476772	0.0785111	-0.277778	0.416952	-0.166826	0.787675	0.0321678	0.957683	0.198994	0.608296	AP3M2	AP3M2_HUMAN
AP3S1_HUMAN|Q92572	AP3S1	AP-3 complex subunit sigma-1	2.51778e+06	2.53129e+06	2.43467e+06	2.47224e+06	2.54228e+06	2.63842e+06	2.53733e+06	2.58288e+06	2.26167e+06	2.76832e+06	2.20839e+06	2.49458e+06	52321.1	0.0209739	2.48836e+06	395925	0.159111	2.55098e+06	83429.5	0.0327049	2.46063e+06	173801	0.0706329	-0.00360478	0.985866	0.0322529	0.387147	-0.0197701	0.772463	0.0358576	0.860287	-0.0161653	0.938285	-0.052023	0.478725	AP3S1	AP3S1_HUMAN
AP3S2_HUMAN|P59780	AP3S2	AP-3 complex subunit sigma-2	317708	303231	296146	254619	271596	249644	258950	271944	294072	287240	296560	305695	10990.2	0.0359515	291900	6590.44	0.0225777	258620	11510	0.0445054	274989	17758	0.0645772	-0.0666184	0.178139	-0.241262	0.00690871	-0.152721	0.0758066	-0.174644	0.0262467	-0.0861025	0.240484	0.0885416	0.262211	AP3S2	AP3S2_HUMAN
AP4A_HUMAN|P50583	NUDT2	Bis(5'-nucleosyl)-tetraphosphatase [asymmetrical]	803428	688831	805908	681338	800613	630043	811314	686611	665391	808136	668800	766056	66889.9	0.0873172	738468	98525.4	0.133419	703998	87513.6	0.124309	721105	78840	0.109332	-0.0529132	0.768528	-0.121878	0.387926	-0.0872396	0.494373	-0.0689651	0.726732	-0.0343265	0.855264	0.0346386	0.813907	AP4A	AP4A_HUMAN
AP4B1_HUMAN|Q9Y6B7	AP4B1	AP-4 complex subunit beta-1	2.1344e+06	2.1043e+06	2.04926e+06	1.7095e+06	1.81458e+06	1.70406e+06	1.71198e+06	1.87704e+06	1.71966e+06	1.95265e+06	2.07852e+06	2.09599e+06	43171.4	0.0205971	2.01558e+06	88999	0.0441554	1.74271e+06	62296.7	0.0357469	1.76956e+06	93157.7	0.0526445	-0.0564322	0.40577	-0.266294	0.00206243	-0.244239	0.013831	-0.209861	0.0837888	-0.187807	0.0792777	0.0220546	0.702418	AP4B1	AP4B1_HUMAN
AP4E1_HUMAN|Q9UPM8	AP4E1	AP-4 complex subunit epsilon-1	6.68674e+06	6.7728e+06	6.06249e+06	5.23472e+06	5.28253e+06	5.95423e+06	5.13257e+06	5.23541e+06	5.51132e+06	6.31071e+06	6.62586e+06	6.50734e+06	387648	0.0595708	6.46828e+06	222844	0.0344518	5.49049e+06	402319	0.0732756	5.2931e+06	195856	0.0370021	-0.00868587	0.895569	-0.245133	0.0344984	-0.297956	0.0173469	-0.236447	0.0400438	-0.28927	0.0253644	-0.0528229	0.50221	AP4E1	AP4E1_HUMAN
AP4M1_HUMAN|O00189	AP4M1	AP-4 complex subunit mu-1	966654	1.08926e+06	997604	1.01985e+06	1.06518e+06	1.02032e+06	957878	999223	1.02892e+06	1.08202e+06	1.075e+06	1.01784e+06	63759.3	0.0626418	1.07851e+06	4967.75	0.00460612	1.03512e+06	26033.5	0.0251503	995341	35680.7	0.0358477	0.0835314	0.240346	0.0242854	0.696811	-0.0322475	0.629237	-0.0592459	0.095311	-0.115779	0.0526281	-0.056533	0.200316	AP4M1	AP4M1_HUMAN
AP4S1_HUMAN|Q9Y587	AP4S1	AP-4 complex subunit sigma-1	454492	488682	465056	505821	508788	523888	502360	500727	497548	452529	509842	469410	17506.2	0.037294	481186	40525.8	0.0842207	512832	9689.21	0.0188935	500212	2447.32	0.00489257	0.0357447	0.753829	0.127638	0.0307531	0.0916902	0.0901679	0.0918936	0.464078	0.0559455	0.626786	-0.035948	0.14574	AP4S1	AP4S1_HUMAN
AP5B1_HUMAN|Q2VPB7	AP5B1	AP-5 complex subunit beta-1	13451.5	14774.6	13041.6	8763.93	8737.79	9803.38	9756.78	9714.67	10189	14808.6	13779.2	13755.9	905.719	0.0658423	14293.9	727.909	0.0509244	9101.7	607.817	0.0667806	9886.81	262.525	0.026553	0.0553521	0.521954	-0.59584	0.00297454	-0.476472	0.0124998	-0.651193	0.0154988	-0.531824	0.0554644	0.119369	0.141554	AP5B1	AP5B1_HUMAN
AP5S1_HUMAN|Q9NUS5	AP5S1	AP-5 complex subunit sigma-1	302400	289545	282458	299235	295097	294111	265974	265225	283191	312749	326439	291468	10109.2	0.0346838	319594	9680.38	0.0302896	296147	2718.68	0.00918017	271464	10163.5	0.0374396	0.132903	0.0718503	0.0229793	0.510773	-0.102577	0.0729994	-0.109924	0.165815	-0.23548	0.0228189	-0.125556	0.0442024	AP5S1	AP5S1_HUMAN
AP5Z1_HUMAN|O43299	AP5Z1	AP-5 complex subunit zeta-1	59511.1	59672.7	67045.9	40214	53654.3	54347.1	42546.6	35539.1	40241	55955.5	61811.2	62076.5	4304.33	0.0693391	58883.3	4140.61	0.0703189	49405.1	7967.28	0.161264	39442.2	3571.39	0.0905473	-0.0761887	0.481658	-0.329388	0.0917476	-0.654308	0.00246898	-0.2532	0.181384	-0.578119	0.0325491	-0.32492	0.150034	AP5Z1	AP5Z1_HUMAN
APAF_HUMAN|O14727	APAF1	Apoptotic protease-activating factor 1	3.16338e+06	3.46597e+06	2.99563e+06	3.42554e+06	3.18561e+06	3.49671e+06	3.28599e+06	3.33618e+06	3.27285e+06	3.00722e+06	3.47329e+06	3.20833e+06	238373	0.0742983	3.24025e+06	329564	0.101709	3.36928e+06	163000	0.0483784	3.29834e+06	33424.2	0.0101336	0.0142851	0.918429	0.0706203	0.395645	0.0399191	0.581388	0.0563353	0.67967	0.0256341	0.844565	-0.0307012	0.531897	APAF	APAF_HUMAN
APBB1_HUMAN|O00213	APBB1	Amyloid beta A4 precursor protein-binding family B member 1	277215	260484	323653	256963	261925	227298	284430	324283	321459	283878	219823	287117	32728	0.113988	251851	45293.6	0.179843	248729	18724.7	0.0752817	310057	22238.8	0.0717248	-0.189071	0.457011	-0.207068	0.170739	0.110895	0.379209	-0.0179963	0.939101	0.299966	0.291616	0.317962	0.0227986	APBB1	APBB1_HUMAN
APBB2_HUMAN|Q92870	APBB2	Amyloid beta A4 precursor protein-binding family B member 2	2.20515e+06	2.07351e+06	2.1957e+06	2.27117e+06	2.44534e+06	2.05759e+06	2.30505e+06	2.27204e+06	2.16346e+06	2.40742e+06	1.89724e+06	2.15812e+06	73425.7	0.034023	2.15233e+06	360756	0.167612	2.25803e+06	194205	0.0860063	2.24685e+06	74078	0.0329697	-0.00387587	0.985601	0.0652931	0.475116	0.0581303	0.214622	0.069169	0.754032	0.0620062	0.774379	-0.00716282	0.93253	APBB2	APBB2_HUMAN
APBP2_HUMAN|Q92624	APPBP2	Amyloid protein-binding protein 2	4.11709e+06	4.44508e+06	4.21774e+06	3.34724e+06	3.21884e+06	3.3358e+06	3.19271e+06	3.23701e+06	3.2723e+06	4.3449e+06	4.53389e+06	4.25997e+06	168025	0.0394428	4.43939e+06	133635	0.030102	3.30063e+06	71056.5	0.0215282	3.23401e+06	39883.2	0.0123325	0.0595191	0.285767	-0.368103	0.00424671	-0.39752	0.00641503	-0.427622	0.0254323	-0.45704	0.038913	-0.0294178	0.2477	APBP2	APBP2_HUMAN
APC_HUMAN|P25054	APC	Adenomatous polyposis coli protein	4.68603e+06	4.82507e+06	4.5983e+06	4.60396e+06	4.26223e+06	4.92719e+06	4.58568e+06	4.63131e+06	4.74046e+06	4.55843e+06	5065726	4.70313e+06	114351	0.0243138	4.81208e+06	358714	0.0745446	4.59779e+06	332526	0.0723229	4.65249e+06	79533.1	0.0170947	0.033037	0.742429	-0.0326811	0.646728	-0.0156205	0.566883	-0.0657181	0.566379	-0.0486575	0.641827	0.0170606	0.805347	APC	APC_HUMAN
APC1_HUMAN|Q9H1A4	ANAPC1	Anaphase-promoting complex subunit 1	7.49011e+06	7.91809e+06	7.33902e+06	6.38453e+06	6.07472e+06	6.57041e+06	6.16313e+06	6.46645e+06	6.29883e+06	7.65302e+06	8.14978e+06	7.58241e+06	300367	0.0396137	7.9014e+06	351261	0.0444556	6.34322e+06	250413	0.0394774	6.30947e+06	151941	0.0240814	0.059453	0.403833	-0.257441	0.00588682	-0.265137	0.00753506	-0.316894	0.0457961	-0.32459	0.0703095	-0.00769611	0.853506	APC1	APC1_HUMAN
APC16_HUMAN|Q96DE5	ANAPC16	Anaphase-promoting complex subunit 16	154795	149690	143037	131076	136599	150572	141307	145033	139021	136713	146536	149174	5895.58	0.0395215	141624	6945.85	0.0490442	139416	10048.8	0.072078	141787	3034.91	0.0214047	-0.0749273	0.335711	-0.0976022	0.236499	-0.0732717	0.149522	-0.0226749	0.79089	0.00165554	0.979316	0.0243305	0.728152	APC16	APC16_HUMAN
APC4_HUMAN|Q9UJX5	ANAPC4	Anaphase-promoting complex subunit 4	829966	347415	646907	287617	400893	311711	1.13461e+06	393887	372526	3.9675e+06	453382	608096	243606	0.400604	2.21044e+06	2.48486e+06	1.12415	333407	59673.4	0.178981	633673	433952	0.68482	1.86196	0.52876	-0.867015	0.184522	0.059439	0.934433	-2.72898	0.478944	-1.80252	0.532836	0.926454	0.35322	APC4	APC4_HUMAN
APC5_HUMAN|Q9UJX4	ANAPC5	Anaphase-promoting complex subunit 5	3.54859e+06	3.49253e+06	3.50064e+06	2.35621e+06	2.34713e+06	2.47904e+06	2.30938e+06	2.42874e+06	2.55859e+06	3.60991e+06	3.9177e+06	3.51392e+06	30300.1	0.00862287	3.7638e+06	217642	0.0578249	2.39413e+06	73679.8	0.0307752	2.43224e+06	124645	0.0512471	0.0991096	0.348664	-0.553582	0.000336589	-0.530798	0.00290645	-0.652691	0.0548614	-0.629907	0.0367685	0.022784	0.677269	APC5	APC5_HUMAN
APC7_HUMAN|Q9UJX3	ANAPC7	Anaphase-promoting complex subunit 7	4.19757e+06	4.49595e+06	4.20286e+06	3.3244e+06	3.20309e+06	3.4049e+06	3.11771e+06	3.23723e+06	3.89983e+06	4.35617e+06	5.09069e+06	4.29879e+06	170761	0.039723	4.72343e+06	519385	0.109959	3.3108e+06	101587	0.0306836	3.41825e+06	421312	0.123254	0.135905	0.445759	-0.376752	0.00238155	-0.330671	0.0529944	-0.512657	0.154309	-0.466576	0.10439	0.0460808	0.705544	APC7	APC7_HUMAN
APEX1_HUMAN|P27695	APEX1	DNA-(apurinic or apyrimidinic site) lyase	1.50437e+07	1.58116e+07	1.49121e+07	1.65599e+07	1.51797e+07	1.59957e+07	1.54747e+07	1.5253e+07	1.62256e+07	1.39709e+07	1.58307e+07	1.52558e+07	485829	0.0318456	1.49008e+07	1.31506e+06	0.0882547	1.59118e+07	693920	0.0436104	1.56511e+07	509742	0.032569	-0.033966	0.769211	0.0607413	0.258541	0.0369109	0.386018	0.0947073	0.46074	0.0708769	0.563992	-0.0238304	0.630068	APEX1	APEX1_HUMAN
APEX2_HUMAN|Q9UBZ4	APEX2	DNA-(apurinic or apyrimidinic site) lyase 2	111654	110196	107562	68677.8	74868.2	64495.6	74554.3	73491.3	82292.5	125548	117205	109804	2073.91	0.0188874	121377	5899.72	0.0486067	69347.2	5218.62	0.0752535	76779.4	4804	0.0625689	0.144565	0.198566	-0.663018	0.00210646	-0.516137	0.00251499	-0.807582	0.00904721	-0.660701	0.0146174	0.146881	0.144225	APEX2	APEX2_HUMAN
API_ACHLYC|X15636			4.86647e+07	3.73855e+07	4.14433e+07	4.69289e+07	6.30336e+07	4.11648e+07	5.36219e+07	4.19292e+07	6.44065e+07	4.2126e+07	5.76374e+07	4.24978e+07	5.71304e+06	0.134431	4.98817e+07	1.09682e+07	0.219884	5.03758e+07	1.13346e+07	0.225001	5.33192e+07	1.12417e+07	0.210838	0.231121	0.507332	0.245341	0.362226	0.327267	0.234814	0.0142199	0.965014	0.0961456	0.762263	0.0819257	0.76544	API	API_ACHLYC
API5_HUMAN|Q9BZZ5	API5	Apoptosis inhibitor 5	1.05938e+07	1.11714e+07	1.06291e+07	1.15336e+07	1.02147e+07	1.18418e+07	1.10639e+07	1.13113e+07	1.11348e+07	1.01589e+07	1.15616e+07	1.07981e+07	323788	0.0299857	1.08602e+07	991821	0.0913259	1.11967e+07	864281	0.0771906	1.117e+07	127436	0.0114088	0.00827834	0.944252	0.0522992	0.517329	0.0488516	0.175012	0.0440209	0.733379	0.0405732	0.735252	-0.00344765	0.962381	API5	API5_HUMAN
API5_HUMAN|Q9BZZ5-2	API5	Apoptosis inhibitor 5 (isoform 2)	469921	470674	457266	451159	415294	399905	519514	446525	392886	487868	339459	465954	7533.41	0.0161677	413664	104941	0.253687	422119	26299.8	0.0623042	452975	63559.8	0.140316	-0.171727	0.609071	-0.142537	0.0922465	-0.0407553	0.758158	0.0291909	0.928127	0.130972	0.694684	0.101781	0.500243	API5	API5_HUMAN
APLP2_HUMAN|Q06481	APLP2	Amyloid-like protein 2	1.94518e+06	1.96079e+06	1.9109e+06	2.17121e+06	2.11309e+06	2.27643e+06	2.19337e+06	2.10741e+06	2.24367e+06	1.92971e+06	2.31733e+06	1.93896e+06	25524.6	0.0131641	2.12352e+06	274087	0.129072	2.18691e+06	82793.5	0.0378587	2.18148e+06	68904.4	0.031586	0.131175	0.515019	0.173612	0.0267284	0.170028	0.0164812	0.0424371	0.799641	0.0388528	0.815571	-0.00358432	0.934791	APLP2	APLP2_HUMAN
APMAP_HUMAN|Q9HDC9	APMAP	Adipocyte plasma membrane-associated protein	3.09397e+06	3.7973e+06	3.21802e+06	3.96007e+06	3.40095e+06	3.93902e+06	3.47663e+06	4.01375e+06	3.38003e+06	3.69667e+06	3.17949e+06	3.36976e+06	375414	0.111407	3.43808e+06	365700	0.106367	3.76668e+06	316909	0.0841348	3.62347e+06	341424	0.0942258	0.0289567	0.85591	0.160647	0.236178	0.104726	0.435766	0.13169	0.408492	0.0757691	0.622776	-0.0559211	0.622749	APMAP	APMAP_HUMAN
APOA1_HUMAN|P02647	APOA1	Apolipoprotein A-I	4.85154e+06	3.73623e+06	4.87411e+06	4.01714e+06	5.67922e+06	3.77877e+06	5.0835e+06	3.7617e+06	5.80912e+06	3.62475e+06	5.16364e+06	4.48729e+06	650538	0.144973	4.3942e+06	1.08816e+06	0.247636	4.49171e+06	1.0353e+06	0.230491	4.88477e+06	1.03808e+06	0.212513	-0.0302454	0.926212	0.00142057	0.995357	0.122446	0.609459	0.031666	0.928749	0.152692	0.661224	0.121026	0.666538	APOA1	APOA1_HUMAN
APOB_HUMAN|P04114	APOB	Apolipoprotein B-100	2.4188e+06	2.66355e+06	2.4776e+06	2.43291e+06	2.58484e+06	2.66899e+06	2.45173e+06	2.69538e+06	2.73723e+06	2.58927e+06	2.53584e+06	2.51998e+06	127764	0.0507004	2.56256e+06	37786.1	0.0147455	2.56225e+06	119648	0.0466964	2.62811e+06	154176	0.0586643	0.02417	0.632356	0.0239967	0.697345	0.0606134	0.404265	-0.00017326	0.99699	0.0364434	0.544253	0.0366167	0.592047	APOB	APOB_HUMAN
APOE_HUMAN|P02649	APOE	Apolipoprotein E	3.55598e+06	3.75344e+06	3.50306e+06	4.02028e+06	4.69528e+06	4.33236e+06	3.83742e+06	4.01745e+06	4.59346e+06	3.86637e+06	4.30607e+06	3.60416e+06	131958	0.0366127	4.08622e+06	310911	0.0760876	4.34931e+06	337820	0.0776721	4.14944e+06	394929	0.0951764	0.181103	0.245606	0.271122	0.0476033	0.203254	0.128204	0.0900184	0.450147	0.0221508	0.855719	-0.0678676	0.54262	APOE	APOE_HUMAN
APOL1_HUMAN|O14791	APOL1	Apolipoprotein L1	621280	667045	657605	838980	823371	758099	735926	794268	836670	704520	676818	648643	24163	0.0372516	690669	19587.8	0.0283606	806816	42906.3	0.0531798	788955	50581.9	0.0641125	0.0905691	0.132847	0.314815	0.0100291	0.282517	0.0248143	0.224246	0.028461	0.191948	0.0631992	-0.0322978	0.665792	APOL1	APOL1_HUMAN
APOL2_HUMAN|Q9BQE5	APOL2	Apolipoprotein L2	193378	215560	205018	224277	221724	232955	204442	210164	223806	204770	236882	204652	11095.3	0.0542156	220826	22706.8	0.102827	226319	5887.21	0.0260129	212804	9948	0.0467473	0.109738	0.487996	0.145181	0.0571876	0.0563503	0.397642	0.0354428	0.790757	-0.0533879	0.706398	-0.0888307	0.128994	APOL2	APOL2_HUMAN
APOO_HUMAN|Q9BUR5	APOO	Apolipoprotein O	472324	494614	454005	475814	497837	486699	531060	496717	524941	462232	522395	473648	20336.6	0.0429361	492313	42541.8	0.0864121	486783	11011.4	0.0226208	517573	18318.9	0.0353939	0.0557634	0.646592	0.0394654	0.39605	0.127947	0.0504448	-0.016298	0.884801	0.0721839	0.550564	0.0884819	0.0809299	APOO	APOO_HUMAN
APT_HUMAN|P07741	APRT	Adenine phosphoribosyltransferase	4.95957e+07	4.66838e+07	4.51759e+07	4.72362e+07	4.61473e+07	4.90851e+07	4.87448e+07	4.78322e+07	4.48803e+07	4.77079e+07	4.57771e+07	4.71518e+07	2.24678e+06	0.0476499	4.67425e+07	1.3653e+06	0.0292091	4.74896e+07	1.48518e+06	0.0312738	4.71524e+07	2.01993e+06	0.0428383	-0.0125783	0.816559	0.0102975	0.840211	1.94692e-05	0.999727	0.0228758	0.61186	0.0125978	0.804516	-0.010278	0.828235	APT	APT_HUMAN
APTX_HUMAN|Q7Z2E3	APTX	Aprataxin	2.14888e+06	2.28107e+06	2.04117e+06	2.16885e+06	2.18441e+06	2.26267e+06	2.11359e+06	2.14713e+06	2.20293e+06	2.08131e+06	2.36404e+06	2.15704e+06	120158	0.055705	2.22268e+06	199919	0.0899454	2.20531e+06	50279	0.0227991	2.15455e+06	45131	0.0209469	0.043245	0.728782	0.0319265	0.571626	-0.00166809	0.975619	-0.0113184	0.92255	-0.0449131	0.714146	-0.0335946	0.263806	APTX	APTX_HUMAN
AQR_HUMAN|O60306	AQR	Intron-binding protein aquarius	2.82493e+06	2.79874e+06	2.7877e+06	2.64216e+06	2.59179e+06	2.55959e+06	2.51425e+06	2.5454e+06	2.59528e+06	2.75946e+06	2958284	2.80379e+06	19121	0.00681968	2.85887e+06	140588	0.0491761	2.59785e+06	41614.6	0.0160189	2.55164e+06	40876	0.0160195	0.0280675	0.677749	-0.110062	0.00554606	-0.135953	0.00295208	-0.13813	0.215933	-0.164021	0.183393	-0.0258913	0.241999	AQR	AQR_HUMAN
AR2BP_HUMAN|Q9Y2Y0	ARL2BP	ADP-ribosylation factor-like protein 2-binding protein	2.97649e+06	3.33515e+06	2.88433e+06	3.07641e+06	2.88444e+06	3.06951e+06	2.87608e+06	3.06986e+06	3.05151e+06	3.01679e+06	3.25757e+06	3.06532e+06	238176	0.0777002	3.13718e+06	170262	0.0542722	3.01012e+06	108896	0.0361766	2.99915e+06	106977	0.035669	0.0334298	0.721574	-0.0262181	0.740848	-0.0314848	0.69259	-0.059648	0.471047	-0.0649146	0.440951	-0.00526665	0.906961	AR2BP	AR2BP_HUMAN
AR6P1_HUMAN|Q15041	ARL6IP1	ADP-ribosylation factor-like protein 6-interacting protein 1	4.75113e+06	5.57749e+06	4.46184e+06	5.90406e+06	5.4342e+06	5.17153e+06	4.73444e+06	5.57653e+06	4.58812e+06	6.14998e+06	4.52636e+06	4.93016e+06	578971	0.117435	5.33817e+06	1.14807e+06	0.215068	5.50326e+06	371118	0.067436	4.96637e+06	533459	0.107414	0.114712	0.706025	0.158655	0.234152	0.0105571	0.940355	0.0439422	0.873244	-0.104155	0.728814	-0.148097	0.23384	AR6P1	AR6P1_HUMAN
AR6P4_HUMAN|Q66PJ3	ARL6IP4	ADP-ribosylation factor-like protein 6-interacting protein 4	1.32195e+06	1.57994e+06	1.33778e+06	1.63866e+06	1.48242e+06	1.78959e+06	1.30347e+06	1.69852e+06	1.4112e+06	1.49819e+06	1.36368e+06	1.41322e+06	144598	0.102318	1.43094e+06	95112.8	0.0664689	1.63689e+06	153592	0.0938316	1.47106e+06	204217	0.138823	0.0179733	0.879409	0.211969	0.140427	0.0578688	0.711482	0.193996	0.161765	0.0398955	0.787442	-0.154101	0.328349	AR6P4	AR6P4_HUMAN
AR6P4_HUMAN|Q66PJ3-3	ARL6IP4	ADP-ribosylation factor-like protein 6-interacting protein 4 (isoform 3)	2838.02	2579.41	4674.22	4403.73	3826.54	4065.56	5639.53	4172.64	4732.86	2487.63	1785.6	3363.89	1142.13	0.339527	2136.61	496.409	0.232334	4098.61	290.013	0.0707588	4848.34	740.233	0.152677	-0.654803	0.204084	0.285006	0.381939	0.527363	0.143694	0.939808	0.0670059	1.18217	0.0170721	0.242357	0.21462	AR6P4	AR6P4_HUMAN
ARAF_HUMAN|P10398	ARAF	Serine/threonine-protein kinase A-Raf	2.63522e+06	2.66725e+06	2.61531e+06	2.27189e+06	2.30676e+06	2.23386e+06	2.20413e+06	2.22945e+06	2.27476e+06	2.59931e+06	2.77676e+06	2.63926e+06	26209.1	0.00993047	2.68803e+06	125473	0.0466784	2.27084e+06	36459	0.0160553	2.23612e+06	35783.3	0.0160024	0.0264184	0.679774	-0.21691	0.000258227	-0.239139	0.000168413	-0.243328	0.117774	-0.265557	0.108559	-0.0222288	0.304399	ARAF	ARAF_HUMAN
ARAID_HUMAN|Q6UW56	ATRAID	All-trans retinoic acid-induced differentiation factor	1.12048e+06	1.18539e+06	1.12135e+06	892023	872173	980701	917976	937493	821804	1.14284e+06	1.31241e+06	1.14241e+06	37227.2	0.0325867	1.22762e+06	119902	0.0976703	914966	57787	0.0631576	892424	61932.8	0.0693984	0.103794	0.492831	-0.320285	0.00732737	-0.356273	0.00719501	-0.424079	0.130902	-0.460067	0.116092	-0.0359883	0.668904	ARAID	ARAID_HUMAN
ARAP1_HUMAN|Q96P48	ARAP1	Arf-GAP with Rho-GAP domain, ANK repeat and PH domain-containing protein 1	4.41159e+06	4.27442e+06	4.28139e+06	4.28444e+06	4.32884e+06	4.24987e+06	4.1948e+06	4.33065e+06	4.21287e+06	4.41333e+06	4.19031e+06	4.32247e+06	77263.5	0.0178748	4.30182e+06	157697	0.0366583	4.28772e+06	39587.2	0.0092327	4.24611e+06	73768.5	0.0173732	-0.0069076	0.88595	-0.0116456	0.538235	-0.0257146	0.283507	-0.00473797	0.92029	-0.018807	0.706869	-0.014069	0.451418	ARAP1	ARAP1_HUMAN
ARAP2_HUMAN|Q8WZ64	ARAP2	Arf-GAP with Rho-GAP domain, ANK repeat and PH domain-containing protein 2	1.31391e+06	1.37146e+06	1.26576e+06	1.43731e+06	1.31764e+06	1.39467e+06	1.29583e+06	1.45566e+06	1.35611e+06	1.13101e+06	1.32343e+06	1.31704e+06	52918.7	0.0401798	1.22722e+06	136061	0.110869	1.38321e+06	60657.4	0.0438528	1.3692e+06	80715	0.0589505	-0.101908	0.51562	0.0707123	0.228906	0.0560284	0.410042	0.17262	0.329826	0.157936	0.352163	-0.0146839	0.822786	ARAP2	ARAP2_HUMAN
ARBK1_HUMAN|P25098	ADRBK1	Beta-adrenergic receptor kinase 1	2.74686e+06	2.27147e+06	2.55912e+06	1.53695e+06	1.71098e+06	1.49361e+06	1.93865e+06	1.75808e+06	1.32357e+06	2.70712e+06	1.64642e+06	2.52582e+06	239436	0.0947956	2.17677e+06	750029	0.344561	1.58052e+06	115047	0.0727909	1.67343e+06	316153	0.188925	-0.214561	0.628209	-0.676355	0.00970535	-0.593939	0.0231619	-0.461794	0.460813	-0.379378	0.509501	0.082416	0.670753	ARBK1	ARBK1_HUMAN
ARC1A_HUMAN|Q92747	ARPC1A	Actin-related protein 2/3 complex subunit 1A	5.07179e+06	5.16463e+06	4.98171e+06	5.48221e+06	5.28966e+06	5.32458e+06	5.11632e+06	5.28564e+06	5.2713e+06	4.89245e+06	5.30041e+06	5.07271e+06	91460	0.0180298	5.09643e+06	288470	0.0566024	5.36548e+06	102587	0.0191198	5.22442e+06	93891.8	0.0179717	0.00673005	0.926914	0.0809515	0.0215097	0.042513	0.115547	0.0742215	0.401257	0.035783	0.642369	-0.0384385	0.15432	ARC1A	ARC1A_HUMAN
ARC1B_HUMAN|O15143	ARPC1B	Actin-related protein 2/3 complex subunit 1B	9.69669e+06	1.00555e+07	1.0191e+07	9.64479e+06	1.07839e+07	1.09147e+07	1.13872e+07	1.03179e+07	1.04984e+07	9.87864e+06	1.19637e+07	9.98104e+06	255406	0.0255891	1.09212e+07	1.47437e+06	0.135001	1.04478e+07	698495	0.0668557	1.07345e+07	572423	0.0533255	0.129866	0.531296	0.0659373	0.369773	0.104995	0.136405	-0.0639288	0.731088	-0.0248714	0.888592	0.0390575	0.612719	ARC1B	ARC1B_HUMAN
ARF1_HUMAN|P84077	ARF1	ADP-ribosylation factor 1	1.93199e+07	2.16842e+07	1.96093e+07	2.22444e+07	1.88356e+07	2.19041e+07	2.08903e+07	2.34211e+07	2.26918e+07	1.8043e+07	2.14454e+07	2.02045e+07	1.2896e+06	0.0638276	1.97442e+07	2.40592e+06	0.121855	2.09947e+07	1.87759e+06	0.0894315	2.23344e+07	1.30272e+06	0.0583282	-0.0332446	0.835775	0.0553527	0.584195	0.144593	0.114473	0.0885973	0.603723	0.177838	0.344018	0.0892406	0.373834	ARF1	ARF1_HUMAN
ARF4_HUMAN|P18085	ARF4	ADP-ribosylation factor 4	5.75796e+06	6.03651e+06	5.60998e+06	6.14145e+06	5.46399e+06	6.33682e+06	6.21524e+06	6.43438e+06	6.28159e+06	4.76893e+06	5.69941e+06	5.80148e+06	216572	0.0373304	5.23417e+06	657952	0.125703	5.98076e+06	458067	0.0765902	6.3104e+06	112372	0.0178074	-0.148461	0.428211	0.0439068	0.585381	0.121311	0.0363505	0.192368	0.320166	0.269772	0.254449	0.0774042	0.338265	ARF4	ARF4_HUMAN
ARF5_HUMAN|P84085	ARF5	ADP-ribosylation factor 5	1.98764e+06	2.15225e+06	2.12567e+06	2.28574e+06	2.27634e+06	2.31976e+06	2.04622e+06	2.27973e+06	2.45855e+06	1.91089e+06	2223591	2.08852e+06	88372.7	0.0423136	2.06724e+06	221110	0.106959	2.29395e+06	22841.2	0.00995717	2.2615e+06	206768	0.0914297	-0.0147722	0.915094	0.135352	0.0488287	0.114801	0.283766	0.150125	0.383007	0.129574	0.421521	-0.020551	0.811836	ARF5	ARF5_HUMAN
ARF6_HUMAN|P62330	ARF6	ADP-ribosylation factor 6	199856	228112	247686	231565	195567	264930	228385	271366	274003	168334	251159	225218	24046	0.106768	209746	58566	0.279223	230687	34689.8	0.150376	257918	25610.7	0.0992976	-0.102677	0.774284	0.0346173	0.834692	0.195592	0.182482	0.137295	0.706708	0.298269	0.439612	0.160974	0.340392	ARF6	ARF6_HUMAN
ARFG1_HUMAN|Q8N6T3	ARFGAP1	ADP-ribosylation factor GTPase-activating protein 1	7.91922e+06	8.28322e+06	7.89165e+06	7.97003e+06	8.4846e+06	8.36172e+06	8.27525e+06	8.0055e+06	8.09256e+06	7.71514e+06	8013270	8.03136e+06	218550	0.027212	7.8642e+06	210811	0.0268063	8.27212e+06	268732	0.0324865	8.12444e+06	137671	0.0169453	-0.0303438	0.470546	0.0426121	0.297552	0.0166233	0.572251	0.0729559	0.163095	0.0469671	0.293539	-0.0259888	0.459485	ARFG1	ARFG1_HUMAN
ARFG2_HUMAN|Q8N6H7	ARFGAP2	ADP-ribosylation factor GTPase-activating protein 2	1.12974e+07	1.08944e+07	1.11436e+07	1.06669e+07	1.15177e+07	1.09656e+07	1.14048e+07	1.10452e+07	1.15791e+07	1.07612e+07	1.18832e+07	1.11118e+07	203365	0.0183016	1.13222e+07	793347	0.0700703	1.10501e+07	431654	0.0390635	1.13431e+07	272272	0.0240034	0.0270554	0.772115	-0.00803898	0.837774	0.0297148	0.308735	-0.0350944	0.716156	0.0026594	0.976552	0.0377538	0.385911	ARFG2	ARFG2_HUMAN
ARFG3_HUMAN|Q9NP61	ARFGAP3	ADP-ribosylation factor GTPase-activating protein 3	2.67227e+06	2.70895e+06	2.63637e+06	2.95738e+06	3.29095e+06	3.31384e+06	2.84105e+06	3.10917e+06	3.32504e+06	2.5307e+06	2843783	2.67253e+06	36292	0.0135796	2.68724e+06	221385	0.0823836	3.18739e+06	199522	0.0625974	3.09175e+06	242462	0.0784222	0.00792035	0.940464	0.254171	0.0427007	0.21022	0.0926314	0.246251	0.119327	0.202299	0.169828	-0.0439513	0.626696	ARFG3	ARFG3_HUMAN
ARFP1_HUMAN|P53367	ARFIP1	Arfaptin-1	6.0621e+06	6.19519e+06	5.99346e+06	6.45512e+06	6.83155e+06	5.98227e+06	6.40379e+06	6.44412e+06	6.47731e+06	5.9449e+06	5.79563e+06	6.08358e+06	102567	0.0168596	5.87027e+06	105550	0.0179804	6.42298e+06	425551	0.0662545	6.44174e+06	36819.3	0.00571575	-0.0514948	0.142055	0.0783226	0.299543	0.0825294	0.0171856	0.129817	0.145176	0.134024	0.0642169	0.00420678	0.946207	ARFP1	ARFP1_HUMAN
ARFP2_HUMAN|P53365	ARFIP2	Arfaptin-2	1.70194e+06	1.64882e+06	1.6532e+06	1.64397e+06	1.81136e+06	1.81506e+06	1.72802e+06	1.62202e+06	1.76676e+06	1.617e+06	1.7052e+06	1.66799e+06	29484.3	0.0176765	1.6611e+06	62365.6	0.0375447	1.7568e+06	97730.4	0.0556299	1.7056e+06	74927.5	0.0439303	-0.00596744	0.90341	0.0748377	0.252165	0.0321699	0.485773	0.0808051	0.27457	0.0381373	0.529974	-0.0426678	0.513824	ARFP2	ARFP2_HUMAN
ARFRP_HUMAN|Q13795	ARFRP1	ADP-ribosylation factor-related protein 1	1.56885e+06	1.66261e+06	1.51861e+06	1.72202e+06	1.79792e+06	1.62049e+06	1.59557e+06	1.64702e+06	1.79362e+06	1.65627e+06	1.59307e+06	1.58335e+06	73089	0.0461609	1.62467e+06	44688.8	0.0275063	1.71348e+06	89021.4	0.0519536	1.67874e+06	102762	0.0612138	0.0371646	0.490529	0.113944	0.124692	0.0843906	0.267282	0.0767791	0.238802	0.047226	0.483104	-0.029553	0.681371	ARFRP	ARFRP_HUMAN
ARG35_HUMAN|A5YM69	ARHGEF35	Rho guanine nucleotide exchange factor 35	1.51275e+06	1.53497e+06	1.4603e+06	1.62192e+06	1.55081e+06	1.57487e+06	1.52183e+06	1.49826e+06	1.56906e+06	1.31761e+06	1.62209e+06	1.50268e+06	38340.2	0.0255146	1.46985e+06	215301	0.146478	1.58253e+06	36168.8	0.022855	1.52972e+06	36055.8	0.0235702	-0.0318643	0.865066	0.0747032	0.0587398	0.0257333	0.423937	0.106567	0.593535	0.0575977	0.76162	-0.0489698	0.147743	ARG35	ARG35_HUMAN
ARGAL_HUMAN|Q9HCE6	ARHGEF10L	Rho guanine nucleotide exchange factor 10-like protein	139380	138380	140422	132716	147639	135813	119611	141515	149340	142790	175246	139394	1020.94	0.00732414	159018	22950.1	0.144324	138723	7875.46	0.0567712	136822	15410.2	0.11263	0.190022	0.439683	-0.00696556	0.896617	-0.0268688	0.799936	-0.196987	0.419273	-0.21689	0.376886	-0.0199032	0.86136	ARGAL	ARGAL_HUMAN
ARGL1_HUMAN|Q9NWB6	ARGLU1	Arginine and glutamate-rich protein 1	5.5354e+06	6.2116e+06	5.61449e+06	6.35934e+06	6.20539e+06	6.70547e+06	5.89052e+06	6.13085e+06	6.89314e+06	5.18063e+06	7.06616e+06	5.78716e+06	369690	0.0638811	6.1234e+06	1.33327e+06	0.217734	6.4234e+06	256118	0.0398726	6.30484e+06	523468	0.0830264	0.0814752	0.782566	0.150481	0.078255	0.123602	0.241817	0.069006	0.804165	0.0421272	0.880449	-0.0268788	0.748547	ARGL1	ARGL1_HUMAN
ARH_HUMAN|Q5SW96	LDLRAP1	Low density lipoprotein receptor adapter protein 1	80406.9	84229	81262.3	85677.9	70173.3	72754.5	77132.9	74394.4	76313.1	81845.1	90816.2	81966.1	2005.91	0.0244724	86330.7	6343.52	0.0734794	76201.9	8307.32	0.109017	75946.8	1405.51	0.0185065	0.0748461	0.503435	-0.1052	0.352292	-0.110037	0.0165308	-0.180046	0.2277	-0.184883	0.250852	-0.00483729	0.962717	ARH	ARH_HUMAN
ARHG1_HUMAN|Q92888	ARHGEF1	Rho guanine nucleotide exchange factor 1	7.53599e+06	7.56022e+06	7.1217e+06	7.52541e+06	7.59516e+06	7.45962e+06	6.93479e+06	7.23622e+06	7.78277e+06	7.26662e+06	8.04782e+06	7.40597e+06	246482	0.0332816	7.65722e+06	552396	0.0721406	7.52673e+06	67778	0.00900498	7.31793e+06	429855	0.0587399	0.0481323	0.635456	0.0233348	0.489302	-0.0172526	0.77731	-0.0247975	0.794849	-0.0653848	0.546138	-0.0405874	0.489756	ARHG1	ARHG1_HUMAN
ARHG2_HUMAN|Q92974	ARHGEF2	Rho guanine nucleotide exchange factor 2	1.84632e+06	2.05269e+06	2.02565e+06	2.12453e+06	2.22584e+06	2.21295e+06	2.14229e+06	2.09751e+06	2.20342e+06	2.06631e+06	2127661	1.97489e+06	112162	0.0567942	2.09698e+06	43385.2	0.0206893	2.18778e+06	55147.5	0.0252071	2.14774e+06	53163.5	0.0247533	0.0865451	0.19611	0.147694	0.0622289	0.121048	0.099198	0.0611494	0.141264	0.0345029	0.335998	-0.0266465	0.416568	ARHG2	ARHG2_HUMAN
ARHG5_HUMAN|Q12774	ARHGEF5	Rho guanine nucleotide exchange factor 5	990514	996069	900293	1.1335e+06	1.02106e+06	1.10141e+06	1.01831e+06	1.01252e+06	1.02157e+06	1.14355e+06	1017944	962292	53764.2	0.055871	1.08075e+06	88816.3	0.0821805	1.08532e+06	57923.4	0.0533698	1.01747e+06	4582.44	0.00450376	0.167482	0.271954	0.173576	0.0546184	0.0804373	0.216751	0.0060941	0.955896	-0.0870444	0.497409	-0.0931385	0.178877	ARHG5	ARHG5_HUMAN
ARHG7_HUMAN|Q14155	ARHGEF7	Rho guanine nucleotide exchange factor 7	2.18562e+06	2.29457e+06	2.08258e+06	2.0675e+06	2.13801e+06	2.41777e+06	2.21551e+06	2.07533e+06	2.09795e+06	2.02361e+06	2.23031e+06	2.18759e+06	106009	0.0484591	2.12696e+06	146158	0.0687168	2.20776e+06	185257	0.0839119	2.1296e+06	75257.3	0.0353387	-0.0405539	0.670866	0.0132375	0.879865	-0.0387632	0.487209	0.0537914	0.62819	0.00179075	0.984172	-0.0520006	0.552879	ARHG7	ARHG7_HUMAN
ARHG7_HUMAN|Q14155-1	ARHGEF7	Rho guanine nucleotide exchange factor 7 (isoform 1)	455844	472795	467090	460726	452128	497707	468550	475974	493369	488899	521120	465243	8625.03	0.0185388	505009	22784	0.045116	470187	24217.5	0.0515061	479298	12738.7	0.0265779	0.118325	0.221421	0.0152496	0.764997	0.042937	0.198372	-0.103075	0.223429	-0.0753879	0.327576	0.0276874	0.604229	ARHG7	ARHG7_HUMAN
ARHG8_HUMAN|Q7Z628	NET1	Neuroepithelial cell-transforming gene 1 protein	1.05663e+06	1.26724e+06	1.28926e+06	1.33552e+06	1.4288e+06	1.48048e+06	1.1946e+06	1.16029e+06	1.77659e+06	1.09657e+06	1810175	1.20438e+06	128426	0.106633	1.45337e+06	504592	0.347187	1.41493e+06	73470.4	0.051925	1.37716e+06	346343	0.251491	0.271119	0.61082	0.232447	0.0856035	0.193409	0.486775	-0.0386719	0.931783	-0.0777102	0.872554	-0.0390384	0.869175	ARHG8	ARHG8_HUMAN
ARHGB_HUMAN|O15085	ARHGEF11	Rho guanine nucleotide exchange factor 11	57673.3	62773	62508.2	57100.7	61184.3	65443.9	61902.9	52899.1	60260.4	60164.1	50175.2	60984.8	2870.93	0.0470761	55169.6	7063.2	0.128027	61243	4171.93	0.0681209	58354.1	4795.07	0.0821719	-0.144576	0.440404	0.00609358	0.934406	-0.063616	0.470071	0.15067	0.420063	0.0809601	0.643926	-0.0697095	0.475956	ARHGB	ARHGB_HUMAN
ARHGB_HUMAN|O15085-2	ARHGEF11	Rho guanine nucleotide exchange factor 11 (isoform 2)	4883.72	4093.81	5597.18	4661.55	4925.2	5563.17	5792.9	4969.82	3789.44	4811.6	5398.9	4858.23	752.012	0.154791	5105.25	415.282	0.081344	5049.97	463.583	0.0917991	4850.72	1007.03	0.207604	0.0715499	0.669653	0.0558438	0.729673	-0.00223357	0.99227	-0.0157061	0.89981	-0.0737834	0.723894	-0.0580773	0.777209	ARHGB	ARHGB_HUMAN
ARHGC_HUMAN|Q9NZN5	ARHGEF12	Rho guanine nucleotide exchange factor 12	4.91649e+06	4.88654e+06	4.64223e+06	5.08442e+06	4.9742e+06	5.26716e+06	4.8753e+06	4.99166e+06	5.00406e+06	4.54825e+06	5.10124e+06	4.81509e+06	150445	0.0312445	4.82474e+06	391023	0.0810453	5.10859e+06	147972	0.0289652	4.957e+06	71031.7	0.0143296	0.00289062	0.978076	0.0853639	0.0736447	0.041906	0.240665	0.0824733	0.483879	0.0390154	0.715966	-0.0434579	0.211869	ARHGC	ARHGC_HUMAN
ARHGG_HUMAN|Q5VV41	ARHGEF16	Rho guanine nucleotide exchange factor 16	3.18428e+06	3.22705e+06	3.02143e+06	3.11656e+06	3.11387e+06	3.16404e+06	3.22044e+06	3.16608e+06	3.15413e+06	2.86041e+06	3.02742e+06	3.14425e+06	108495	0.0345058	2.94391e+06	118092	0.040114	3.13149e+06	28221.4	0.00901215	3.18022e+06	35340.4	0.0111126	-0.0949825	0.188383	-0.00586836	0.859947	0.0164094	0.63131	0.0891142	0.256714	0.111392	0.199852	0.0222778	0.138902	ARHGG	ARHGG_HUMAN
ARHGH_HUMAN|Q96PE2	ARHGEF17	Rho guanine nucleotide exchange factor 17	1.79746e+06	1.7482e+06	1.32637e+06	1.58858e+06	1.8907e+06	1.93326e+06	1.68768e+06	1.54041e+06	1.6756e+06	1.88129e+06	1.88547e+06	1.62401e+06	258938	0.159444	1.88338e+06	2956.25	0.00156965	1.80418e+06	187924	0.10416	1.63456e+06	81764.3	0.0500221	0.213763	0.224869	0.151783	0.389509	0.009346	0.951534	-0.0619801	0.541354	-0.204417	0.0339419	-0.142437	0.255582	ARHGH	ARHGH_HUMAN
ARHL2_HUMAN|Q9NX46	ADPRHL2	Poly(ADP-ribose) glycohydrolase ARH3	1.22851e+06	1.27421e+06	1.17427e+06	1.17881e+06	1.19156e+06	1.24701e+06	1.20469e+06	1.26786e+06	1.23811e+06	1.21995e+06	1310595	1.22566e+06	50030.7	0.0408193	1.26527e+06	64095.5	0.0506575	1.20579e+06	36263.3	0.0300742	1.23689e+06	31603	0.0255504	0.0458856	0.544093	-0.0235826	0.609903	0.0131513	0.761857	-0.0694682	0.393665	-0.0327344	0.644047	0.0367338	0.326613	ARHL2	ARHL2_HUMAN
ARI1_HUMAN|Q9Y4X5	ARIH1	E3 ubiquitin-protein ligase ARIH1	9.22491e+06	8.97764e+06	8.50423e+06	8.17405e+06	9.22778e+06	9.31857e+06	9.26052e+06	8.89553e+06	9.15598e+06	8.59012e+06	8.78415e+06	8.90226e+06	366205	0.0411361	8.68713e+06	137205	0.015794	8.9068e+06	636199	0.0714285	9.10401e+06	187963	0.0206462	-0.0352918	0.430281	0.000734614	0.992098	0.0323295	0.458582	0.0360264	0.615429	0.0676213	0.0686194	0.0315949	0.651088	ARI1	ARI1_HUMAN
ARI1A_HUMAN|O14497	ARID1A	AT-rich interactive domain-containing protein 1A	6.9768e+06	7.27306e+06	6.56647e+06	7.08778e+06	6.80065e+06	7.51267e+06	6.57966e+06	7.08358e+06	6.90101e+06	6.62029e+06	7.46606e+06	6.93878e+06	354828	0.051137	7.04317e+06	598052	0.0849122	7.1337e+06	358224	0.0502158	6.85475e+06	255123	0.0372184	0.0215444	0.850873	0.0399701	0.539778	-0.017577	0.757447	0.0184257	0.870362	-0.0391214	0.734883	-0.0575471	0.339682	ARI1A	ARI1A_HUMAN
ARI1B_HUMAN|Q8NFD5	ARID1B	AT-rich interactive domain-containing protein 1B	666614	662075	614904	697073	708521	714689	666948	675477	724690	624154	762769	647864	28634.5	0.0441984	693462	98016	0.141343	706761	8938.61	0.0126473	689038	31168.5	0.0452348	0.0981246	0.628401	0.125531	0.0596221	0.0888925	0.167793	0.0274069	0.879366	-0.00923206	0.959778	-0.0366389	0.431415	ARI1B	ARI1B_HUMAN
ARI2_HUMAN|O95376	ARIH2	E3 ubiquitin-protein ligase ARIH2	1.71051e+06	1.67124e+06	1.68575e+06	1.70429e+06	1.66026e+06	1.83654e+06	1.75225e+06	1.8022e+06	1.73781e+06	1.62545e+06	1.81838e+06	1.68917e+06	19857.5	0.0117558	1.72192e+06	136420	0.0792257	1.7337e+06	91745.6	0.052919	1.76409e+06	33788.6	0.0191536	0.0277032	0.791789	0.0375399	0.491178	0.0626102	0.0406199	0.00983665	0.926487	0.034907	0.737902	0.0250703	0.633961	ARI2	ARI2_HUMAN
ARI3A_HUMAN|Q99856	ARID3A	AT-rich interactive domain-containing protein 3A	18308.1	20584.8	20419.4	20067.6	20210.9	23532.2	21116	17868.9	17160.1	19560.9	19614.9	19770.8	1269.38	0.0642048	19587.9	38.1581	0.00194804	21270.2	1960.2	0.0921571	18715	2109.35	0.112709	-0.0134062	0.826304	0.105465	0.337974	-0.0791747	0.507224	0.118871	0.27546	-0.0657685	0.54794	-0.18464	0.199488	ARI3A	ARI3A_HUMAN
ARI4A_HUMAN|P29374	ARID4A	AT-rich interactive domain-containing protein 4A	5.86453e+06	5.77559e+06	4.81847e+06	5.31065e+06	6.05789e+06	5.67919e+06	5.46087e+06	5.35956e+06	5.90076e+06	5.23537e+06	5.64892e+06	5.4862e+06	579975	0.105715	5.44214e+06	292428	0.053734	5.68258e+06	373633	0.0657507	5.57373e+06	287712	0.0516192	-0.0116307	0.918043	0.0507391	0.651974	0.0228378	0.830252	0.0623698	0.484972	0.0344686	0.664256	-0.0279012	0.711012	ARI4A	ARI4A_HUMAN
ARI4B_HUMAN|Q4LE39	ARID4B	AT-rich interactive domain-containing protein 4B	1.24692e+06	1.14223e+06	1.26373e+06	1.17569e+06	1.33318e+06	1.18301e+06	1.2495e+06	1.23844e+06	1.41476e+06	1.16139e+06	1.27737e+06	1.21763e+06	65832.6	0.0540662	1.21938e+06	82008.3	0.067254	1.23063e+06	88887.3	0.0722293	1.3009e+06	98757.7	0.0759148	0.00207421	0.982275	0.0153179	0.849462	0.0954378	0.300155	0.0132437	0.895701	0.0933636	0.399092	0.0801199	0.411977	ARI4B	ARI4B_HUMAN
ARI5B_HUMAN|Q14865	ARID5B	AT-rich interactive domain-containing protein 5B	6.11806e+06	8.00115e+06	5.13131e+06	7.4514e+06	7.19558e+06	8.79141e+06	5.90216e+06	8.169e+06	7.33595e+06	7.43269e+06	6.38379e+06	6.41684e+06	1.45806e+06	0.227224	6.90824e+06	741683	0.107362	7.8128e+06	857103	0.109705	7.13571e+06	1.14661e+06	0.160686	0.106454	0.654709	0.283975	0.241881	0.153193	0.540749	0.177521	0.312035	0.0467384	0.805335	-0.130782	0.462096	ARI5B	ARI5B_HUMAN
ARID2_HUMAN|Q68CP9	ARID2	AT-rich interactive domain-containing protein 2	2.23574e+06	1.96419e+06	2.16714e+06	1.90095e+06	2.1414e+06	1.86571e+06	2.03573e+06	1.96385e+06	2.1173e+06	2.09162e+06	2250909	2.12236e+06	141207	0.0665334	2.17126e+06	112636	0.0518757	1.96935e+06	150031	0.076183	2.03896e+06	76773.1	0.0376531	0.0328684	0.699663	-0.107944	0.267994	-0.0578328	0.43334	-0.140813	0.191055	-0.0907012	0.308826	0.0501116	0.526348	ARID2	ARID2_HUMAN
ARK72_HUMAN|O43488	AKR7A2	Aflatoxin B1 aldehyde reductase member 2	1.92629e+07	2.06416e+07	1.77965e+07	2.13245e+07	2.02872e+07	2.26166e+07	1.90855e+07	2.05837e+07	2.09943e+07	1.82917e+07	2.21289e+07	1.92336e+07	1.42277e+06	0.0739732	2.02103e+07	2.71328e+06	0.134252	2.14094e+07	1.16702e+06	0.0545097	2.02212e+07	1.00471e+06	0.0496859	0.0714596	0.703109	0.154613	0.112624	0.0722344	0.387429	0.083153	0.643921	0.000774751	0.996443	-0.0823783	0.2538	ARK72	ARK72_HUMAN
ARL1_HUMAN|P40616	ARL1	ADP-ribosylation factor-like protein 1	3.77411e+06	3.62556e+06	3.7459e+06	4.00775e+06	3.87071e+06	4.01891e+06	4.10729e+06	3.96432e+06	4.28655e+06	3.43373e+06	4.25076e+06	3.71519e+06	78895.5	0.0212359	3.84224e+06	577726	0.150362	3.96579e+06	82532.7	0.0208112	4.11939e+06	161458	0.0391947	0.0485127	0.808184	0.0941728	0.0191481	0.148994	0.0318167	0.0456601	0.813193	0.100481	0.619232	0.0548209	0.239254	ARL1	ARL1_HUMAN
ARL15_HUMAN|Q9NXU5	ARL15	ADP-ribosylation factor-like protein 15	594306	646697	535636	641239	579872	633538	599106	623201	635334	544208	629753	592213	55560.4	0.0938183	586980	60489.6	0.103052	618216	33430	0.054075	619214	18440.3	0.0297801	-0.0128048	0.930548	0.0619954	0.533322	0.064321	0.494851	0.0748002	0.597199	0.0771258	0.586617	0.00232562	0.966656	ARL15	ARL15_HUMAN
ARL2_HUMAN|P36404	ARL2	ADP-ribosylation factor-like protein 2	1.04207e+06	1.21177e+06	1.06723e+06	1.05275e+06	1.07057e+06	1.12263e+06	1.07158e+06	995187	1.11373e+06	1.11143e+06	1.16041e+06	1.10702e+06	91581.6	0.0827279	1.13592e+06	34636	0.0304915	1.08198e+06	36312.4	0.033561	1.06017e+06	60090.9	0.0566807	0.0371816	0.657418	-0.0330047	0.69361	-0.0623945	0.505932	-0.0701863	0.21663	-0.0995761	0.172439	-0.0293898	0.624719	ARL2	ARL2_HUMAN
ARL3_HUMAN|P36405	ARL3	ADP-ribosylation factor-like protein 3	5.37403e+06	5.24033e+06	5.13581e+06	5.21899e+06	5.52092e+06	5.41123e+06	5.2884e+06	5.23696e+06	5.60914e+06	5.23231e+06	5.31641e+06	5.25006e+06	119407	0.0227439	5.27436e+06	59466.5	0.0112746	5.38371e+06	152832	0.0283878	5.37817e+06	201675	0.0374989	0.00666385	0.783387	0.0362691	0.302129	0.0347815	0.408726	0.0296052	0.351941	0.0281176	0.475042	-0.00148758	0.971651	ARL3	ARL3_HUMAN
ARL5A_HUMAN|Q9Y689	ARL5A	ADP-ribosylation factor-like protein 5A	873982	850640	829053	894760	873527	945278	820690	857142	923579	788313	946211	851225	22470.3	0.0263976	867262	111650	0.128739	904522	36858.2	0.0407488	867137	52167.5	0.0601607	0.0269278	0.872748	0.0876147	0.113637	0.0267198	0.663919	0.0606869	0.719802	-0.000207966	0.999014	-0.0608949	0.373942	ARL5A	ARL5A_HUMAN
ARL8A_HUMAN|Q96BM9	ARL8A	ADP-ribosylation factor-like protein 8A	2.6695e+06	2.49274e+06	2.36598e+06	2.33442e+06	1.90133e+06	2.73709e+06	2.46486e+06	2.49411e+06	2.37384e+06	1.64184e+06	2.85117e+06	2.50941e+06	152448	0.0607505	2.2465e+06	855125	0.380647	2.32428e+06	417971	0.179828	2.44427e+06	62722.3	0.0256609	-0.159665	0.738998	-0.110564	0.532035	-0.037941	0.548604	0.0491017	0.920411	0.121724	0.798797	0.0726228	0.669714	ARL8A	ARL8A_HUMAN
ARL8B_HUMAN|Q9NVJ2	ARL8B	ADP-ribosylation factor-like protein 8B	1.79107e+06	1.83987e+06	1.86898e+06	1.86712e+06	1.85942e+06	1.85293e+06	2.01564e+06	1.81435e+06	2.18985e+06	1.68644e+06	2.30192e+06	1.83331e+06	39365	0.0214721	1.99418e+06	435209	0.21824	1.85982e+06	7103.42	0.0038194	2.00661e+06	187911	0.0936456	0.121344	0.693312	0.0207169	0.363474	0.130314	0.248507	-0.100627	0.737943	0.00896929	0.974744	0.109597	0.308635	ARL8B	ARL8B_HUMAN
ARLY_HUMAN|P04424	ASL	Argininosuccinate lyase	3.33134e+06	3.27653e+06	3.11749e+06	3.34666e+06	3.35472e+06	3.4692e+06	3.21716e+06	3.25602e+06	3.62681e+06	3.14321e+06	3.64414e+06	3.24179e+06	111074	0.0342632	3.39368e+06	354212	0.104374	3.39019e+06	68537.8	0.0202165	3.36666e+06	226133	0.0671684	0.0660599	0.65228	0.0645778	0.134376	0.0545291	0.455474	-0.0014821	0.99117	-0.0115308	0.93462	-0.0100487	0.876718	ARLY	ARLY_HUMAN
ARM10_HUMAN|Q8N2F6	ARMC10	Armadillo repeat-containing protein 10	3.56207e+06	3.72832e+06	3.42121e+06	3.78111e+06	3.57873e+06	4.00305e+06	3.75748e+06	3.84696e+06	3.55701e+06	3.77237e+06	3.76849e+06	3.57053e+06	153730	0.0430553	3.77043e+06	2737.77	0.000726117	3.78763e+06	212233	0.0560332	3.72048e+06	148476	0.0399078	0.0785906	0.15305	0.0851574	0.231221	0.059351	0.291177	0.00656684	0.901227	-0.0192396	0.619086	-0.0258064	0.679232	ARM10	ARM10_HUMAN
ARM10_HUMAN|Q8N2F6-2	ARMC10	Armadillo repeat-containing protein 10 (isoform 2)	36960.7	30194.5	40675.3	37561.4	30950.5	26348.9	37496.5	26743	51048.6	27415.8	43439.8	35943.5	5313.91	0.147841	35427.8	11330.7	0.319825	31620.3	5636.13	0.178244	38429.4	12179.6	0.316936	-0.02085	0.959956	-0.184882	0.388623	0.0964772	0.769105	-0.164032	0.720264	0.117327	0.800602	0.281359	0.447973	ARM10	ARM10_HUMAN
ARMC1_HUMAN|Q9NVT9	ARMC1	Armadillo repeat-containing protein 1	690974	749123	637299	712928	706151	725218	685165	718757	712238	700281	802683	692465	55926.7	0.0807647	751482	72409.2	0.0963551	714766	9665.14	0.0135221	705387	17813.3	0.0252532	0.117998	0.441471	0.0457285	0.562898	0.0266725	0.734133	-0.0722691	0.603464	-0.0913251	0.53049	-0.019056	0.479962	ARMC1	ARMC1_HUMAN
ARMC2_HUMAN|Q8NEN0	ARMC2	Armadillo repeat-containing protein 2	397672	413713	399897	402106	384190	408280	423671	420135	417398	401736	486827	403761	8690.43	0.0215237	444281	60168.9	0.13543	398192	12512.7	0.0314238	420401	3144.97	0.00748089	0.137973	0.514257	-0.0200364	0.564967	0.058266	0.0664194	-0.158009	0.471285	-0.0797071	0.674366	0.0783023	0.0836047	ARMC2	ARMC2_HUMAN
ARMC6_HUMAN|Q6NXE6	ARMC6	Armadillo repeat-containing protein 6	8.90756e+06	9.24023e+06	8.30426e+06	7.29749e+06	7.53656e+06	8.46697e+06	7.08627e+06	7.61095e+06	7.49517e+06	8.86132e+06	9.87169e+06	8.81735e+06	474459	0.0538097	9.3665e+06	714440	0.0762761	7.76701e+06	617857	0.0795489	7.39747e+06	275650	0.0372628	0.0871653	0.460585	-0.182986	0.08415	-0.253314	0.0178926	-0.270152	0.122753	-0.340479	0.133588	-0.0703278	0.419223	ARMC6	ARMC6_HUMAN
ARMC7_HUMAN|Q9H6L4	ARMC7	Armadillo repeat-containing protein 7	8505.46	8554.75	7638.4	5336.52	11747.2	8955.58	7292.19	6940.94	9411.63	9760.02	10436.3	8232.87	515.415	0.0626045	10098.2	478.202	0.0473553	8679.77	3214.24	0.370313	7881.59	1336.64	0.169591	0.294625	0.0382456	0.0762612	0.833226	-0.0629094	0.7039	-0.218364	0.52633	-0.357534	0.0892029	-0.139171	0.720826	ARMC7	ARMC7_HUMAN
ARMC8_HUMAN|Q8IUR7	ARMC8	Armadillo repeat-containing protein 8	2.16557e+06	2.0514e+06	2.11134e+06	2.02108e+06	2.17779e+06	2.00204e+06	2.11891e+06	2.16269e+06	2.00781e+06	2.21011e+06	1.99905e+06	2.10944e+06	57111.7	0.0270743	2.10458e+06	149241	0.0709126	2.06697e+06	96442.9	0.0466591	2.09647e+06	79841	0.0380836	-0.00332709	0.9711	-0.0293419	0.555168	-0.00889659	0.831343	-0.0260148	0.78936	-0.0055695	0.952605	0.0204453	0.704783	ARMC8	ARMC8_HUMAN
ARMC9_HUMAN|Q7Z3E5	ARMC9	LisH domain-containing protein ARMC9	4.18584e+06	4.35563e+06	4.03687e+06	4.1109e+06	4.09368e+06	4.33324e+06	3.96e+06	4.23833e+06	4.14605e+06	4.16033e+06	4371481	4.19278e+06	159494	0.0380402	4.26591e+06	149304	0.0349993	4.17927e+06	133616	0.031971	4.11479e+06	141769	0.0344536	0.0249451	0.645851	-0.00465618	0.916031	-0.0270882	0.561552	-0.0296013	0.574016	-0.0520333	0.367381	-0.022432	0.597246	ARMC9	ARMC9_HUMAN
ARMX3_HUMAN|Q9UH62	ARMCX3	Armadillo repeat-containing X-linked protein 3	1.1586e+06	1.17546e+06	1.10757e+06	1.24963e+06	1.2841e+06	1.34002e+06	1.29998e+06	1.24046e+06	1.35106e+06	1.10453e+06	1.36973e+06	1.14721e+06	35350.5	0.0308143	1.23713e+06	187523	0.151579	1.29125e+06	45615.4	0.0353266	1.29717e+06	55353.3	0.0426724	0.108869	0.619912	0.170638	0.0141579	0.177237	0.0228773	0.0617688	0.753661	0.0683679	0.729755	0.00659906	0.89348	ARMX3	ARMX3_HUMAN
ARNT_HUMAN|P27540	ARNT	Aryl hydrocarbon receptor nuclear translocator	118159	99189.4	105702	98880.5	90506.8	107359	98854.6	99014.2	101193	103922	117909	107683	9638.68	0.0895096	110916	9890.12	0.0891681	98915.4	8426.01	0.085184	99687.2	1306.35	0.0131045	0.0426678	0.74914	-0.122527	0.302266	-0.111313	0.286364	-0.165195	0.295975	-0.153981	0.352164	0.0112139	0.889221	ARNT	ARNT_HUMAN
ARNT2_HUMAN|Q9HBZ2	ARNT2	Aryl hydrocarbon receptor nuclear translocator 2	135964	144024	129719	90135.1	117205	84565.4	108726	96919.7	103484	142250	127396	136569	7171.97	0.0525154	134823	10503.5	0.0779062	97301.9	17460.3	0.179445	103043	5915.43	0.0574074	-0.0185637	0.859913	-0.48909	0.0446442	-0.406381	0.00376758	-0.470526	0.0579395	-0.387817	0.0995868	0.0827088	0.63463	ARNT2	ARNT2_HUMAN
AROS_HUMAN|Q86WX3	RPS19BP1	Active regulator of SIRT1	774787	961541	702122	1.03202e+06	815825	1.04051e+06	859918	987580	830615	863548	870601	812817	133825	0.164644	867074	4987.19	0.00575175	962785	127342	0.132264	892704	83461	0.0934923	0.093225	0.555366	0.244283	0.23258	0.135252	0.438676	0.151058	0.322653	0.0420268	0.648298	-0.109031	0.476548	AROS	AROS_HUMAN
ARP10_HUMAN|Q9NZ32	ACTR10	Actin-related protein 10	1.92317e+06	2.11177e+06	2.00347e+06	2.17379e+06	2.13124e+06	2.13203e+06	2.00949e+06	2.25095e+06	2.30865e+06	2.09484e+06	1.98026e+06	2.0128e+06	94645.3	0.0470216	2.03755e+06	81018.5	0.0397626	2.14569e+06	24341.9	0.0113446	2.1897e+06	158710	0.0724802	0.0176313	0.778102	0.0922318	0.127926	0.121524	0.188517	0.0746005	0.29673	0.103893	0.254953	0.0292921	0.679891	ARP10	ARP10_HUMAN
ARP19_HUMAN|P56211	ARPP19	cAMP-regulated phosphoprotein 19	1.49857e+07	1.49404e+07	1.35654e+07	1.51776e+07	1.49967e+07	1.60045e+07	1.46167e+07	1.49075e+07	1.58438e+07	1.28786e+07	1.54546e+07	1.44971e+07	807259	0.055684	1.41666e+07	1.82153e+06	0.128579	1.53929e+07	537308	0.0349061	1.51227e+07	641249	0.0424031	-0.0332761	0.842432	0.086499	0.195293	0.0609455	0.355393	0.119775	0.511134	0.0942216	0.591023	-0.0255535	0.60653	ARP19	ARP19_HUMAN
ARP2_HUMAN|P61160	ACTR2	Actin-related protein 2	3.16164e+07	3.09534e+07	3.06555e+07	3.15916e+07	3.01328e+07	3.15624e+07	3.03223e+07	3.05373e+07	3.10519e+07	2.91698e+07	3.19473e+07	3.10751e+07	491883	0.0158289	3.05585e+07	1.96401e+06	0.0642706	3.10956e+07	833954	0.026819	3.06371e+07	374920	0.0122374	-0.0241841	0.773769	0.000950601	0.972912	-0.0204778	0.291613	0.0251347	0.767138	0.00370636	0.964108	-0.0214284	0.45369	ARP2	ARP2_HUMAN
ARP3_HUMAN|P61158	ACTR3	Actin-related protein 3	7.15556e+06	7.0297e+06	6.86602e+06	7.13329e+06	7.31706e+06	6.97755e+06	7.17153e+06	6.8249e+06	6.96682e+06	6.62075e+06	6.39455e+06	7.01709e+06	145184	0.02069	6.50765e+06	159948	0.0245784	7.14264e+06	169947	0.0237934	6.98775e+06	174260	0.0249379	-0.108738	0.0644146	0.0255832	0.386969	-0.00604598	0.834005	0.134321	0.0371116	0.102692	0.0666169	-0.0316292	0.332287	ARP3	ARP3_HUMAN
ARP3B_HUMAN|Q9P1U1	ACTR3B	Actin-related protein 3B	1.22472e+06	1.24187e+06	1.16877e+06	1.29479e+06	1.23813e+06	1.18554e+06	1.33373e+06	1.13127e+06	1.33725e+06	1.15349e+06	1.16285e+06	1.21179e+06	38229.8	0.0315483	1.15817e+06	6621.06	0.00571684	1.23949e+06	54639.1	0.0440819	1.26741e+06	117918	0.0930384	-0.0652907	0.130493	0.0326096	0.515974	0.0647534	0.505896	0.0979003	0.120345	0.130044	0.249404	0.0321438	0.735942	ARP3B	ARP3B_HUMAN
ARP5_HUMAN|Q9H9F9	ACTR5	Actin-related protein 5	687903	709374	773644	805126	703043	653106	681259	756419	738820	740343	757497	723640	44615.4	0.0616541	748920	12130.1	0.0161968	720425	77486.5	0.107557	725499	39311.2	0.054185	0.0495391	0.43538	-0.00642453	0.95403	0.00370229	0.959443	-0.0559636	0.591688	-0.0458368	0.417964	0.0101268	0.925874	ARP5	ARP5_HUMAN
ARP5L_HUMAN|Q9BPX5	ARPC5L	Actin-related protein 2/3 complex subunit 5-like protein	7.40903e+06	6.9972e+06	7.65466e+06	7.15157e+06	7.9012e+06	7.2239e+06	7.7038e+06	7.21053e+06	7.75324e+06	6.95841e+06	8165983	7.35363e+06	332214	0.0451769	7.5622e+06	853882	0.112914	7.42556e+06	413507	0.055687	7.55586e+06	300087	0.0397158	0.0403485	0.789965	0.0140419	0.82636	0.0391386	0.478125	-0.0263066	0.861095	-0.00120987	0.993391	0.0250967	0.68358	ARP5L	ARP5L_HUMAN
ARP6_HUMAN|Q9GZN1	ACTR6	Actin-related protein 6	170242	199602	175774	162395	159866	176651	154193	173520	156199	187323	192801	181873	15601.4	0.0857818	190062	3873.51	0.0203803	166304	9049.83	0.0544174	161304	10626.5	0.0658785	0.0635393	0.464169	-0.129106	0.225998	-0.173147	0.14167	-0.192645	0.0307978	-0.236686	0.0296196	-0.0440414	0.569355	ARP6	ARP6_HUMAN
ARP8_HUMAN|Q9H981	ACTR8	Actin-related protein 8	475724	472271	426171	393829	402338	385244	386518	409965	381942	429306	415496	458055	27666.2	0.0603992	422401	9765.32	0.0231186	393804	8546.68	0.0217029	392808	15033.3	0.0382713	-0.116909	0.145489	-0.218046	0.0463801	-0.221697	0.0353717	-0.101137	0.0769177	-0.104788	0.0768826	-0.00365087	0.926564	ARP8	ARP8_HUMAN
ARPC2_HUMAN|O15144	ARPC2	Actin-related protein 2/3 complex subunit 2	2.664e+07	2.37634e+07	2.37397e+07	2.2663e+07	2.51837e+07	2.26865e+07	2.55472e+07	2.44518e+07	2.03885e+07	2.63643e+07	1.87219e+07	2.47144e+07	1.66768e+06	0.0674783	2.25431e+07	5.40401e+06	0.239719	2.35111e+07	1.44856e+06	0.0616117	2.34625e+07	2.71792e+06	0.115841	-0.132662	0.670722	-0.0720096	0.399817	-0.0749934	0.540946	0.0606525	0.842742	0.0576688	0.852863	-0.00298372	0.979895	ARPC2	ARPC2_HUMAN
ARPC3_HUMAN|O15145	ARPC3	Actin-related protein 2/3 complex subunit 3	1.32845e+07	1.37846e+07	1.29237e+07	1.44006e+07	1.37064e+07	1.40885e+07	1.38103e+07	1.44161e+07	1.41882e+07	1.38395e+07	1.33527e+07	1.33309e+07	432304	0.0324287	1.35961e+07	344278	0.0253218	1.40652e+07	347699	0.0247205	1.41382e+07	305945	0.0216396	0.0284155	0.507595	0.0773492	0.0866899	0.0848206	0.0641602	0.0489337	0.260061	0.0564051	0.210404	0.00747136	0.798494	ARPC3	ARPC3_HUMAN
ARPC4_HUMAN|P59998	ARPC4	Actin-related protein 2/3 complex subunit 4	8.82654e+06	9.40735e+06	9.54878e+06	9.22691e+06	1.02862e+07	9.76504e+06	9.35356e+06	9.3891e+06	9.76301e+06	9.03388e+06	1.02907e+07	9.26089e+06	382744	0.0413291	9.66229e+06	888693	0.0919754	9.75937e+06	529653	0.0542712	9.50189e+06	226831	0.0238722	0.0612136	0.637427	0.0756374	0.26332	0.0370635	0.412468	0.0144238	0.905943	-0.0241501	0.841511	-0.0385738	0.500789	ARPC4	ARPC4_HUMAN
ARPC5_HUMAN|O15511	ARPC5	Actin-related protein 2/3 complex subunit 5	8.40051e+06	8.77065e+06	8.39007e+06	8.41593e+06	8.65354e+06	8.4779e+06	8.67723e+06	8.412e+06	9.01771e+06	7.61234e+06	8.91114e+06	8.52041e+06	216778	0.0254422	8.26174e+06	918389	0.111162	8.51579e+06	123253	0.0144735	8.70231e+06	303633	0.0348911	-0.0444771	0.759031	-0.000783031	0.976298	0.0304758	0.450594	0.0436941	0.762693	0.0749529	0.619012	0.0312589	0.40568	ARPC5	ARPC5_HUMAN
ARRB1_HUMAN|P49407	ARRB1	Beta-arrestin-1	3.48288e+06	3.57701e+06	3.39425e+06	3.45386e+06	3.32836e+06	3.6755e+06	3.63786e+06	3.66836e+06	3.44346e+06	3.68793e+06	4206199	3.48471e+06	91393.8	0.0262271	3.94706e+06	366473	0.0928469	3.48591e+06	175775	0.0504244	3.58323e+06	122000	0.0340474	0.179741	0.316071	0.000495501	0.992305	0.0402218	0.330199	-0.179246	0.298799	-0.13952	0.382426	0.0397263	0.479869	ARRB1	ARRB1_HUMAN
ARRB2_HUMAN|P32121	ARRB2	Beta-arrestin-2	102619	100781	97291	102387	87571.9	108109	97262.1	101708	99767	104167	93907.8	100231	2706.58	0.0270035	99037.4	7254.29	0.0732481	99356.3	10599	0.106677	99578.9	2228.69	0.0223812	-0.0172785	0.855961	-0.0126402	0.901264	-0.00941178	0.76416	0.00463824	0.970716	0.0078667	0.933565	0.00322846	0.974603	ARRB2	ARRB2_HUMAN
ARRD1_HUMAN|Q8N5I2	ARRDC1	Arrestin domain-containing protein 1	258989	261116	227767	175084	153477	183466	166876	186606	147876	266402	248717	249291	18670.2	0.0748933	257559	12504.9	0.0485513	170676	15473.1	0.0906579	167119	19365.7	0.11588	0.0470751	0.595694	-0.546572	0.00546523	-0.576952	0.00614755	-0.593647	0.00879707	-0.624028	0.00820534	-0.0303805	0.816542	ARRD1	ARRD1_HUMAN
ARV1_HUMAN|Q9H2C2	ARV1	Protein ARV1	8453.69	10684.7	7910.61	10197.8	8977.66	8963.09	8469.16	8210.38	7968.69	8042.14	13986	9016.32	1470.12	0.163051	11014.1	4202.94	0.381598	9379.51	708.679	0.0755561	8216.07	250.285	0.0304628	0.288737	0.621772	0.0569738	0.726584	-0.13409	0.446128	-0.231763	0.679697	-0.422827	0.518968	-0.191063	0.0915088	ARV1	ARV1_HUMAN
ARVC_HUMAN|O00192	ARVCF	Armadillo repeat protein deleted in velo-cardio-facial syndrome	180544	136259	163053	127219	162843	124597	180282	156993	125696	186624	114098	159952	22304.6	0.139446	150361	51283.7	0.34107	138219	21364.9	0.154572	154324	27390.8	0.177489	-0.0892053	0.837674	-0.210679	0.29002	-0.051681	0.796763	-0.121473	0.796392	0.0375243	0.932697	0.158998	0.469485	ARVC	ARVC_HUMAN
ASAH1_HUMAN|Q13510	ASAH1	Acid ceramidase	1.0434e+06	1.07416e+06	985003	1.00506e+06	1.04755e+06	1.12384e+06	1.0191e+06	1.03698e+06	1.1235e+06	947728	1100732	1.03419e+06	45286.8	0.0437897	1.02423e+06	108190	0.10563	1.05881e+06	60185	0.0568419	1.05986e+06	55833.7	0.0526804	-0.0139594	0.918879	0.0339509	0.603636	0.0353709	0.571108	0.0479102	0.734019	0.0493302	0.725729	0.00142	0.983509	ASAH1	ASAH1_HUMAN
ASAP1_HUMAN|Q9ULH1	ASAP1	Arf-GAP with SH3 domain, ANK repeat and PH domain-containing protein 1	364123	366061	360048	355273	367180	444967	334512	373182	406625	377604	416556	363411	3069.44	0.00844619	397080	27543.6	0.0693654	389140	48713.1	0.125182	371440	36088.4	0.0971581	0.12783	0.331968	0.0986881	0.456958	0.0315271	0.737516	-0.0291417	0.831392	-0.0963028	0.439657	-0.067161	0.641789	ASAP1	ASAP1_HUMAN
ASAP2_HUMAN|O43150	ASAP2	Arf-GAP with SH3 domain, ANK repeat and PH domain-containing protein 2	1.23991e+06	1.17676e+06	1.19986e+06	1.14501e+06	1.1451e+06	1.22646e+06	1.2232e+06	1.20235e+06	1.24903e+06	1.16127e+06	1.21478e+06	1.20551e+06	31954.2	0.0265068	1.18803e+06	37838.1	0.0318495	1.17219e+06	47002.4	0.040098	1.22486e+06	23381.6	0.0190892	-0.0210778	0.645503	-0.0404414	0.374436	0.0229719	0.449049	-0.0193636	0.708564	0.0440498	0.375493	0.0634133	0.182726	ASAP2	ASAP2_HUMAN
ASAP3_HUMAN|Q8TDY4	ASAP3	Arf-GAP with SH3 domain, ANK repeat and PH domain-containing protein 3	25149.7	24863	26163.9	23731.5	27022.9	21011.4	29333.3	20739.8	21953.1	32604	19801.9	25392.2	683.555	0.0269199	26202.9	9052.44	0.345474	23922	3010.26	0.125837	24008.8	4650.92	0.193718	0.045343	0.919827	-0.0860493	0.489051	-0.0808249	0.659062	-0.131392	0.783155	-0.126168	0.793527	0.00522441	0.979859	ASAP3	ASAP3_HUMAN
ASB9_HUMAN|Q96DX5	ASB9	Ankyrin repeat and SOCS box protein 9	4.37704e+06	4.08273e+06	4.14625e+06	3.89574e+06	4.32595e+06	4.2769e+06	4.39024e+06	4.36211e+06	4.05791e+06	4.17314e+06	4.08073e+06	4.20201e+06	154875	0.0368574	4.12694e+06	65346.4	0.0158341	4.1662e+06	235501	0.0565267	4.27009e+06	184288	0.0431578	-0.0260066	0.513219	-0.0123472	0.838202	0.0231881	0.650596	0.0136594	0.806138	0.0491947	0.315731	0.0355353	0.581543	ASB9	ASB9_HUMAN
ASC_HUMAN|Q9ULZ3	PYCARD	Apoptosis-associated speck-like protein containing a CARD	1.68398e+06	1.71605e+06	1.77621e+06	1.7701e+06	1.72772e+06	1.75026e+06	1.75234e+06	1.68107e+06	1.75483e+06	1.59354e+06	1.77957e+06	1.72541e+06	46818.6	0.0271347	1.68656e+06	131540	0.0779935	1.74936e+06	21203.9	0.0121209	1.72941e+06	41883.2	0.0242181	-0.032862	0.749135	0.0198857	0.482786	0.0033415	0.917535	0.0527477	0.621366	0.0362035	0.725634	-0.0165442	0.515718	ASC	ASC_HUMAN
ASCC1_HUMAN|Q8N9N2	ASCC1	Activating signal cointegrator 1 complex subunit 1	955384	1.03771e+06	910352	916553	911718	972352	849084	924425	948561	926522	1.07493e+06	967816	64584.1	0.0667318	1.00073e+06	104940	0.104864	933541	33698.1	0.0360971	907357	51888.4	0.0571863	0.0482411	0.740406	-0.0520201	0.474531	-0.0930636	0.277806	-0.100261	0.527132	-0.141305	0.410644	-0.0410435	0.510432	ASCC1	ASCC1_HUMAN
ASCC1_HUMAN|Q8N9N2-2	ASCC1	Activating signal cointegrator 1 complex subunit 1 (isoform 2)	676733	728102	654696	698852	734048	654540	617723	750328	663485	695158	583213	686510	37667.2	0.0548677	639185	79157.5	0.123841	695813	39841.1	0.0572583	677178	67354.7	0.0994637	-0.103046	0.548076	0.0194198	0.783497	-0.0197448	0.846965	0.122466	0.486303	0.0833014	0.634061	-0.0391646	0.705745	ASCC1	ASCC1_HUMAN
ASCC2_HUMAN|Q9H1I8	ASCC2	Activating signal cointegrator 1 complex subunit 2	1.60996e+06	1.75462e+06	1.51975e+06	1.53495e+06	1.47485e+06	1.61266e+06	1.36079e+06	1.46287e+06	1.43165e+06	1.48001e+06	1.71576e+06	1.62811e+06	118479	0.0727711	1.59788e+06	166705	0.104328	1.54082e+06	69090.7	0.0448402	1.41844e+06	52308.3	0.0368774	-0.0270354	0.848322	-0.0794981	0.345836	-0.198896	0.0746948	-0.0524627	0.714222	-0.171861	0.358349	-0.119398	0.075408	ASCC2	ASCC2_HUMAN
ASCC3_HUMAN|Q8N3C0	ASCC3	Activating signal cointegrator 1 complex subunit 3	1.25823e+07	1.24668e+07	1.24031e+07	9.5704e+06	1.00726e+07	1.04639e+07	1.00606e+07	9.54579e+06	1.01076e+07	1.23595e+07	12676420	1.24841e+07	90831.4	0.0072758	1.2518e+07	224073	0.0179001	1.00356e+07	447893	0.0446304	9.90467e+06	311690	0.031469	0.00391491	0.867449	-0.314956	0.00882322	-0.333905	0.00273587	-0.318871	0.0040504	-0.33782	0.00203599	-0.018949	0.701418	ASCC3	ASCC3_HUMAN
ASF1A_HUMAN|Q9Y294	ASF1A	Histone chaperone ASF1A	1.46672e+06	1.16513e+06	1.44337e+06	1.12565e+06	1.42067e+06	1.02224e+06	1.49619e+06	1.0843e+06	1.63685e+06	1.17948e+06	1.80745e+06	1.35841e+06	167789	0.123519	1.49346e+06	444046	0.297326	1.18952e+06	206750	0.17381	1.40578e+06	287153	0.204266	0.136747	0.742615	-0.191535	0.336046	0.0494565	0.820013	-0.328283	0.502075	-0.0872909	0.833307	0.240992	0.355005	ASF1A	ASF1A_HUMAN
ASF1B_HUMAN|Q9NVP2	ASF1B	Histone chaperone ASF1B	127434	44992.4	133942	76072.7	83665.7	53427.7	150720	83626.1	29316.4	176999	23699.2	102123	49583.4	0.485527	100349	108399	1.08022	71055.3	15731	0.221391	87887.5	60814	0.691953	-0.0252806	0.985571	-0.523291	0.393792	-0.216575	0.769657	-0.49801	0.767719	-0.191295	0.900567	0.306715	0.683377	ASF1B	ASF1B_HUMAN
ASH1L_HUMAN|Q9NR48	ASH1L	Histone-lysine N-methyltransferase ASH1L	787733	849890	763711	707138	739730	806821	750177	689599	768119	693936	739568	800445	44473.2	0.0555606	716752	32266.3	0.0450173	751230	50826.7	0.067658	735965	41144.1	0.055905	-0.159328	0.0972648	-0.0915475	0.276583	-0.121165	0.139488	0.0677801	0.422585	0.0381631	0.604247	-0.029617	0.707515	ASH1L	ASH1L_HUMAN
ASH2L_HUMAN|Q9UBL3	ASH2L	Set1/Ash2 histone methyltransferase complex subunit ASH2	2.98253e+06	2.87543e+06	2.92408e+06	2.85276e+06	3.11608e+06	2.89672e+06	2.91348e+06	2.81635e+06	3.03674e+06	2.59653e+06	3.2076e+06	2.92735e+06	53625	0.0183186	2.90207e+06	432088	0.14889	2.95519e+06	141061	0.0477334	2.92219e+06	110449	0.0377968	-0.0125128	0.947506	0.0136556	0.773529	-0.00254402	0.946736	0.0261684	0.891311	0.00996878	0.958357	-0.0161996	0.766553	ASH2L	ASH2L_HUMAN
ASHWN_HUMAN|Q9BVC5	C2orf49	Ashwin	607773	644691	585267	653555	720133	705277	662410	662769	615936	676543	705902	612577	30001.8	0.0489764	691223	20759.6	0.0300332	692988	34948.6	0.0504318	647038	26936	0.0416296	0.174259	0.0425682	0.17794	0.0401784	0.0789593	0.213674	0.00368064	0.948042	-0.0952999	0.13847	-0.0989806	0.150237	ASHWN	ASHWN_HUMAN
ASM3A_HUMAN|Q92484	SMPDL3A	Acid sphingomyelinase-like phosphodiesterase 3a	43511.9	47005.6	42269.7	52021.8	52936.7	62403.2	46992.3	49795.1	54511.7	49074.3	51794.6	44262.4	2455.54	0.0554769	50434.4	1923.57	0.0381401	55787.2	5747.81	0.103031	50433	3800.12	0.0753497	0.188326	0.0583979	0.333853	0.0571439	0.188287	0.088467	0.145526	0.246354	-3.96527e-05	0.999606	-0.145566	0.259575	ASM3A	ASM3A_HUMAN
ASM3B_HUMAN|Q92485	SMPDL3B	Acid sphingomyelinase-like phosphodiesterase 3b	1.83397e+06	1.88201e+06	1.83232e+06	2.07253e+06	1.94922e+06	1.93378e+06	1.82555e+06	2.05213e+06	2.00895e+06	2.00706e+06	1.93624e+06	1.84943e+06	28221.8	0.0152597	1.97165e+06	50078.9	0.0253995	1.98518e+06	76042.5	0.0383051	1.96221e+06	120302	0.0613093	0.0923215	0.132393	0.102186	0.0764034	0.0853987	0.242506	0.00986477	0.826149	-0.00692281	0.911808	-0.0167876	0.796116	ASM3B	ASM3B_HUMAN
ASML_HUMAN|O95671	ASMTL	N-acetylserotonin O-methyltransferase-like protein	1.04849e+07	1.11184e+07	9.93788e+06	1.02193e+07	1.04362e+07	1.03106e+07	1.06776e+07	1.06224e+07	1.06696e+07	9.90762e+06	1.03157e+07	1.05137e+07	590770	0.0561903	1.01116e+07	288530	0.0285345	1.0322e+07	108909	0.0105511	1.06565e+07	29851.1	0.0028012	-0.0562579	0.387668	-0.02655	0.632829	0.0194639	0.716275	0.0297079	0.482412	0.0757218	0.225977	0.0460139	0.0266661	ASML	ASML_HUMAN
ASNA_HUMAN|O43681	ASNA1	ATPase ASNA1	1.65168e+06	1.33295e+06	1.60485e+06	1.44574e+06	1.60317e+06	1.44272e+06	1.74019e+06	1.52021e+06	1.52994e+06	1.40194e+06	1.46544e+06	1.52983e+06	172102	0.112498	1.43369e+06	44896.3	0.0313152	1.49721e+06	91776.8	0.0612985	1.59678e+06	124292	0.0778394	-0.093635	0.440359	-0.0310914	0.790652	0.0617962	0.616631	0.0625436	0.380919	0.155431	0.140889	0.0928876	0.331849	ASNA	ASNA_HUMAN
ASND1_HUMAN|Q9NWL6	ASNSD1	Asparagine synthetase domain-containing protein 1	8328.72	8247.33	8481.66	5364.7	4604.9	3630.58	4569.3	4407.8	5183.53	7628.03	8202.2	8352.57	118.967	0.0142432	7915.12	405.996	0.0512938	4533.39	869.269	0.191748	4720.21	409.289	0.08671	-0.0776093	0.359359	-0.881629	0.0154537	-0.823369	0.00233338	-0.80402	0.0109236	-0.745759	0.008667	0.0582606	0.759581	ASND1	ASND1_HUMAN
ASNS_HUMAN|P08243	ASNS	Asparagine synthetase [glutamine-hydrolyzing]	3.26383e+07	3.34369e+07	3.11137e+07	3.27073e+07	3.28868e+07	3.42319e+07	3.19422e+07	3.21384e+07	3.25341e+07	3.19036e+07	3.25449e+07	3.23963e+07	1.18033e+06	0.0364341	3.22242e+07	453511	0.0140736	3.32753e+07	833289	0.0250423	3.22049e+07	301500	0.00936194	-0.00768312	0.835379	0.0386231	0.357572	-0.00854958	0.80839	0.0463062	0.166941	-0.000866465	0.963545	-0.0471727	0.144829	ASNS	ASNS_HUMAN
ASPC1_HUMAN|Q9BZE9	ASPSCR1	Tether containing UBX domain for GLUT4	4.11183e+06	4.17008e+06	3.87171e+06	4.20192e+06	4.05781e+06	4.5133e+06	3.87933e+06	3.99824e+06	4.27358e+06	4.06334e+06	4.27303e+06	4.05121e+06	158154	0.0390387	4.16819e+06	148272	0.0355722	4.25768e+06	232810	0.0546801	4.05038e+06	202233	0.0499293	0.0410688	0.475589	0.0717151	0.281302	-0.000293501	0.995845	0.0306463	0.636237	-0.0413623	0.510193	-0.0720086	0.310185	ASPC1	ASPC1_HUMAN
ASPG_HUMAN|P20933	AGA	N(4)-(beta-N-acetylglucosaminyl)-L-asparaginase	2.83891e+06	2.99601e+06	2.62986e+06	3.43234e+06	3.3353e+06	3.33503e+06	2.92214e+06	3.25059e+06	3.3669e+06	3.37422e+06	2.95458e+06	2.82159e+06	183685	0.0650997	3.1644e+06	296727	0.0937703	3.36756e+06	56103.1	0.0166599	3.17988e+06	230658	0.0725369	0.165422	0.316817	0.255193	0.0272995	0.172461	0.106584	0.089771	0.508097	0.00703855	0.956496	-0.0827324	0.292176	ASPG	ASPG_HUMAN
ASPH_HUMAN|Q12797	ASPH	Aspartyl/asparaginyl beta-hydroxylase	7.57673e+06	8.02192e+06	7.66209e+06	8.42487e+06	7.96234e+06	8.73439e+06	8.40482e+06	8.46439e+06	8.59127e+06	7.61216e+06	8.04214e+06	7.75358e+06	236274	0.0304729	7.82715e+06	304045	0.0388449	8.37387e+06	388545	0.0463997	8.48682e+06	95229.1	0.0112208	0.0136245	0.802174	0.111031	0.0912333	0.130362	0.0210129	0.0974067	0.185375	0.116738	0.182484	0.0193311	0.668546	ASPH	ASPH_HUMAN
ASPM_HUMAN|Q8IZT6	ASPM	Abnormal spindle-like microcephaly-associated protein	2.93204e+06	2.71303e+06	2.63178e+06	2.92284e+06	2.88043e+06	2.67995e+06	2.57048e+06	2.80495e+06	2.91479e+06	2.80451e+06	3.2711e+06	2.75895e+06	155307	0.056292	3.0378e+06	329931	0.108608	2.82774e+06	129735	0.0458793	2.76341e+06	175874	0.063644	0.138908	0.429152	0.0355283	0.588616	0.00232692	0.975372	-0.10338	0.52768	-0.136581	0.432963	-0.0332014	0.639198	ASPM	ASPM_HUMAN
ASPP1_HUMAN|Q96KQ4	PPP1R13B	Apoptosis-stimulating of p53 protein 1	536423	557437	513692	585223	526181	551065	497821	583889	545576	546391	548734	535851	21877.6	0.0408279	547562	1657.22	0.00302655	554156	29642.4	0.053491	542429	43120.1	0.0794946	0.0311929	0.451923	0.0484625	0.44189	0.0176029	0.829046	0.0172696	0.737406	-0.01359	0.855794	-0.0308595	0.720034	ASPP1	ASPP1_HUMAN
ASPP2_HUMAN|Q13625	TP53BP2	Apoptosis-stimulating of p53 protein 2	4.07713e+06	4.69613e+06	4.35211e+06	4.71306e+06	4.76777e+06	4.73358e+06	4.34032e+06	4.65327e+06	4.84897e+06	4.70788e+06	4.80066e+06	4.37512e+06	310143	0.0708878	4.75427e+06	65602.1	0.0137986	4.73813e+06	27638.3	0.00583315	4.61418e+06	256568	0.0556042	0.1199	0.162181	0.114995	0.178906	0.0767523	0.363643	-0.0049049	0.789009	-0.0431477	0.449089	-0.0382428	0.491238	ASPP2	ASPP2_HUMAN
ASSY_HUMAN|P00966	ASS1	Argininosuccinate synthase	3.12128e+07	2.82279e+07	3.0889e+07	2.92098e+07	3.34728e+07	3.14079e+07	3.337e+07	2.94229e+07	3.2883e+07	2.83777e+07	3.23322e+07	3.01099e+07	1.63787e+06	0.0543964	3.03549e+07	2.79623e+06	0.092118	3.13635e+07	2.13187e+06	0.0679728	3.18919e+07	2.15209e+06	0.0674806	0.0116939	0.924285	0.0588503	0.467369	0.0829545	0.321598	0.0471564	0.711493	0.0712607	0.584335	0.0241042	0.777608	ASSY	ASSY_HUMAN
ASUN_HUMAN|Q9NVM9	ASUN	Protein asunder homolog	2.38889e+06	2.25752e+06	2.29487e+06	1.92949e+06	2.16824e+06	2.02734e+06	2.01233e+06	2.03007e+06	2.14142e+06	2.36638e+06	2.45749e+06	2.31376e+06	67692.3	0.0292564	2.41193e+06	64419.9	0.0267088	2.04169e+06	120018	0.0587835	2.06127e+06	69972.7	0.0339463	0.0599512	0.223807	-0.180476	0.0387294	-0.166703	0.0109174	-0.240427	0.0211251	-0.226654	0.0179446	0.0137727	0.821848	ASUN	ASUN_HUMAN
ASXL2_HUMAN|Q76L83	ASXL2	Putative Polycomb group protein ASXL2	907141	971718	854015	949980	1.01173e+06	1.07449e+06	938047	970881	1.00598e+06	931087	1.07472e+06	910958	58944.5	0.0647061	1.0029e+06	101562	0.101268	1.01207e+06	62255.2	0.0615131	971637	33974.7	0.0349664	0.138725	0.401978	0.151846	0.110818	0.0930336	0.214588	0.0131216	0.922403	-0.0456912	0.739377	-0.0588128	0.394263	ASXL2	ASXL2_HUMAN
AT11B_HUMAN|Q9Y2G3	ATP11B	Probable phospholipid-transporting ATPase IF	11724.4	23490.4	13357.4	27869.1	16321.9	24543.5	19100.2	20838.8	30227.1	13656	22174.2	16190.7	6374.24	0.393697	17915.1	6023.27	0.336212	22911.5	5944.05	0.259435	23388.7	5985.69	0.255922	0.146008	0.78406	0.500904	0.252928	0.530645	0.227338	0.354896	0.448175	0.384637	0.412891	0.0297405	0.926659	AT11B	AT11B_HUMAN
AT11C_HUMAN|Q8NB49	ATP11C	Phospholipid-transporting ATPase IG	799193	748334	776176	810576	879068	834384	804272	824576	864999	821583	872912	774568	25467.6	0.0328798	847248	36295.4	0.0428391	841343	34772.2	0.0413294	831282	30914.1	0.0371885	0.129392	0.157149	0.119302	0.0603631	0.101947	0.0725696	-0.0100907	0.871601	-0.0274454	0.661001	-0.0173547	0.727283	AT11C	AT11C_HUMAN
AT12A_HUMAN|P54707	ATP12A	Potassium-transporting ATPase alpha chain 2	1.06711e+07	1.15208e+07	1.07169e+07	1.13977e+07	1.14317e+07	1.17253e+07	1.11829e+07	1.1947e+07	1.10042e+07	1.15548e+07	11102935	1.09696e+07	477893	0.0435653	1.13289e+07	319525	0.0282045	1.15183e+07	180123	0.0156381	1.1378e+07	500743	0.0440097	0.0464963	0.389305	0.0704148	0.17542	0.0527429	0.36465	0.0239185	0.551483	0.0062466	0.901979	-0.0176719	0.684635	AT12A	AT12A_HUMAN
AT131_HUMAN|Q9HD20	ATP13A1	Manganese-transporting ATPase 13A1	8.71183e+06	9.17117e+06	8.76418e+06	9.06125e+06	8.48107e+06	9.73138e+06	9.25525e+06	9.21155e+06	8.90908e+06	9.35491e+06	9.90957e+06	8.8824e+06	251451	0.0283089	9.63224e+06	392203	0.0407177	9.09123e+06	625693	0.0688238	9.1253e+06	188515	0.0206585	0.116922	0.172873	0.0335266	0.633691	0.0389224	0.256832	-0.0833955	0.320826	-0.0779998	0.290733	0.00539576	0.93515	AT131	AT131_HUMAN
AT133_HUMAN|Q9H7F0	ATP13A3	Probable cation-transporting ATPase 13A3	1.44583e+06	1.43133e+06	1.31769e+06	1.48595e+06	1.48907e+06	1.53468e+06	1.52214e+06	1.53458e+06	1.5574e+06	1.46059e+06	1.55906e+06	1.39828e+06	70170.2	0.0501831	1.50982e+06	69634	0.0461206	1.50323e+06	27280.9	0.0181482	1.53804e+06	17879.5	0.0116249	0.110723	0.206294	0.10441	0.108182	0.137434	0.0667626	-0.00631264	0.9164	0.0267105	0.668355	0.0330232	0.149576	AT133	AT133_HUMAN
AT1A1_HUMAN|P05023	ATP1A1	Sodium/potassium-transporting ATPase subunit alpha-1	6.80339e+07	6.44136e+07	6.69898e+07	6.46242e+07	6.33424e+07	6.36926e+07	6.79834e+07	6.54305e+07	6.19161e+07	6.84781e+07	6.42931e+07	6.64791e+07	1.86339e+06	0.0280297	6.63856e+07	2.95926e+06	0.0445768	6.38864e+07	662525	0.0103704	6.511e+07	3.04632e+06	0.0467872	-0.00203075	0.972815	-0.057392	0.125521	-0.030022	0.549974	-0.0553612	0.439273	-0.0279913	0.680796	0.02737	0.561422	AT1A1	AT1A1_HUMAN
AT1B1_HUMAN|P05026	ATP1B1	Sodium/potassium-transporting ATPase subunit beta-1	3.23607e+06	3.30489e+06	3.15315e+06	3.39244e+06	3.26696e+06	3.39991e+06	3.34039e+06	3.06194e+06	3.1391e+06	3.3325e+06	3.02968e+06	3.23137e+06	75976.4	0.0235121	3.18109e+06	214125	0.067312	3.3531e+06	74698.2	0.0222773	3.18048e+06	143764	0.0452021	-0.0226259	0.79722	0.0533513	0.118967	-0.0229032	0.624999	0.0759772	0.450821	-0.000277351	0.997561	-0.0762545	0.161942	AT1B1	AT1B1_HUMAN
AT1B3_HUMAN|P54709	ATP1B3	Sodium/potassium-transporting ATPase subunit beta-3	4.05553e+06	4.48224e+06	4.2078e+06	4.12404e+06	4.14162e+06	4.27444e+06	4.1167e+06	4.47047e+06	3.72332e+06	4.56386e+06	3.80002e+06	4.24852e+06	216251	0.0509002	4.18194e+06	540116	0.129154	4.18004e+06	82230.1	0.0196721	4.10349e+06	373750	0.0910808	-0.0227878	0.891583	-0.0234459	0.648952	-0.0501085	0.599158	-0.000658048	0.996827	-0.0273207	0.877491	-0.0266626	0.759467	AT1B3	AT1B3_HUMAN
AT2A1_HUMAN|O14983	ATP2A1	Sarcoplasmic/endoplasmic reticulum calcium ATPase 1	1.19214e+07	1.30014e+07	1.16215e+07	1.27635e+07	1.24537e+07	1.42388e+07	1.31737e+07	1.31613e+07	1.27137e+07	1.17764e+07	1.29958e+07	1.21814e+07	725768	0.05958	1.23861e+07	862240	0.0696133	1.3152e+07	953865	0.0725263	1.30162e+07	262048	0.0201324	0.024046	0.808542	0.110599	0.23817	0.0956303	0.175215	0.0865526	0.433007	0.0715843	0.483817	-0.0149683	0.83165	AT2A1	AT2A1_HUMAN
AT2A2_HUMAN|P16615	ATP2A2	Sarcoplasmic/endoplasmic reticulum calcium ATPase 2	1.85927e+07	1.93347e+07	1.94642e+07	2.038e+07	1.95654e+07	1.95988e+07	2.12776e+07	2.02251e+07	2.04154e+07	1.88204e+07	1.96395e+07	1.91305e+07	470281	0.0245828	1.92299e+07	579172	0.0301183	1.98481e+07	460982	0.0232255	2.06393e+07	560835	0.0271731	0.00747734	0.859346	0.0531213	0.132202	0.109521	0.0245637	0.045644	0.341352	0.102044	0.102715	0.0563996	0.134744	AT2A2	AT2A2_HUMAN
AT2A3_HUMAN|Q93084	ATP2A3	Sarcoplasmic/endoplasmic reticulum calcium ATPase 3	4.33186e+06	4.62727e+06	4.37134e+06	4.99636e+06	4.67672e+06	5.32525e+06	4.98141e+06	5.10952e+06	5.19116e+06	4.69299e+06	5.20808e+06	4.44349e+06	160380	0.0360933	4.95053e+06	364222	0.0735723	4.99944e+06	324276	0.0648625	5.09403e+06	105729	0.0207555	0.15589	0.272923	0.170074	0.0783536	0.197114	0.00654442	0.0141833	0.891712	0.041224	0.676113	0.0270407	0.670967	AT2A3	AT2A3_HUMAN
AT2A3_HUMAN|Q93084-2	ATP2A3	Sarcoplasmic/endoplasmic reticulum calcium ATPase 3 (isoform 2)	29950.6	30918.3	30681.3	36349.1	32907.7	29932.8	38645.6	37370.2	35153	35431	33246.9	30516.8	504.4	0.0165286	34339	1544.41	0.0449754	33063.2	3211.01	0.0971174	37056.3	1767.34	0.0476934	0.170244	0.157438	0.115624	0.302305	0.280116	0.0173985	-0.0546197	0.595947	0.109871	0.18303	0.164491	0.152362	AT2A3	AT2A3_HUMAN
AT2B1_HUMAN|P20020	ATP2B1	Plasma membrane calcium-transporting ATPase 1	2.08794e+07	2.38479e+07	2.01752e+07	2.397e+07	2.25668e+07	2.40241e+07	2.19395e+07	2.40367e+07	2.2004e+07	2.20683e+07	2.21036e+07	2.16342e+07	1.94924e+06	0.0900999	2.20859e+07	25004	0.00113212	2.35203e+07	826177	0.0351261	2.26601e+07	1.19261e+06	0.0526304	0.0298157	0.726953	0.120595	0.230408	0.0668385	0.488565	0.0907789	0.0948752	0.0370228	0.492144	-0.0537562	0.369056	AT2B1	AT2B1_HUMAN
AT2B2_HUMAN|Q01814	ATP2B2	Plasma membrane calcium-transporting ATPase 2	79145.4	9974.85	74790.2	15322	41718.3	1717.92	85964.6	30162.7	6908.41	107179	-138.6	54636.8	38739.6	0.709039	53520.1	75884.9	1.41788	19586.1	20338.2	1.0384	41011.9	40629.4	0.990674	-0.0297917	0.987105	-1.48005	0.258693	-0.413831	0.695859	-1.45025	0.640166	-0.384039	0.857867	1.06621	0.474938	AT2B2	AT2B2_HUMAN
AT2B4_HUMAN|P23634	ATP2B4	Plasma membrane calcium-transporting ATPase 4	954591	1.04452e+06	984741	1.11112e+06	1.02919e+06	1.10083e+06	1.07231e+06	1.08441e+06	1.12319e+06	901433	1.10193e+06	994617	45770.9	0.0460186	1.00168e+06	141776	0.141537	1.08038e+06	44629.3	0.041309	1.0933e+06	26578	0.0243098	0.0102127	0.955607	0.119323	0.0808596	0.136479	0.0438099	0.10911	0.573584	0.126266	0.52676	0.0171564	0.69342	AT2B4	AT2B4_HUMAN
AT2C1_HUMAN|P98194	ATP2C1	Calcium-transporting ATPase type 2C member 1	864637	870703	871752	1.14082e+06	1.08007e+06	1.0017e+06	1.05526e+06	1.20441e+06	1.22321e+06	1.07041e+06	1.08444e+06	869030	3840.97	0.00441984	1.07743e+06	9921.4	0.00920843	1.0742e+06	69743.5	0.0649262	1.16096e+06	92018.8	0.0792609	0.310109	0.0119761	0.305779	0.0360777	0.417839	0.0313704	-0.00433003	0.943866	0.10773	0.255318	0.11206	0.26768	AT2C1	AT2C1_HUMAN
AT2C2_HUMAN|O75185	ATP2C2	Calcium-transporting ATPase type 2C member 2	354497	417127	387477	457026	418708	430924	416577	431830	425915	399332	426075	386367	31330.1	0.0810889	412704	18909.9	0.0458196	435553	19574.1	0.0449407	424774	7690.21	0.0181042	0.0951346	0.326345	0.172876	0.0950909	0.136723	0.161477	0.0777415	0.305316	0.0415883	0.52664	-0.0361531	0.448993	AT2C2	AT2C2_HUMAN
AT5EL_HUMAN|Q5VTU8	ATP5EP2	ATP synthase subunit epsilon-like protein, mitochondrial	4.39757e+06	4.31578e+06	3.95362e+06	4.15936e+06	4.70638e+06	4.36171e+06	4.34409e+06	3.88778e+06	4.34356e+06	3.84306e+06	4.23214e+06	4.22232e+06	236272	0.0559579	4.0376e+06	275119	0.0681394	4.40915e+06	276581	0.0627288	4.19181e+06	263298	0.0628125	-0.0645404	0.518772	0.0624638	0.4251	-0.0104634	0.888556	0.127004	0.262936	0.054077	0.59116	-0.0729272	0.380168	AT5EL	AT5EL_HUMAN
AT5F1_HUMAN|P24539	ATP5F1	ATP synthase F(0) complex subunit B1, mitochondrial	1.67907e+07	1.55964e+07	1.67161e+07	1.73703e+07	1.7111e+07	1.60987e+07	1.751e+07	1.71703e+07	1.66728e+07	1.56995e+07	1.5444e+07	1.63678e+07	669018	0.0408742	1.55717e+07	180655	0.0116015	1.686e+07	671951	0.0398548	1.71177e+07	421088	0.0245996	-0.0719285	0.167681	0.0427458	0.419427	0.0646318	0.188845	0.114674	0.0689903	0.13656	0.0129932	0.021886	0.608887	AT5F1	AT5F1_HUMAN
AT5SL_HUMAN|Q9NW81	ATP5SL	ATP synthase subunit s-like protein	553273	613664	530813	605391	606717	628094	586909	603350	590626	601211	645630	565917	42848.3	0.0757149	623420	31408.4	0.0503808	613401	12741.7	0.0207722	593628	8621.72	0.0145238	0.139615	0.187353	0.11624	0.187893	0.0689694	0.3793	-0.0233753	0.731596	-0.0706459	0.400026	-0.0472706	0.0993194	AT5SL	AT5SL_HUMAN
AT7L3_HUMAN|Q14CW9	ATXN7L3	Ataxin-7-like protein 3	617450	609709	560945	600229	610168	661701	577172	586650	611524	558298	663143	596035	30633.7	0.0513959	610720	74136.7	0.121392	624033	32998.1	0.0528788	591782	17741.8	0.0299803	0.0351154	0.828141	0.0662256	0.342396	-0.0103305	0.847697	0.0311102	0.844056	-0.0454459	0.779744	-0.0765561	0.230832	AT7L3	AT7L3_HUMAN
AT8B1_HUMAN|O43520	ATP8B1	Phospholipid-transporting ATPase IC	700454	763386	711248	788298	770696	805520	744606	783623	784093	759293	795100	725029	33653.4	0.0464166	777196	25318.8	0.0325771	788171	17412.7	0.0220925	770774	22663.3	0.0294034	0.10024	0.149323	0.12047	0.0632232	0.088268	0.132531	0.02023	0.656192	-0.0119718	0.798658	-0.0322019	0.354842	AT8B1	AT8B1_HUMAN
ATAD1_HUMAN|Q8NBU5	ATAD1	ATPase family AAA domain-containing protein 1	4.24647e+06	4.65913e+06	4.23833e+06	4.77921e+06	4.02398e+06	4.82569e+06	4.0957e+06	4.62958e+06	4.56406e+06	4.39627e+06	4.93762e+06	4.38131e+06	240633	0.0549227	4.66695e+06	382793	0.0820221	4.54296e+06	450050	0.0990655	4.42978e+06	291170	0.06573	0.0911176	0.470981	0.0522701	0.620796	0.0158736	0.835363	-0.0388475	0.765924	-0.075244	0.542126	-0.0363965	0.736029	ATAD1	ATAD1_HUMAN
ATAD2_HUMAN|Q6PL18	ATAD2	ATPase family AAA domain-containing protein 2	1.37323e+07	1.36895e+07	1.34672e+07	1.1072e+07	1.15336e+07	1.18557e+07	1.15355e+07	1.1499e+07	1.11508e+07	1.37818e+07	1.35658e+07	1.36297e+07	142337	0.0104432	1.36738e+07	152745	0.0111706	1.14871e+07	393929	0.0342931	1.13951e+07	212357	0.0186358	0.00466963	0.7739	-0.246732	0.00585996	-0.258335	0.000260099	-0.251402	0.00460034	-0.263005	0.00101717	-0.0116027	0.744808	ATAD2	ATAD2_HUMAN
ATAD5_HUMAN|Q96QE3	ATAD5	ATPase family AAA domain-containing protein 5	1.19845e+06	1.40434e+06	1.08212e+06	1.26159e+06	1.18417e+06	1.39736e+06	1.10471e+06	1.28521e+06	1.17983e+06	1.30982e+06	1.11617e+06	1.2283e+06	163167	0.13284	1.21299e+06	136930	0.112886	1.28104e+06	107921	0.084245	1.18992e+06	90672	0.0762003	-0.018098	0.917877	0.0606451	0.668368	-0.0458076	0.744378	0.0787431	0.618878	-0.0277096	0.857499	-0.106453	0.327257	ATAD5	ATAD5_HUMAN
ATAT_HUMAN|Q5SQI0	ATAT1	Alpha-tubulin N-acetyltransferase 1	362656	358867	394365	387281	384720	322302	365579	389742	424086	424130	381178	371963	19493.3	0.0524067	402654	30371.4	0.075428	364768	36798.3	0.100881	393136	29400.6	0.0747848	0.114384	0.361775	-0.0281803	0.784029	0.07987	0.365399	-0.142564	0.309113	-0.034514	0.75843	0.10805	0.358413	ATAT	ATAT_HUMAN
ATD2B_HUMAN|Q9ULI0	ATAD2B	ATPase family AAA domain-containing protein 2B	2.189e+06	2.59423e+06	2.24078e+06	2.55851e+06	2.4572e+06	2.78591e+06	2.35134e+06	2.59308e+06	2.51921e+06	2.48094e+06	2.55721e+06	2.34134e+06	220538	0.0941931	2.51908e+06	53928.1	0.0214079	2.60054e+06	168339	0.0647325	2.48788e+06	123878	0.0497926	0.10556	0.2964	0.151478	0.18585	0.0875806	0.386442	0.0459179	0.501315	-0.0179794	0.727298	-0.0638973	0.407663	ATD2B	ATD2B_HUMAN
ATD3A_HUMAN|Q9NVI7	ATAD3A	ATPase family AAA domain-containing protein 3A	1.65443e+07	1.87589e+07	1.69835e+07	1.88512e+07	1.69204e+07	1.97148e+07	1.74886e+07	1.87088e+07	1.74519e+07	1.86211e+07	1.87487e+07	1.74289e+07	1.17257e+06	0.0672771	1.86849e+07	90223.4	0.00482867	1.84955e+07	1.43076e+06	0.0773576	1.78831e+07	715324	0.0400001	0.100394	0.203786	0.0856911	0.376503	0.0371138	0.603468	-0.0147032	0.840154	-0.0632806	0.189262	-0.0485773	0.555539	ATD3A	ATD3A_HUMAN
ATD3B_HUMAN|Q5T9A4	ATAD3B	ATPase family AAA domain-containing protein 3B	1.34556e+06	1.31349e+06	1.28379e+06	1.27528e+06	1.23603e+06	1.44437e+06	1.24953e+06	1.30572e+06	1.15729e+06	1.31394e+06	1.24778e+06	1.31428e+06	30895.3	0.0235074	1.28086e+06	46783.4	0.0365251	1.31856e+06	110707	0.0839608	1.23751e+06	74940.3	0.0605573	-0.0371658	0.487156	0.00468872	0.95375	-0.086833	0.210866	0.0418545	0.638835	-0.0496672	0.484579	-0.0915217	0.360453	ATD3B	ATD3B_HUMAN
ATE1_HUMAN|O95260	ATE1	Arginyl-tRNA--protein transferase 1	1.79847e+06	1.7644e+06	1.77606e+06	1.735e+06	1.80963e+06	1.79401e+06	1.87792e+06	1.77081e+06	1.86015e+06	1.76305e+06	1.90451e+06	1.77964e+06	17313	0.00972836	1.83378e+06	100028	0.0545475	1.77955e+06	39363.4	0.0221199	1.83629e+06	57400.8	0.0312591	0.0432348	0.583121	-7.95719e-05	0.997115	0.0452071	0.22413	-0.0433144	0.580452	0.00197235	0.978222	0.0452867	0.239464	ATE1	ATE1_HUMAN
ATE1_HUMAN|O95260-2	ATE1	Arginyl-tRNA--protein transferase 1 (isoform 2)	206008	206661	183562	195295	222374	231481	205933	205487	204404	179230	214495	198743	13151.6	0.0661736	196863	24936.1	0.126667	216383	18822	0.0869846	205275	786.338	0.00383066	-0.0137189	0.934224	0.122681	0.261794	0.046647	0.480482	0.1364	0.455995	0.0603658	0.716615	-0.0760339	0.414197	ATE1	ATE1_HUMAN
ATF1_HUMAN|P18846	ATF1	Cyclic AMP-dependent transcription factor ATF-1	8.70481e+06	9.06137e+06	8.31557e+06	9.82102e+06	8.16539e+06	9.45179e+06	8.22342e+06	9.57441e+06	9.30386e+06	8.23956e+06	9.28421e+06	8.69392e+06	373021	0.042906	8.76189e+06	738679	0.084306	9.14607e+06	869127	0.0950274	9.0339e+06	714811	0.0791254	0.0112352	0.919643	0.0731451	0.474179	0.0553419	0.517824	0.0619099	0.637834	0.0441067	0.719086	-0.0178033	0.871606	ATF1	ATF1_HUMAN
ATF2_HUMAN|P15336	ATF2	Cyclic AMP-dependent transcription factor ATF-2	733392	844669	781347	916173	898328	914449	865809	900128	994461	748310	860111	786469	55814.9	0.0709689	804211	79055.1	0.0983014	909650	9842.93	0.0108206	920133	66618.2	0.0724007	0.032183	0.813355	0.209921	0.0581157	0.226452	0.0579659	0.177738	0.307815	0.194269	0.232725	0.0165304	0.811782	ATF2	ATF2_HUMAN
ATF7_HUMAN|P17544	ATF7	Cyclic AMP-dependent transcription factor ATF-7	51283.3	46108	46876.9	54868.7	61949.5	56570.5	58506.4	58273.2	52022.4	42868.8	39655.7	48089.4	2792.56	0.0580703	41262.2	2272	0.0550624	57796.2	3696.09	0.0639504	56267.3	3678.1	0.0653684	-0.220897	0.0667575	0.265256	0.0250771	0.226579	0.0410109	0.486153	0.00858317	0.447475	0.0111822	-0.0386776	0.638283	ATF7	ATF7_HUMAN
ATG12_HUMAN|O94817	ATG12	Ubiquitin-like protein ATG12	949586	949976	961319	918518	1.02935e+06	961673	941085	954341	1.0321e+06	1.10269e+06	1.19767e+06	953627	6664.13	0.00698819	1.15018e+06	67159.8	0.0583906	969847	55866.4	0.0576033	975841	49167.9	0.0503852	0.270366	0.148906	0.0243325	0.665846	0.0332209	0.516708	-0.246033	0.092213	-0.237145	0.105045	0.0088884	0.895905	ATG12	ATG12_HUMAN
ATG13_HUMAN|O75143	ATG13	Autophagy-related protein 13	156926	155455	182874	189847	176702	165111	184960	173705	173754	185603	152632	165085	15423.4	0.0934269	169118	23313.6	0.137854	177220	12376.2	0.0698353	177473	6484.15	0.0365359	0.0348158	0.853817	0.102333	0.350345	0.104391	0.299178	0.0675171	0.71242	0.0695748	0.701397	0.00205763	0.976942	ATG13	ATG13_HUMAN
ATG2A_HUMAN|Q2TAZ0	ATG2A	Autophagy-related protein 2 homolog A	506188	585688	544209	485566	468462	512820	485098	499271	565129	541657	589282	545362	39762.8	0.0729109	565469	33676.1	0.0595543	488950	22371.7	0.0457546	516499	42706.6	0.0826848	0.0522352	0.592186	-0.157527	0.117342	-0.0784475	0.440119	-0.209762	0.134648	-0.130683	0.256987	0.0790797	0.394811	ATG2A	ATG2A_HUMAN
ATG2B_HUMAN|Q96BY7	ATG2B	Autophagy-related protein 2 homolog B	380008	319537	387596	292434	363939	290064	356365	320418	348476	362596	354244	362380	37296.9	0.102922	358420	5905.86	0.0164775	315479	41984.4	0.133081	341753	18893	0.0552827	-0.0158521	0.87235	-0.199961	0.222514	-0.0845509	0.456329	-0.184109	0.215998	-0.0686988	0.264901	0.115411	0.401027	ATG2B	ATG2B_HUMAN
ATG3_HUMAN|Q9NT62	ATG3	Ubiquitin-like-conjugating enzyme ATG3	4.8969e+06	4.75626e+06	4.66432e+06	5.03185e+06	4.96551e+06	4.772e+06	4.60123e+06	4.78876e+06	4.80658e+06	4.71646e+06	4.44076e+06	4.7725e+06	117138	0.0245444	4.57861e+06	194948	0.042578	4.92312e+06	135013	0.0274242	4.73219e+06	113767	0.024041	-0.059835	0.368452	0.0448285	0.219553	-0.0122358	0.691026	0.104663	0.187295	0.0475991	0.451428	-0.0570643	0.136405	ATG3	ATG3_HUMAN
ATG4A_HUMAN|Q8WYN0	ATG4A	Cysteine protease ATG4A	21512.7	19475	19883.8	23589.1	21124	25034.9	23948	21625.2	24949.2	22261.6	20648.6	20290.5	1078	0.053128	21455.1	1140.59	0.0531616	23249.3	1977.47	0.0850549	23507.5	1705.22	0.0725395	0.0805163	0.363709	0.196383	0.104746	0.212314	0.0612865	0.115867	0.289456	0.131798	0.207112	0.0159304	0.872524	ATG4A	ATG4A_HUMAN
ATG4B_HUMAN|Q9Y4P1	ATG4B	Cysteine protease ATG4B	1.33196e+06	1.36961e+06	1.31756e+06	1.24356e+06	1.19904e+06	1.32733e+06	1.16531e+06	1.19159e+06	1.2319e+06	1.21588e+06	1.40143e+06	1.33971e+06	26879.8	0.0200639	1.30865e+06	131199	0.100255	1.25664e+06	65142	0.0518381	1.19627e+06	33538.9	0.0280364	-0.0338385	0.794676	-0.0923471	0.145327	-0.163383	0.00512466	-0.0585086	0.676222	-0.129545	0.433478	-0.0710363	0.24905	ATG4B	ATG4B_HUMAN
ATG4C_HUMAN|Q96DT6	ATG4C	Cysteine protease ATG4C	5.14423e+06	5.36428e+06	4.63333e+06	5.28386e+06	4.82938e+06	4.6804e+06	4.70277e+06	5.1105e+06	4.73252e+06	5.72353e+06	5.53631e+06	5.04728e+06	374995	0.0742965	5.62992e+06	132382	0.0235141	4.93121e+06	314353	0.0637475	4.8486e+06	227304	0.0468804	0.157609	0.101863	-0.0335638	0.702852	-0.057939	0.485129	-0.191172	0.046207	-0.215548	0.0167602	-0.0243751	0.73265	ATG4C	ATG4C_HUMAN
ATG5_HUMAN|Q9H1Y0	ATG5	Autophagy protein 5	2.49642e+06	2.51356e+06	2.24005e+06	2.34968e+06	2.471e+06	2.52507e+06	2.39727e+06	2.39032e+06	2.24862e+06	2.41545e+06	2.29716e+06	2.41668e+06	153203	0.0633939	2.35631e+06	83645.9	0.0354987	2.44858e+06	89817.7	0.0366815	2.3454e+06	83886.7	0.0357664	-0.0364986	0.610234	0.0189217	0.774688	-0.0431909	0.529119	0.0554203	0.343419	-0.00669226	0.898203	-0.0621126	0.219896	ATG5	ATG5_HUMAN
ATG7_HUMAN|O95352	ATG7	Ubiquitin-like modifier-activating enzyme ATG7	2.68281e+06	2.67094e+06	2.54127e+06	2.25704e+06	2.42716e+06	2.39212e+06	2.34127e+06	2.27444e+06	2.43474e+06	2.59063e+06	2677909	2.63168e+06	78515.4	0.0298347	2.63427e+06	61718.5	0.0234291	2.35878e+06	89827.8	0.0380824	2.35015e+06	80518.5	0.034261	0.00141973	0.969976	-0.157944	0.0172344	-0.16323	0.0123103	-0.159363	0.0283852	-0.16465	0.0248019	-0.00528624	0.907462	ATG7	ATG7_HUMAN
ATG9A_HUMAN|Q7Z3C6	ATG9A	Autophagy-related protein 9A	1.36626e+06	1.31757e+06	1.29955e+06	1.27183e+06	1.35885e+06	1.23934e+06	1.43544e+06	1.30068e+06	1.21969e+06	1.54883e+06	1.23152e+06	1.32779e+06	34508.1	0.025989	1.39017e+06	224368	0.161396	1.29001e+06	61792.9	0.0479012	1.31861e+06	108989	0.082655	0.0662325	0.761634	-0.0416531	0.420587	-0.0100185	0.900122	-0.107886	0.64063	-0.0762511	0.732911	0.0316345	0.717721	ATG9A	ATG9A_HUMAN
ATGA1_HUMAN|Q9BSB4	ATG101	Autophagy-related protein 101	186332	172597	167920	167438	177122	172571	153019	166191	162669	182984	171860	175616	9570.03	0.054494	177422	7866.2	0.0443361	172377	4844.91	0.0281065	160626	6819.4	0.0424551	0.0147598	0.834412	-0.0268599	0.63753	-0.12872	0.0988911	-0.0416197	0.524926	-0.14348	0.132526	-0.10186	0.0786492	ATGA1	ATGA1_HUMAN
ATHL1_HUMAN|Q32M88	ATHL1	Acid trehalase-like protein 1	1.0637e+07	9.95861e+06	1.06436e+07	1.10619e+07	1.14615e+07	1.20057e+07	1.03669e+07	1.16284e+07	1.27609e+07	1.08056e+07	1.27074e+07	1.04131e+07	393596	0.0377982	1.17565e+07	1.34477e+06	0.114385	1.15097e+07	473730	0.0411593	1.15854e+07	1.19759e+06	0.103371	0.175064	0.382741	0.144452	0.0384507	0.153911	0.226424	-0.0306119	0.839641	-0.0211536	0.89733	0.00945835	0.926206	ATHL1	ATHL1_HUMAN
ATIF1_HUMAN|Q9UII2	ATPIF1	ATPase inhibitor, mitochondrial	2.10768e+07	2.168e+07	2.08506e+07	2.25318e+07	2.27868e+07	2.71273e+07	2.2953e+07	2.32758e+07	2.29981e+07	2.18708e+07	26294457	2.12025e+07	428769	0.0202226	2.40826e+07	3.12801e+06	0.129887	2.41486e+07	2.58274e+06	0.106952	2.30756e+07	174821	0.00757601	0.183761	0.414882	0.18771	0.183921	0.122139	0.00887256	0.003949	0.98259	-0.0616225	0.728016	-0.0655715	0.546741	ATIF1	ATIF1_HUMAN
ATLA2_HUMAN|Q8NHH9	ATL2	Atlastin-2	467323	483080	489673	474236	453241	484569	436118	467183	462198	475146	471668	480025	11484	0.0239237	473407	2459.44	0.00519519	470682	15963.4	0.0339155	455166	16683.2	0.036653	-0.0200297	0.425808	-0.0283578	0.461116	-0.0767166	0.109443	-0.00832813	0.797174	-0.0566869	0.195718	-0.0483588	0.309285	ATLA2	ATLA2_HUMAN
ATLA3_HUMAN|Q6DD88	ATL3	Atlastin-3	1.8781e+07	2.02135e+07	1.95224e+07	1.96153e+07	2.01263e+07	2.05911e+07	2.04338e+07	1.93795e+07	2.08914e+07	2.05828e+07	2.09133e+07	1.95056e+07	716413	0.0367285	2.0748e+07	233680	0.0112628	2.01109e+07	488070	0.024269	2.02349e+07	775320	0.0383159	0.0890832	0.0820311	0.044085	0.301307	0.052955	0.297931	-0.0449982	0.148677	-0.0361282	0.37525	0.00887003	0.828148	ATLA3	ATLA3_HUMAN
ATM_HUMAN|Q13315	ATM	Serine-protein kinase ATM	2.9758e+06	3.17018e+06	2.74127e+06	3.00831e+06	3.05061e+06	3.10995e+06	2.78881e+06	2.85686e+06	2.89667e+06	2.98807e+06	2.95404e+06	2.96242e+06	214767	0.0724973	2.97106e+06	24062.6	0.008099	3.05629e+06	51061.3	0.016707	2.84745e+06	54541.4	0.0191545	0.00420011	0.95106	0.0450059	0.531244	-0.0571063	0.454217	0.0408057	0.0900324	-0.0613064	0.0441368	-0.102112	0.00848253	ATM	ATM_HUMAN
ATN1_HUMAN|P54259	ATN1	Atrophin-1	14461.3	12412	14087	12089	13264.1	12892.6	14554.1	12758	9874.22	13058.5	11437.9	13653.4	1091.3	0.0799285	12248.2	1145.95	0.0935606	12748.6	600.665	0.0471162	12395.4	2360.9	0.190465	-0.156693	0.295114	-0.0989278	0.294506	-0.139456	0.467269	0.0577655	0.648819	0.0172375	0.93201	-0.040528	0.822784	ATN1	ATN1_HUMAN
ATOX1_HUMAN|O00244	ATOX1	Copper transport protein ATOX1	9.98299e+06	8.23119e+06	9.82216e+06	9.00217e+06	9.95843e+06	7.68898e+06	9.53272e+06	8.44771e+06	9.34951e+06	8.27797e+06	8.53203e+06	9.34545e+06	968318	0.103614	8.405e+06	179647	0.0213738	8.88319e+06	1.1394e+06	0.128264	9.10998e+06	580811	0.0637555	-0.153017	0.231259	-0.0731855	0.62142	-0.0368153	0.740024	0.0798311	0.545012	0.116201	0.161595	0.0363702	0.77898	ATOX1	ATOX1_HUMAN
ATP5H_HUMAN|O75947	ATP5H	ATP synthase subunit d, mitochondrial	8.70106e+06	8.90131e+06	8.98515e+06	9.05936e+06	8.90179e+06	8.57502e+06	9.57752e+06	8.984e+06	9.13202e+06	7.85735e+06	8856442	8.86251e+06	145968	0.0164703	8.35689e+06	706466	0.084537	8.84539e+06	247048	0.0279296	9.23118e+06	308934	0.0334664	-0.0847479	0.493345	-0.00278899	0.923772	0.0588004	0.163233	0.0819589	0.500947	0.143548	0.307149	0.0615894	0.169886	ATP5H	ATP5H_HUMAN
ATP5I_HUMAN|P56385	ATP5I	ATP synthase subunit e, mitochondrial	1.23981e+06	1.57447e+06	1.28357e+06	1.48404e+06	1.29128e+06	1.57463e+06	1.26696e+06	1.51552e+06	1.28235e+06	1.47096e+06	1.46422e+06	1.36595e+06	181904	0.13317	1.46759e+06	4766.55	0.00324788	1.44999e+06	144716	0.0998048	1.35494e+06	139273	0.102789	0.103543	0.435271	0.0861356	0.56676	-0.0116705	0.937946	-0.0174072	0.852726	-0.115213	0.296162	-0.0978061	0.458524	ATP5I	ATP5I_HUMAN
ATP5J_HUMAN|P18859	ATP5J	ATP synthase-coupling factor 6, mitochondrial	2.9826e+06	2.94136e+06	2.92239e+06	3.09468e+06	3.11811e+06	3.14256e+06	3.20926e+06	2.97856e+06	3.21401e+06	2.84824e+06	3.23309e+06	2.94878e+06	30784.8	0.0104398	3.04067e+06	272130	0.0894967	3.11845e+06	23942.5	0.00767768	3.13394e+06	134588	0.0429454	0.0442694	0.716372	0.0807116	0.00209307	0.0878604	0.133844	0.0364422	0.75547	0.043591	0.71518	0.00714885	0.861568	ATP5J	ATP5J_HUMAN
ATP5L_HUMAN|O75964	ATP5L	ATP synthase subunit g, mitochondrial	1.87423e+06	2.17494e+06	1.98852e+06	2.03704e+06	1.72782e+06	2.07984e+06	1.99744e+06	2.21234e+06	1.97417e+06	1.91011e+06	1.9669e+06	2.01256e+06	151786	0.0754194	1.93851e+06	40158.4	0.0207162	1.94824e+06	192078	0.0985906	2.06132e+06	131308	0.0637008	-0.0540897	0.49362	-0.0468666	0.673819	0.0345323	0.695987	0.00722309	0.93923	0.088622	0.243775	0.0813989	0.453066	ATP5L	ATP5L_HUMAN
ATP5S_HUMAN|Q99766	ATP5S	ATP synthase subunit s, mitochondrial	591383	708533	623640	744527	669313	706009	667800	704044	711793	693950	655225	641185	60514.1	0.0943785	674587	27383	0.0405923	706616	37610.6	0.0532264	694546	23484.3	0.0338125	0.0732639	0.46683	0.140186	0.200575	0.115329	0.263114	0.0669219	0.355245	0.042065	0.488037	-0.0248569	0.666285	ATP5S	ATP5S_HUMAN
ATP7A_HUMAN|Q04656	ATP7A	Copper-transporting ATPase 1	5.73532e+06	6.88203e+06	5.53813e+06	6.65077e+06	5.71251e+06	7.12751e+06	5.51617e+06	6.76523e+06	5.84847e+06	6.07202e+06	5.62199e+06	6.05183e+06	725706	0.119915	5.84701e+06	318218	0.0544241	6.49693e+06	719936	0.110812	6.04329e+06	646916	0.107047	-0.0496724	0.697222	0.102388	0.492711	-0.00203607	0.988605	0.15206	0.267117	0.0476364	0.683711	-0.104424	0.462938	ATP7A	ATP7A_HUMAN
ATP9A_HUMAN|O75110	ATP9A	Probable phospholipid-transporting ATPase IIA	3.00891e+06	3.43369e+06	3.10738e+06	3.31657e+06	3.1575e+06	3.40397e+06	3.14875e+06	3.31916e+06	3.23593e+06	3.25093e+06	3.52956e+06	3.18332e+06	222340	0.0698452	3.39025e+06	197024	0.0581149	3.29268e+06	124958	0.0379501	3.23461e+06	85211.5	0.0263437	0.0908558	0.368249	0.0487279	0.509223	0.0230587	0.737636	-0.0421279	0.612826	-0.0677971	0.453589	-0.0256691	0.546975	ATP9A	ATP9A_HUMAN
ATPA_HUMAN|P25705	ATP5A1	ATP synthase subunit alpha, mitochondrial	1.03478e+08	1.0611e+08	9.98979e+07	1.08152e+08	1.06496e+08	1.10079e+08	1.0707e+08	1.07236e+08	1.07587e+08	9.63857e+07	1.10544e+08	1.03162e+08	3.11797e+06	0.030224	1.03465e+08	1.00114e+07	0.0967616	1.08242e+08	1.79285e+06	0.0165633	1.07297e+08	263904	0.00245956	0.0042302	0.973003	0.0693551	0.0868191	0.0567033	0.14748	0.0651249	0.621413	0.0524731	0.684107	-0.0126518	0.458281	ATPA	ATPA_HUMAN
ATPB_HUMAN|P06576	ATP5B	ATP synthase subunit beta, mitochondrial	6.08398e+07	5.8373e+07	5.84127e+07	6.02942e+07	5.88912e+07	5.81021e+07	6.11342e+07	6.09454e+07	6.04335e+07	6.0605e+07	5.96624e+07	5.92085e+07	1.41289e+06	0.023863	6.01337e+07	666467	0.0110831	5.90958e+07	1.11032e+06	0.0187884	6.08377e+07	362549	0.00595929	0.0223685	0.400524	-0.00274919	0.918991	0.0391611	0.177744	-0.0251177	0.283236	0.0167926	0.350196	0.0419103	0.101341	ATPB	ATPB_HUMAN
ATPD_HUMAN|P30049	ATP5D	ATP synthase subunit delta, mitochondrial	945143	1.1569e+06	935693	1.16064e+06	953939	1.12202e+06	980404	1.09155e+06	1.02824e+06	1.1139e+06	986207	1.01258e+06	125074	0.12352	1.05005e+06	90294.1	0.0859899	1.07887e+06	109900	0.101866	1.03339e+06	55749.9	0.0539483	0.052432	0.724571	0.0914831	0.528963	0.0293589	0.810703	0.0390511	0.772411	-0.0230731	0.84319	-0.0621242	0.568692	ATPD	ATPD_HUMAN
ATPF1_HUMAN|Q5TC12	ATPAF1	ATP synthase mitochondrial F1 complex assembly factor 1	6.63152e+06	7.22811e+06	6.6961e+06	7.54159e+06	7.42817e+06	7.86514e+06	7.13584e+06	7.15633e+06	7.91449e+06	7.07135e+06	7.8042e+06	6.85191e+06	327397	0.0477819	7.43777e+06	518204	0.0696719	7.61163e+06	226749	0.0297898	7.40222e+06	443755	0.0599489	0.118365	0.323482	0.1517	0.0354572	0.111452	0.165173	0.0333354	0.719602	-0.00691236	0.943928	-0.0402478	0.519727	ATPF1	ATPF1_HUMAN
ATPF2_HUMAN|Q8N5M1	ATPAF2	ATP synthase mitochondrial F1 complex assembly factor 2	673779	765247	645722	790239	748982	764947	692693	764636	791661	667870	881226	694916	62503.5	0.0899439	774548	150865	0.194778	768056	20803.3	0.0270856	749663	51154.5	0.0682366	0.156516	0.589019	0.144373	0.171019	0.109405	0.307857	-0.0121431	0.961362	-0.0471113	0.855268	-0.0349682	0.609429	ATPF2	ATPF2_HUMAN
ATPG_HUMAN|P36542	ATP5C1	ATP synthase subunit gamma, mitochondrial	3.50376e+07	3.26928e+07	3.25953e+07	3.34983e+07	3.08618e+07	3.08935e+07	3.46854e+07	3.32467e+07	3.01024e+07	3.3989e+07	3.07082e+07	3.34419e+07	1.3828e+06	0.0413492	3.23486e+07	2.31985e+06	0.0717141	3.17512e+07	1.51311e+06	0.0476551	3.26782e+07	2.34382e+06	0.0717243	-0.0479533	0.627301	-0.0748462	0.226856	-0.0333295	0.657883	-0.0268929	0.785192	0.0146238	0.889426	0.0415166	0.600651	ATPG	ATPG_HUMAN
ATPK_HUMAN|P56134	ATP5J2	ATP synthase subunit f, mitochondrial	486216	493622	459796	550146	426899	515445	442040	495851	453413	458044	464986	479878	17781.1	0.0370533	461515	4909.23	0.0106372	497497	63553.8	0.127747	463768	28360.7	0.0611527	-0.0562898	0.210119	0.0520194	0.683727	-0.0492638	0.459616	0.108309	0.43035	0.00702607	0.904356	-0.101283	0.46756	ATPK	ATPK_HUMAN
ATPO_HUMAN|P48047	ATP5O	ATP synthase subunit O, mitochondrial	5.90839e+06	6.09162e+06	5.83049e+06	6.0611e+06	6.12768e+06	6.12822e+06	5.94876e+06	6.00471e+06	6.00719e+06	6.17304e+06	5.89956e+06	5.9435e+06	134057	0.0225552	6.0363e+06	193376	0.0320354	6.10567e+06	38594.4	0.00632108	5.98688e+06	33042.3	0.00551912	0.0223517	0.625124	0.0388358	0.163357	0.0104919	0.635607	0.0164841	0.70106	-0.0118598	0.77941	-0.0283439	0.016226	ATPO	ATPO_HUMAN
ATR_HUMAN|Q13535	ATR	Serine/threonine-protein kinase ATR	632212	816924	673890	603094	549081	750051	477325	575138	743411	679709	991810	707675	96879.9	0.136899	835759	220689	0.264058	634075	104005	0.164027	598624	134589	0.22483	0.24	0.558069	-0.158434	0.420721	-0.241436	0.324174	-0.398434	0.402416	-0.481437	0.34153	-0.0830025	0.73746	ATR	ATR_HUMAN
ATRAP_HUMAN|Q6RW13	AGTRAP	Type-1 angiotensin II receptor-associated protein	225015	193822	206745	176799	209689	167099	237848	216592	173584	201187	165846	208527	15672.7	0.0751591	183516	24989.4	0.13617	184529	22322.4	0.12097	209341	32740	0.156395	-0.184326	0.365511	-0.176388	0.210183	0.00562264	0.971548	0.00793871	0.967177	0.189949	0.397062	0.18201	0.346588	ATRAP	ATRAP_HUMAN
ATRN_HUMAN|O75882	ATRN	Attractin	836159	861778	833179	863781	813915	893426	869674	888204	909726	802586	865053	843706	15722.1	0.0186346	833820	44170.9	0.0529742	857041	40181.7	0.0468842	889202	20044.6	0.0225422	-0.0170047	0.80622	0.0226237	0.634818	0.0757706	0.0392615	0.0396284	0.608886	0.0927753	0.301937	0.0531469	0.304645	ATRN	ATRN_HUMAN
ATRX_HUMAN|P46100	ATRX	Transcriptional regulator ATRX	1.30904e+07	1.3657e+07	1.28248e+07	1.26769e+07	1.30434e+07	1.32653e+07	1.26721e+07	1.24536e+07	1.34364e+07	1.24697e+07	1.41479e+07	1.31907e+07	425079	0.0322256	1.33088e+07	1.18668e+06	0.0891653	1.29952e+07	297149	0.0228661	1.2854e+07	516088	0.0401499	0.012854	0.91197	-0.0215474	0.553291	-0.0373038	0.433993	-0.0344014	0.772782	-0.0501578	0.684661	-0.0157564	0.707403	ATRX	ATRX_HUMAN
ATX1_HUMAN|P54253	ATXN1	Ataxin-1	117587	112898	129287	112365	134805	122183	133018	100602	126956	99517.9	132229	119924	8440.5	0.0703821	115873	23130.1	0.199616	123118	11249.1	0.0913685	120192	17234.1	0.143388	-0.0495705	0.84687	0.0379201	0.715604	0.00321962	0.98227	0.0874906	0.737319	0.0527901	0.845006	-0.0347005	0.819459	ATX1	ATX1_HUMAN
ATX10_HUMAN|Q9UBB4	ATXN10	Ataxin-10	1.60533e+07	1.68353e+07	1.51213e+07	1.55017e+07	1.63671e+07	1.57597e+07	1.53754e+07	1.52818e+07	1.56658e+07	1.6276e+07	1.55653e+07	1.60033e+07	858069	0.0536183	1.59206e+07	502528	0.0315646	1.58762e+07	444256	0.0279826	1.5441e+07	200183	0.0129643	-0.00747054	0.900747	-0.0115052	0.834401	-0.0516022	0.374444	-0.00403463	0.928296	-0.0441317	0.391476	-0.040097	0.226626	ATX10	ATX10_HUMAN
ATX1L_HUMAN|P0C7T5	ATXN1L	Ataxin-1-like	166948	166920	157364	166751	174580	193968	166874	157404	163958	167473	192819	163744	5525.04	0.0337419	180146	17922.8	0.0994904	178433	14011.6	0.0785261	162745	4850.11	0.0298018	0.137725	0.409805	0.12394	0.203307	-0.00882581	0.825731	-0.0137846	0.920545	-0.14655	0.392886	-0.132766	0.183535	ATX1L	ATX1L_HUMAN
ATX2_HUMAN|Q99700	ATXN2	Ataxin-2	7.38545e+06	6.91826e+06	7.35213e+06	6.71278e+06	6.78361e+06	6.83675e+06	6.74056e+06	7.04232e+06	6.52715e+06	6.9179e+06	6.76217e+06	7.21862e+06	260645	0.0361074	6.84004e+06	110123	0.0160998	6.77771e+06	62194.6	0.00917634	6.77001e+06	258843	0.0382338	-0.0777185	0.117504	-0.090924	0.0921915	-0.0925648	0.101888	-0.0132055	0.567153	-0.0148463	0.70733	-0.00164082	0.964156	ATX2	ATX2_HUMAN
ATX2L_HUMAN|Q8WWM7	ATXN2L	Ataxin-2-like protein	2.42275e+07	2.51561e+07	2.27083e+07	2.50496e+07	2.30809e+07	2.64638e+07	2.28763e+07	2.52433e+07	2.22838e+07	2.50531e+07	2.13935e+07	2.40306e+07	1.23576e+06	0.0514244	2.32233e+07	2.58775e+06	0.111429	2.48648e+07	1.69902e+06	0.0683305	2.34678e+07	1.56588e+06	0.0667246	-0.0493025	0.738079	0.0492295	0.532795	-0.0341914	0.651944	0.0985319	0.529731	0.0151111	0.918654	-0.0834208	0.354472	ATX2L	ATX2L_HUMAN
ATX3_HUMAN|P54252	ATXN3	Ataxin-3	24920.6	28664.4	26462.9	26827.1	30047.1	25248.1	27718.8	23441.3	27430.3	25194.6	26243.6	26682.6	1881.57	0.0705166	25719.1	741.74	0.02884	27374.1	2445.79	0.089347	26196.8	2390.67	0.0912579	-0.0530591	0.487789	0.0369115	0.718921	-0.0265081	0.796529	0.0899706	0.366517	0.026551	0.771282	-0.0634196	0.583152	ATX3	ATX3_HUMAN
ATX7_HUMAN|O15265	ATXN7	Ataxin-7	468984	467273	449971	524858	526811	538609	473802	559848	560175	390049	544126	462076	10518.1	0.0227627	467088	108949	0.233251	530093	7439.59	0.0140345	531275	49773.5	0.0936868	0.0155639	0.958671	0.198115	0.0012817	0.201329	0.132253	0.182551	0.563381	0.185765	0.553027	0.00321328	0.971106	ATX7	ATX7_HUMAN
AUHM_HUMAN|Q13825	AUH	Methylglutaconyl-CoA hydratase, mitochondrial	469810	484913	455368	509763	470715	508195	464096	505474	508664	496692	482906	470030	14773.9	0.0314317	489799	9748.18	0.0199024	496224	22105.8	0.0445481	492745	24861.8	0.0504558	0.0594344	0.17082	0.0782381	0.173508	0.0680862	0.260244	0.0188038	0.689208	0.00865183	0.866057	-0.0101519	0.865168	AUHM	AUHM_HUMAN
AUP1_HUMAN|Q9Y679	AUP1	Ancient ubiquitous protein 1	6.37671e+06	6.82287e+06	6.25656e+06	6.19167e+06	6.16086e+06	6.93316e+06	6.14317e+06	6.22947e+06	6.46861e+06	6.72769e+06	6.95397e+06	6.48538e+06	298385	0.0460088	6.84083e+06	160002	0.0233893	6.42856e+06	437263	0.0680188	6.28042e+06	168598	0.026845	0.0769799	0.183483	-0.0126954	0.862699	-0.0463309	0.372964	-0.0896752	0.243705	-0.123311	0.0487602	-0.0336355	0.627741	AUP1	AUP1_HUMAN
AURKA_HUMAN|O14965	AURKA	Aurora kinase A	5.42624e+06	5.6296e+06	5.37761e+06	4.37136e+06	3.94307e+06	4.3916e+06	4.06665e+06	4.37844e+06	4.2076e+06	5.74492e+06	5415586	5.47782e+06	133679	0.0244037	5.58025e+06	232876	0.0417322	4.23535e+06	253319	0.0598108	4.21757e+06	156134	0.0370198	0.0267295	0.647781	-0.371122	0.00470022	-0.37719	0.000502871	-0.397851	0.0156216	-0.40392	0.0318385	-0.0060687	0.923507	AURKA	AURKA_HUMAN
AURKB_HUMAN|Q96GD4	AURKB	Aurora kinase B	731029	810051	767733	533013	538446	553509	503712	558844	571036	854501	849898	769604	39544.2	0.0513825	852200	3254.87	0.00381937	541656	10618.7	0.0196041	544531	35871.8	0.0658765	0.147075	0.0672303	-0.50674	0.00671207	-0.499103	0.00193993	-0.653815	9.16702e-05	-0.646178	0.00412215	0.0076372	0.904663	AURKB	AURKB_HUMAN
AUXI_HUMAN|O75061	DNAJC6	Putative tyrosine-protein phosphatase auxilin	1.05536e+06	1.01762e+06	1.09178e+06	1.00738e+06	1.02726e+06	891032	1.0316e+06	1.00451e+06	906901	1.11547e+06	991535	1.05492e+06	37080	0.0351497	1.0535e+06	87633.7	0.0831833	975222	73584.8	0.0754544	981005	65589.6	0.0668596	-0.00193892	0.985695	-0.113329	0.193892	-0.104798	0.183217	-0.11139	0.409432	-0.102859	0.435122	0.00853047	0.924008	AUXI	AUXI_HUMAN
AVEN_HUMAN|Q9NQS1	AVEN	Cell death regulator Aven	330271	273941	327411	286770	314963	274932	275470	260744	334563	293755	358458	310541	31728.8	0.102173	326106	45751.6	0.140296	292222	20564.6	0.0703733	290259	39068.7	0.134599	0.0705585	0.723314	-0.0877197	0.455874	-0.0974422	0.525153	-0.158278	0.475245	-0.168001	0.460359	-0.00972252	0.943429	AVEN	AVEN_HUMAN
AVL9_HUMAN|Q8NBF6	AVL9	Late secretory pathway protein AVL9 homolog	6.53284e+06	6.35608e+06	6.2539e+06	5.41675e+06	5.93503e+06	6.00121e+06	5.84196e+06	5.6531e+06	6.17898e+06	6.03048e+06	6611262	6.38094e+06	141119	0.0221156	6.32087e+06	410676	0.0649714	5.78433e+06	320051	0.0553307	5.89134e+06	266396	0.0452183	-0.0136457	0.871273	-0.141618	0.0666487	-0.115172	0.0660965	-0.127973	0.270847	-0.101526	0.349574	0.0264466	0.679981	AVL9	AVL9_HUMAN
AXIN1_HUMAN|O15169	AXIN1	Axin-1	170623	175282	172136	162397	168234	187645	152120	147492	172579	188570	181657	172680	2376.99	0.0137653	185114	4888.34	0.0264072	172759	13218.1	0.0765119	157397	13349.8	0.084816	0.100312	0.134429	0.000657827	0.992768	-0.133692	0.182532	-0.099654	0.247074	-0.234004	0.0548155	-0.13435	0.229643	AXIN1	AXIN1_HUMAN
AZI2_HUMAN|Q9H6S1	AZI2	5-azacytidine-induced protein 2	36959	41029	40047.2	62940.7	55907.5	57379.2	49601.2	57372.5	61857.5	36671.1	41729.2	39345.1	2123.9	0.0539813	39200.2	3576.62	0.0912398	58742.5	3709.49	0.0631484	56277	6201.18	0.11019	-0.00532436	0.964937	0.578221	0.00345523	0.516363	0.0312079	0.583545	0.0187417	0.521687	0.030005	-0.0618576	0.592942	AZI2	AZI2_HUMAN
B1B5T0_HUMAN|B1B5T0	ASAH1	N-acylsphingosine amidohydrolase 1	1.45327e+06	1.57039e+06	1.10882e+06	1.38788e+06	1.58871e+06	1.32629e+06	1.52862e+06	1.34951e+06	1.62151e+06	1.43744e+06	1.22508e+06	1.3775e+06	239935	0.174182	1.33126e+06	150166	0.1128	1.4343e+06	137230	0.0956778	1.49988e+06	138258	0.0921792	-0.0492561	0.80834	0.0582949	0.744197	0.122801	0.496544	0.107551	0.514801	0.172057	0.326217	0.0645065	0.591088	B1B5T0	B1B5T0_HUMAN
B2L12_HUMAN|Q9HB09	BCL2L12	Bcl-2-like protein 12	71705.3	86290.3	81593.5	79339.3	81216.2	84815.7	71540.3	68420.2	79030.6	75795.9	90197.3	79863.1	7444.9	0.0932209	82996.6	10183.3	0.122696	81790.4	2782.96	0.0340255	72997	5453.17	0.074704	0.0555237	0.7494	0.0344033	0.707322	-0.129691	0.272813	-0.0211204	0.894924	-0.185214	0.375238	-0.164094	0.0893539	B2L12	B2L12_HUMAN
B2L13_HUMAN|Q9BXK5	BCL2L13	Bcl-2-like protein 13	721973	767566	765200	809005	800995	782400	822024	855761	742664	745455	675902	751580	25667.5	0.0341513	710679	49180.7	0.0692025	797467	13649.3	0.0171159	806816	58062.1	0.0719645	-0.0807292	0.43324	0.0854979	0.0704701	0.102313	0.236741	0.166227	0.228891	0.183043	0.154604	0.0168156	0.809197	B2L13	B2L13_HUMAN
B2MG_HUMAN|P61769	B2M	Beta-2-microglobulin	4.35435e+06	3.13919e+06	3.71537e+06	2.73198e+06	3.9801e+06	3.40262e+06	3.93032e+06	3.01958e+06	4.02451e+06	3.4487e+06	4.07395e+06	3.7363e+06	607846	0.162687	3.76132e+06	442113	0.117542	3.37157e+06	624641	0.185267	3.65814e+06	555011	0.15172	0.00962896	0.961056	-0.148192	0.508719	-0.0305032	0.877388	-0.157821	0.476197	-0.0401321	0.833991	0.117689	0.584888	B2MG	B2MG_HUMAN
B2R5U7_HUMAN|B2R5U7		cDNA, FLJ92633, highly similar to Homo sapiens CCAAT-box-binding transcription factor (CBF2), mRNA	336476	398834	284164	351870	349170	387312	289075	394767	310222	340802	333447	339825	57408.6	0.168936	337125	5200.38	0.0154257	362784	21284.5	0.0586699	331355	55925.4	0.168778	-0.0115085	0.942687	0.0943209	0.569903	-0.0364139	0.863672	0.105829	0.164754	-0.0249054	0.875066	-0.130735	0.440123	B2R5U7	B2R5U7_HUMAN
B2RDE8_HUMAN|B2RDE8		cDNA, FLJ96580, highly similar to Homo sapiens hepatoma-derived growth factor (high-mobility group protein 1-like) (HDGF), mRNA	399907	409373	397399	444877	447853	412073	439344	425967	496613	393619	428749	402227	6314.69	0.0156993	411184	24841.1	0.0604137	434934	19854.8	0.0456501	453975	37526.7	0.0826625	0.0317757	0.69976	0.112789	0.0926638	0.174603	0.135912	0.0810135	0.382182	0.142827	0.224141	0.0618135	0.493259	B2RDE8	B2RDE8_HUMAN
B2RDK6_HUMAN|B2RDK6		cDNA, FLJ96656, highly similar to Homo sapiens SPFH domain family, member 1 (SPFH1), mRNA	202939	213196	204389	229937	227710	238757	224285	229640	213576	240456	257541	206841	5551.15	0.0268377	248998	12081.1	0.0485186	232135	5842.03	0.0251665	222500	8179.24	0.0367606	0.26761	0.0936129	0.166438	0.00559869	0.105282	0.0595414	-0.101172	0.268277	-0.162328	0.140286	-0.0611555	0.179658	B2RDK6	B2RDK6_HUMAN
B2RDN1_HUMAN|B2RDN1		cDNA, FLJ96690, highly similar to Homo sapiens glutathione transferase zeta 1 (maleylacetoacetate isomerase) (GSTZ1), transcript variant 1, mRNA	71960.2	7894.37	61609.6	9585.18	34517	3458.61	76767.4	32583.1	2470.78	91162.2	-49.6	47154.7	34392.1	0.729345	45556.3	64496.5	1.41575	15853.6	16450.7	1.03766	37273.8	37369.7	1.00257	-0.0497511	0.978353	-1.57259	0.254033	-0.339242	0.75318	-1.52284	0.631554	-0.289491	0.889384	1.23335	0.436071	B2RDN1	B2RDN1_HUMAN
B2RDV2_HUMAN|B2RDV2		cDNA, FLJ96778, highly similar to Homo sapiens aminopeptidase-like 1 (NPEPL1), mRNA	28183.8	33769.5	28932.3	36847	24481.5	34949.6	35322.4	31316.4	29712.9	31335.4	24407.2	30295.2	3032.04	0.100083	27871.3	4898.99	0.175772	32092.7	6659.4	0.207505	32117.2	2889.22	0.0899584	-0.120308	0.612611	0.0831578	0.70109	0.0842597	0.49315	0.203466	0.477621	0.204568	0.417252	0.00110183	0.995733	B2RDV2	B2RDV2_HUMAN
B2RDX5_HUMAN|B2RDX5		cDNA, FLJ96812, highly similar to Homo sapiens threonyl-tRNA synthetase (TARS), mRNA	824990	877643	1.02395e+06	937495	976836	973305	884548	892788	997255	717650	908068	908860	103087	0.113424	812859	134646	0.165645	962545	21766	0.0226129	924863	62827.7	0.0679319	-0.161053	0.491245	0.0827959	0.463947	0.025182	0.831885	0.243849	0.357095	0.186235	0.434761	-0.0576139	0.41234	B2RDX5	B2RDX5_HUMAN
B2RMQ4_HUMAN|B2RMQ4	CKAP2	Cytoskeleton associated protein 2	211147	219048	177018	218670	255259	372398	311610	338887	335002	345910	372958	202405	22337.3	0.11036	359434	19126.4	0.0532127	282109	80304.5	0.284658	328500	14755	0.0449164	0.828485	0.00610508	0.479011	0.222726	0.69865	0.00221649	-0.349474	0.233256	-0.129835	0.205866	0.219639	0.423153	B2RMQ4	B2RMQ4_HUMAN
B2RTQ5_HUMAN|B2RTQ5	LRRC16A	LRRC16A protein	102591	125510	121614	138557	126303	135706	115576	133785	140573	145771	123115	116572	12263.2	0.105199	134443	16020.5	0.119162	133522	6412.56	0.0480263	129978	12926	0.0994475	0.20578	0.325232	0.19586	0.123476	0.157053	0.262624	-0.00991973	0.949097	-0.0487275	0.775077	-0.0388078	0.699873	B2RTQ5	B2RTQ5_HUMAN
B3A2_HUMAN|P04920	SLC4A2	Anion exchange protein 2	511470	563229	545847	551940	577004	596080	554608	515993	620449	519521	594735	540182	26340.3	0.0487619	557128	53184	0.095461	575008	22137.5	0.0384995	563683	52816	0.093698	0.0445627	0.733366	0.0901369	0.156571	0.0614384	0.54093	0.0455743	0.718787	0.0168757	0.90342	-0.0286985	0.757013	B3A2	B3A2_HUMAN
B3GA3_HUMAN|O94766	B3GAT3	Galactosylgalactosylxylosylprotein 3-beta-glucuronosyltransferase 3	2.05925e+06	1.69657e+06	1.99137e+06	1.79265e+06	1.82732e+06	1.64597e+06	2.17491e+06	2.04153e+06	1.53729e+06	2.06566e+06	1.41212e+06	1.91573e+06	192807	0.100644	1.73889e+06	462117	0.265754	1.75531e+06	96268.4	0.0548441	1.91791e+06	336303	0.175349	-0.139725	0.684842	-0.126165	0.289396	0.00164479	0.992789	0.0135596	0.968147	0.14137	0.69044	0.12781	0.494813	B3GA3	B3GA3_HUMAN
B3GL1_HUMAN|O75752	B3GALNT1	UDP-GalNAc:beta-1,3-N-acetylgalactosaminyltransferase 1	644130	546325	651977	603003	595654	531595	644738	601851	561737	624622	567749	614144	58864	0.0958472	596186	40215.1	0.067454	576750	39278.3	0.0681027	602775	41508	0.0688614	-0.0428158	0.713146	-0.0906303	0.418884	-0.0269574	0.799528	-0.0478144	0.641706	0.0158584	0.873558	0.0636728	0.474484	B3GL1	B3GL1_HUMAN
B3GT6_HUMAN|Q96L58	B3GALT6	Beta-1,3-galactosyltransferase 6	312859	321391	327872	317360	312769	349699	342400	310307	327361	322544	355952	320707	7529.9	0.023479	339248	23623.4	0.0696346	326609	20127.6	0.0616259	326689	16056.7	0.0491497	0.0810831	0.459671	0.0263082	0.672034	0.0266624	0.602223	-0.054775	0.598688	-0.0544208	0.591297	0.00035417	0.995966	B3GT6	B3GT6_HUMAN
B3KNS4_HUMAN|B3KNS4	hCG_2043597	HCG2043597, isoform CRA_a	41897.2	44332.1	32796.4	49811.6	40213.1	38791	39326.5	38522	38621.1	47483.4	48755.8	39675.2	6080.36	0.153253	48119.6	899.725	0.0186977	42938.6	5994.54	0.139607	38823.2	438.698	0.0112999	0.278386	0.133919	0.114036	0.544183	-0.0313186	0.831076	-0.16435	0.2714	-0.309705	0.0219969	-0.145354	0.356355	B3KNS4	B3KNS4_HUMAN
B3KNT3_HUMAN|B3KNT3	SRA1	Steroid receptor RNA activator 1, isoform CRA_a	412432	418169	374740	389050	341194	397384	421228	419704	403142	362292	386212	401780	23592.7	0.0587204	374252	16913.4	0.0451927	375876	30323.2	0.0806734	414692	10031.1	0.0241894	-0.102397	0.230269	-0.0961486	0.311364	0.045632	0.453651	0.00624849	0.943756	0.148029	0.132687	0.141781	0.146844	B3KNT3	B3KNT3_HUMAN
B3KTB3_HUMAN|B3KTB3		cDNA FLJ37987 fis, clone CTONG2011429, highly similar to Importin-4	63291	55698.7	91920.7	68201.2	99113.1	91384.8	49149.5	84689	65658.3	57288.5	33764.6	70303.5	19102.1	0.271709	45526.5	16633.9	0.365367	86233	16087	0.186553	66498.9	17784.7	0.267443	-0.626888	0.237485	0.294644	0.332891	-0.0802656	0.81317	0.921532	0.101709	0.546623	0.291826	-0.374909	0.227877	B3KTB3	B3KTB3_HUMAN
B3KUB9_HUMAN|B3KUB9	SWAP70	SWAP-70 protein, isoform CRA_b	52901.4	55358	52182.9	69512.7	64469.3	50370.1	39231.3	50718.1	45054.3	49140.8	58486.3	53480.8	1664.91	0.0311309	53813.5	6608.27	0.122799	61450.7	9921.89	0.161461	45001.3	5743.58	0.127632	0.00894878	0.954975	0.200409	0.297545	-0.249055	0.115438	0.19146	0.378894	-0.258004	0.263513	-0.449465	0.0834507	B3KUB9	B3KUB9_HUMAN
B3KWJ0_HUMAN|B3KWJ0		cDNA FLJ43147 fis, clone CTONG3008639, highly similar to Absent in melanoma 1 protein	657174	653496	615864	576260	521542	641221	561646	603909	586884	606029	727385	642178	22862.4	0.0356014	666707	85811.7	0.12871	579674	59912.4	0.103355	584146	21264.3	0.0364023	0.0540805	0.7559	-0.147731	0.204955	-0.136643	0.0325457	-0.201811	0.359578	-0.190724	0.396863	0.0110872	0.912153	B3KWJ0	B3KWJ0_HUMAN
B3KXH0_HUMAN|B3KXH0		cDNA FLJ45395 fis, clone BRHIP3027191, highly similar to 150 kDa oxygen-regulated protein (Orp150)	117655	157560	135510	182521	172776	148510	147349	167884	178363	106147	137776	136908	19989.1	0.146003	121962	22364.8	0.183376	167936	17514.8	0.104295	164532	15776.3	0.0958858	-0.166784	0.523026	0.294698	0.11444	0.265158	0.137298	0.461482	0.145353	0.431942	0.168347	-0.0295404	0.814962	B3KXH0	B3KXH0_HUMAN
B4DM78_HUMAN|B4DM78		cDNA FLJ58199, highly similar to Fragile X mental retardation syndrome-related protein 1	6546.71	7190.77	7210.07	7801.38	10653.6	8921.65	8315.79	10312.7	6729.86	7235.76	5949.4	6982.52	377.54	0.0540694	6592.58	909.593	0.137972	9125.56	1437.02	0.157472	8452.78	1795.34	0.212396	-0.0829041	0.65274	0.386166	0.114689	0.275679	0.290113	0.46907	0.0954559	0.358583	0.225908	-0.110487	0.640208	B4DM78	B4DM78_HUMAN
B4DMD1_HUMAN|B4DMD1		cDNA FLJ53360, highly similar to Heterogeneous nuclear ribonucleoprotein R	7773.65	6979.48	7335.46	8527.33	8154.8	8405.99	7142.09	6289.23	6124.11	8814.13	5334.2	7362.86	397.792	0.0540268	7074.17	2460.68	0.347841	8362.7	190.002	0.0227202	6518.48	546.339	0.0838139	-0.0577061	0.895511	0.183703	0.0318653	-0.175732	0.10289	0.241409	0.594012	-0.118026	0.803621	-0.359435	0.0190188	B4DMD1	B4DMD1_HUMAN
B4DMS5_HUMAN|B4DMS5		cDNA FLJ57399, highly similar to HIV-1 Rev-binding protein 2	119537	133250	120029	120576	121160	116783	121185	130960	145743	118970	110048	124272	7779.11	0.0625976	114509	6309.31	0.0550988	119506	2376.2	0.0198835	132629	12364	0.0932222	-0.118038	0.23125	-0.0564126	0.402405	0.0939011	0.387432	0.0616256	0.454546	0.211939	0.121525	0.150314	0.204033	B4DMS5	B4DMS5_HUMAN
B4DN54_HUMAN|B4DN54		cDNA FLJ55111, highly similar to Sorting and assembly machinery component 50 homolog	123663	117682	133566	133017	124115	130889	175867	129784	123369	129874	125332	124970	8022.5	0.0641952	127603	3211.21	0.0251656	129340	4649	0.0359439	143007	28638.2	0.200258	0.0300771	0.647803	0.0495869	0.470562	0.194496	0.390774	0.0195098	0.656104	0.164419	0.45044	0.144909	0.496558	B4DN54	B4DN54_HUMAN
B4DS79_HUMAN|B4DS79		cDNA FLJ56828, highly similar to Adapter-relatedprotein complex 1 beta-1 subunit	315535	284967	331544	302945	312181	241692	272731	253030	267753	228407	226390	310682	23664.8	0.0761704	227398	1426.04	0.0062711	285606	38310.1	0.134136	264505	10244.2	0.0387297	-0.450217	0.0253445	-0.121412	0.399433	-0.232145	0.0604955	0.328804	0.118835	0.218072	0.0219525	-0.110733	0.443407	B4DS79	B4DS79_HUMAN
B4DTA9_HUMAN|B4DTA9		cDNA FLJ59753	286687	295048	318607	310479	303605	317362	310672	323536	311446	261486	291435	300114	16552.2	0.055153	276461	21177.6	0.0766026	310482	6878.06	0.0221528	315218	7213.98	0.0228857	-0.118437	0.324808	0.0489988	0.39836	0.0708377	0.251607	0.167436	0.246523	0.189275	0.214638	0.0218389	0.456878	B4DTA9	B4DTA9_HUMAN
B4DVA7_HUMAN|B4DVA7		Beta-hexosaminidase	1.11852e+06	1.09311e+06	1.03082e+06	981939	1.09818e+06	1.22254e+06	1.13532e+06	1.0707e+06	1.14667e+06	923104	1.06379e+06	1.08082e+06	45124.4	0.0417504	993447	99479.8	0.100136	1.10089e+06	120323	0.109297	1.11756e+06	40982.8	0.0366715	-0.121605	0.41666	0.026545	0.807128	0.048238	0.355848	0.14815	0.366181	0.169843	0.306769	0.021693	0.837765	B4DVA7	B4DVA7_HUMAN
B4DVS4_HUMAN|B4DVS4		cDNA FLJ57619, highly similar to Delta 3,5-delta 2,4-dienoyl-CoA isomerase, mitochondrial (EC 5.3.3.-)	7656.09	2409.44	7269.63	7980.12	6944.4	2950.23	11080	2612.12	4014.18	7251.23	4338.8	5778.39	2923.98	0.506021	5795.02	2059.4	0.355375	5958.25	2656	0.445768	5902.1	4538.67	0.768991	0.00414552	0.994534	0.0442216	0.940961	0.0305621	0.970549	0.0400761	0.943733	0.0264166	0.973837	-0.0136595	0.986331	B4DVS4	B4DVS4_HUMAN
B4DW52_HUMAN|B4DW52		cDNA FLJ55253, highly similar to Actin, cytoplasmic 1	111705	131650	120057	147740	112990	116918	126501	150664	97236.4	133231	103931	121137	10016.4	0.0826859	118581	20718.5	0.174721	125883	19030.6	0.151177	124800	26754.4	0.214378	-0.0307732	0.89233	0.0554379	0.727555	0.0429782	0.840814	0.0862111	0.726872	0.0737514	0.790767	-0.0124597	0.957478	B4DW52	B4DW52_HUMAN
B4E1R7_HUMAN|B4E1R7		cDNA FLJ58224, highly similar to Calpain-2 catalytic subunit (EC 3.4.22.53)	890392	909433	833403	783185	879521	978263	893028	849819	852183	887598	900391	877742	39561.8	0.0450722	893995	9046.03	0.0101187	880323	97541.3	0.110802	865010	24293.2	0.0280842	0.0264686	0.555845	0.00423536	0.969131	-0.0210805	0.664291	-0.0222333	0.831363	-0.0475491	0.167315	-0.0253159	0.814154	B4E1R7	B4E1R7_HUMAN
B4E263_HUMAN|B4E263		cDNA FLJ53502, highly similar to HEAT repeat-containing protein 1	202455	245176	221457	184422	197664	227109	204726	211689	193890	213887	238986	223029	21403.6	0.0959676	226437	17747.9	0.078379	203065	21850	0.107601	203435	8969.89	0.0440922	0.0218736	0.860513	-0.135293	0.321466	-0.132667	0.250022	-0.157167	0.2903	-0.15454	0.287946	0.00262627	0.980262	B4E263	B4E263_HUMAN
B4E2F3_HUMAN|B4E2F3		cDNA FLJ53277, highly similar to Conserved oligomeric Golgi complex component 3	224266	217420	223445	227014	217198	193145	236725	215076	221602	192756	191763	221710	3738	0.0168598	192259	701.927	0.00365094	212452	17425.7	0.0820216	224467	11105.5	0.0494749	-0.205622	0.00378953	-0.0615366	0.45626	0.0178292	0.716578	0.144086	0.182252	0.223451	0.0367295	0.0793658	0.380181	B4E2F3	B4E2F3_HUMAN
B4E2N5_HUMAN|B4E2N5		cDNA FLJ56645, highly similar to InaD-like protein	69684.3	80866.8	67007.1	75611	70027.7	77087.3	69510.5	77171.9	78665.9	82432.5	78139.9	72519.4	7351.95	0.101379	80286.2	3035.33	0.0378064	74242	3723.59	0.0501547	75116.1	4911.73	0.0653885	0.146785	0.207798	0.0338687	0.7416	0.0507553	0.641429	-0.112917	0.151976	-0.09603	0.242362	0.0168866	0.81889	B4E2N5	B4E2N5_HUMAN
B4GA1_HUMAN|O43505	B4GAT1	Beta-1,4-glucuronyltransferase 1	135370	115010	128208	116777	96440.7	103033	123832	119034	106069	149102	105214	126196	10327.8	0.081839	127158	31033.8	0.244056	105417	10375.8	0.0984265	116312	9188.92	0.0790024	0.0109563	0.972381	-0.259562	0.0698101	-0.117668	0.284117	-0.270518	0.496972	-0.128624	0.70795	0.141894	0.245955	B4GA1	B4GA1_HUMAN
B4GT1_HUMAN|P15291	B4GALT1	Beta-1,4-galactosyltransferase 1	1.03694e+06	1.32607e+06	974329	1.33729e+06	983227	1.5303e+06	1.12677e+06	1.35398e+06	1.13248e+06	1.16277e+06	1.08234e+06	1.11244e+06	187632	0.168666	1.12256e+06	56874.5	0.050665	1.28361e+06	277459	0.216156	1.20441e+06	129562	0.107573	0.0130567	0.936793	0.206468	0.432514	0.114593	0.527805	0.193411	0.422687	0.101536	0.409686	-0.0918755	0.686215	B4GT1	B4GT1_HUMAN
B4GT7_HUMAN|Q9UBV7	B4GALT7	Beta-1,4-galactosyltransferase 7	297363	315902	296462	338104	319000	316074	309794	361262	314583	310967	307580	303242	10973	0.0361855	309273	2395.08	0.00774421	324392	11964.6	0.036883	328546	28433.7	0.0865438	0.028411	0.444637	0.0972685	0.0875159	0.115626	0.259727	0.0688575	0.154053	0.0872147	0.361131	0.0183572	0.832197	B4GT7	B4GT7_HUMAN
B7SBB1_HUMAN|B7SBB1	AIP	Aryl hydrocarbon receptor interacting protein	147945	154915	134640	131434	137983	145014	146518	131550	132277	105272	102286	145834	10301	0.0706352	103779	2111.55	0.0203465	138144	6791.56	0.049163	136782	8439.63	0.0617013	-0.490806	0.0151464	-0.0781519	0.349764	-0.0924451	0.306676	0.412654	0.00707667	0.39836	0.0150832	-0.0142932	0.838746	B7SBB1	B7SBB1_HUMAN
B7Z3M9_HUMAN|B7Z3M9		cDNA FLJ53621, highly similar to Adapter-relatedprotein complex 1 sigma- 1B subunit	68582.2	82804	82754.7	72722.7	77996.9	79883.8	79297	73070.8	101444	78179.7	75910.7	78047	8196.75	0.105023	77045.2	1604.41	0.0208242	76867.8	3711.68	0.0482866	84604.1	14912.7	0.176264	-0.0186382	0.854248	-0.0219636	0.836052	0.116384	0.55074	-0.00332542	0.946537	0.135022	0.473205	0.138348	0.466337	B7Z3M9	B7Z3M9_HUMAN
B7Z481_HUMAN|B7Z481		cDNA FLJ54018, highly similar to PDZ and LIM domain protein 5	104679	121101	104918	115918	113371	135934	99169.5	107519	96596.3	109449	93459.6	110233	9413.12	0.0853931	101454	11306.5	0.111444	121741	12357	0.101502	101095	5710	0.0564816	-0.11972	0.462604	0.143262	0.273232	-0.124845	0.238259	0.262983	0.174955	-0.00512453	0.972112	-0.268107	0.0838457	B7Z481	B7Z481_HUMAN
B7Z5V6_HUMAN|B7Z5V6		cDNA FLJ57046, highly similar to Lysosomal alpha-glucosidase (EC 3.2.1.20)	37705.1	33773.3	34801	29799.6	47575.2	44218.3	48450.3	37314.2	42168.9	43166.8	16579.2	35426.5	2039.17	0.0575607	29873	18800.3	0.62934	40531	9444.1	0.233009	42644.4	5583.28	0.130926	-0.245986	0.748118	0.194199	0.449589	0.267529	0.143082	0.440186	0.565911	0.513515	0.508126	0.07333	0.75905	B7Z5V6	B7Z5V6_HUMAN
B7Z8Y3_HUMAN|B7Z8Y3		cDNA FLJ61696, highly similar to Double-stranded RNA-specific adenosine deaminase (EC 3.5.4.-)	66991.7	82904.3	92074.5	90382.8	65369.2	93301.3	81945	94819.6	63098	94496.5	106643	80656.8	12691.6	0.157352	100570	8588.61	0.0853998	83017.8	15353.6	0.184943	79954.2	15954.2	0.199542	0.318324	0.12972	0.0416236	0.84771	-0.0126231	0.955398	-0.276701	0.200961	-0.330948	0.158868	-0.0542466	0.822399	B7Z8Y3	B7Z8Y3_HUMAN
B7ZC06_HUMAN|B7ZC06	GOLGA2	Golgin subfamily A member 2	273718	302682	311943	416994	370616	341335	319928	374317	417276	353392	329286	296114	19940.7	0.0673414	341339	17045.9	0.0499382	376315	38150.3	0.101379	370507	48785.3	0.131672	0.205051	0.0859477	0.345786	0.0479466	0.323346	0.103367	0.140735	0.261933	0.118294	0.42031	-0.0224407	0.879269	B7ZC06	B7ZC06_HUMAN
[truncated: 6,699 more rows]

## Sheet: Figure 4 E (1000nM TAK-285)
Reference	Gene	Description	DMSO_rep1	DMSO_rep2	DMSO_rep3	17AAG_1uM_rep1	17AAG_1uM_rep2	17AAG_1uM_rep3	Combo_rep1	Combo_rep2	Combo_rep3	TAK285_1uM_rep1	TAK285_1uM_rep2	DMSO_ave	DMSO_stdev	DMSO_cv	TAK285_ave	TAK285_stdev	TAK285_cv	17AAG_ave	17AAG_stdev	17AAG_cv	Combo_ave	Combo_stdev	Combo_cv	log2ratio.TAK285.DMSO	pvalue.TAK285.DMSO	log2ratio.17AAG.DMSO	pvalue.17AAG.DMSO	log2ratio.Combo.DMSO	pvalue.Combo.DMSO	log2ratio.17AAG.TAK285	pvalue.17AAG.TAK285	log2ratio.Combo.TAK285	pvalue.Combo.TAK285	log2ratio.Combo.17AAG	pvalue.Combo.17AAG	shortRef1	shortRef2
[truncated: 7,594 more rows]

[truncated: 16 more sheets: Figure 4 -F G H, Supplementary Figure 1A, Supplementary Figure 1B, Supplementary Figure 2A, Supplementary Figure 2B, Supplementary Figure 3, Supplementary Fig 4, Supplementary Figure 5, Supplementary Figure 6, Supplementary Figure 7, Supplementary Figure 8, Supplementary Figure 9, Supplemental Figure 10A B, Supplemental figure 10 C to N, Supplementary Figure 12, Supplementary Figure 13]
